# Supplementary material for: Widespread potential for phototrophy and convergent reduction of lifecycle complexity in the dimorphic order Caulobacterales
Source: Nat Commun. 2025 Dec 12;16:11003. doi: 10.1038/s41467-025-65642-x (PMC12700997; doi:10.1038/s41467-025-65642-x)
Supplement: Supplementary file 6 — Supplementary Data 1–18 [file 41467_2025_65642_MOESM6_ESM.zip]

Archive with 4 entries (4 files):
- Supplementary Data 5, 8 and 9.pdf
- __MACOSX/._Supplementary Data 5, 8 and 9.pdf
- Supplementary Data_1-4_6_7_10-18.xlsx
- __MACOSX/._Supplementary Data_1-4_6_7_10-18.xlsx
