# Supplementary material for: Widespread potential for phototrophy and convergent reduction of lifecycle complexity in the dimorphic order Caulobacterales
Source: Nat Commun. 2025 Dec 12;16:11003. doi: 10.1038/s41467-025-65642-x (PMC12700997; doi:10.1038/s41467-025-65642-x)
Supplement: Supplementary file 6 — Supplementary Data 1–18 [file 41467_2025_65642_MOESM6_ESM.zip › Supplementary Data_1-4_6_7_10-18.xlsx]

## Sheet: Data inventory
Type	Dataset	Subset	Simple title	Description (full legends can be found in the Supplementary Information [separate PDF])	Note
[Excel]	Supplementary Data 1	a	Genome overview: "core dataset"	The “core dataset” of 768 Caulobacterales genomes. Columns A–C, genome name, accession, and taxon name; Columns D–G, information on genome dereplication and selection of species representatives; Column H, GTDB taxonomy (release R207); Columns I–R, genome statistics, including assembly size, estimated genome size, N50, number of contigs, G+C content, and estimates of completeness and contamination…
		b	Genome overview: "extended dataset"	The “extended dataset” of Acaudatibacter gen. nov. (GTDB taxon “g__Palsa-881”) genomes sourced from Rodríguez-Gijón et al.36 Column A, genome name; Column B, references for assemblies36-38, 73-76; Column C–D, species clustering information; Column E, whether the genome is also included as a species genome representative (SGR) in the “core dataset”; Column F, type of genome (MAG, metagenome-assemb…	References can be found in Supplementary Information.
[Excel]	Supplementary Data 2	a	Environmental metadata	Color legend for Supplementary Data 2b. Explanation of the table layout and content of the metadata.
		b	Environmental metadata	Manually collected and curated metadata from NCBI BioSample (www.ncbi.nlm.nih.gov/biosample/) and BioProject (www.ncbi.nlm.nih.gov/bioproject/) pages, as well as JGI Gold (gold.jgi.doe.gov/), and listed publications when necessary. Listed literature references: 2, 6, 7, 9-12, 17, 21, 22, 28, 43, 46, 52, 54, 55, 58, 62, 64-66, 77-118.	References can be found in Supplementary Information.
[Excel]	Supplementary Data 3		IMNGS environmental data	Compiled IMNGS ‘Taxonomy’ job results for the query: “Bacteria/Proteobacteria/Alphaproteobacteria/Caulobacterales/Caulobacteraceae”.
[Excel]	Supplementary Data 4		Selected gene presence/absence data	Gene presence and absence data presented in figures and supplementary figures of the article (Figs. 2b, 4b, and 5b, Supplementary Figs. S6, S8, and S16, and Supplementary Data 5 and 8). Includes genes for chemotaxis, flagellar motility, cell cycle and development, type IV pilus, holdfast synthesis, crescentin, S-layer, prostheca, cell division, carotenoid synthesis, photosynthesis, carbon fixatio…
[PDF]	Supplementary Data 5		Overview of the presence and absence of cell morphology and development genes across Caulobacterales.	DATASET AVAILABLE AS SEPARATE PDF.
[Excel]	Supplementary Data 6		Uncharacterized putative flagellar/developmental genes	Identification of putative flagellar motility and development factors, based on their absence from non-flagellated Acaudatibacter gen. nov. and Phenylobacterium species. Presence/absence is based on the reciprocal best blast hit (RBH) algorithm. The 100 genes missing from non-flagellated lineages, sorted by their conservation in the Acaudatibacter–Caulobacter–Phenylobacterium (ACP) clade. For gen…
[Excel]	Supplementary Data 7		Colony pigments	Meta analysis of the colony pigment description terms used in the literature for Caulobacterales isolates included in our dataset, if available. Listed literature references: 1-4, 6, 7, 9, 17, 21, 22, 28, 29, 43-46, 48-52, 54-63, 65, 66, 79, 80, 83, 85, 87, 90-92, 94-99, 101, 102, 108, 109, 111-113, 115, 117, 119-145.	References can be found in Supplementary Information.
[PDF]	Supplementary Data 8		Overview of the presence and absence of phototrophy and respiration genes across Caulobacterales.	DATASET AVAILABLE AS SEPARATE PDF.
[PDF]	Supplementary Data 9		Overview of the presence and absence of carbon fixation pathways across Caulobacterales.	DATASET AVAILABLE AS SEPARATE PDF.
[Excel]	Supplementary Data 10		Overview of NOGs: "core dataset"	Overview of eggNOG-mapper (emapper) annotations of non-supervised orthologous groups (NOGs) in Caulobacterales species genome representatives of the “core dataset” (emapper v2.1.5). For each genome, attributes are separated by “@” as presented in Supplementary Data 4.
[Excel]	Supplementary Data 11	a	Overview of KOs [eggNOG-mapper]: "core dataset"	eggNOG-mapper (emapper) v2.1.5 KEGG Ortholog (KO) annotations of species genome representatives of the "core dataset". For genomes, attributes are separated by "@" as presented in Supplementary Data 4.
		b	Overview of KOs [eggNOG-mapper]: "extended dataset"	eggNOG-mapper (emapper) v2.1.12 KEGG Ortholog (KO) annotations for Acaudatibacter gen. nov. ("Palsa-881") genomes of the "extended dataset". For genomes, attributes are separated by "@" as presented in Supplementary Data 4.
		c	Overview of KOs [eggNOG-mapper]: curved Hyphomicrobiales spp.	eggNOG-mapper (emapper) v2.1.12 KEGG Ortholog (KO) annotations for genomes of curved crescentin-encoding Hyphomicrobiales species.
[Excel]	Supplementary Data 12	a	Overview of KOs [GhostKOALA]: "core dataset"	GhostKOALA v2.2 KEGG Ortholog (KO) annotations of species genome representatives of the "core dataset". For genomes, attributes are separated by "@" as presented in Supplementary Data 4.
		b	Overview of KOs [GhostKOALA]: "extended dataset"	GhostKOALA v3.0 KEGG Ortholog (KO) annotations for Acaudatibacter gen. nov. ("Palsa-881") genomes of the "extended dataset". For genomes, attributes are separated by "@" as presented in Supplementary Data 4.
[Excel]	Supplementary Data 13		KEGG Decoder: pathway completeness	Pathway completeness prediction using KEGG Decoder v1.3 with GhostKOALA-predicted KOs listed in Supplementary Data 12.
[Excel]	Supplementary Data 14	a	Overview of RBHs: "core dataset"	Overview of reciprocal best blast hit (RBH) results for the C. crescentus CB15 proteome of the GCF_000006905.1 assembly queried against the species genome representatives of the "core dataset". For genomes, attributes are separated by "@" as presented in Supplementary Data 4.
		b	Overview of RBHs: "extended dataset"	Overview of reciprocal best blast hit (RBH) results for the C. crescentus CB15 proteome of the GCF_000006905.1 assembly queried against the Acaudatibacter gen. nov. ("Palsa-881") genomes of the "extended dataset". For genomes, attributes are separated by "@" as presented in Supplementary Data 4.
[Excel]	Supplementary Data 15		Pairwise ANI	Overview of pairwise average nucleotide identity (ANI) comparisons using FastANI v1.33 for Caulobacterales genomes of the “core dataset” as well as Acaudatibacter gen. nov. (“Palsa-881”) species of the “extended dataset”. For each genome, attributes are separated by “@” as presented in Supplementary Data 4. Note that FastANI simply outputs “NA” for ANIs far below 80%.
[Excel]	Supplementary Data 16		Pairwise AAI	Overview of pairwise average amino acid identity (AAI) comparisons using EzAAI v1.2.3 for Caulobacterales genomes of the “core dataset” as well as Acaudatibacter gen. nov. (“Palsa-881”) species of the “extended dataset”. For each genome, attributes are separated by “@” as presented in Supplementary Data 4.
[Excel]	Supplementary Data 17		Manual refinement of species phylogeny	Sequences manually removed when making the manually refined ML species phylogeny presented in Fig. 1a and Supplementary Fig. S1, which included the removal of putative paralogs, contamination, long-branching, horizontal transfers, and duplicate sequences.
[Excel]	Supplementary Data 18		16S and 23S rRNA gene hits from Barrnap	Overview of the longest 16S and 23S rRNA gene sequences retrieved from Caulobacterales species representative genomes using Barrnap v0.9 (https://github.com/tseemann/barrnap), with a cutoff of 50% of each gene (“--reject 0.5”), and using bacterial rRNA gene models (“--kingdom bac”), and which were then used to infer the species phylogeny presented in Supplementary Fig. S3. “NA” means that no sequ…

## Sheet: 1a
Genome_ID	Accession	Taxon name	SGR (Species genome representative)	dREP_species_cluster	dREP_SGR	dREP_ANI_to_SGR	GTDB Taxonomy	Assembly Size (bp)	Estimated genome size	N50	Number of contigs	GC Content	Completeness ('taxonomy_wf')	Contamination ('taxonomy_wf')	Passed quality thresholds	Completeness ('lineage_wf')	Contamination ('lineage_wf')	Taxonomy Group	Genome Group	Notes
GCF_000023785.1_Hirschia_baltica_ATCC_49814	GCF_000023785.1	Hirschia_baltica_ATCC_49814	yes	1_0	GCF_000023785.1_Hirschia_baltica_ATCC_49814	1	d__Bacteria;p__Proteobacteria;c__Alphaproteobacteria;o__Caulobacterales;f__Hyphomonadaceae;g__Hirschia;s__Hirschia baltica	3540114	3555402	3455622	2	45.19	94.75	1.52	yes	99.57	0	outgroup_Caulobacterales	GTDB
GCF_000378345.1_Hirschia_maritima_DSM_19733	GCF_000378345.1	Hirschia_maritima_DSM_19733	yes	2_0	GCF_000378345.1_Hirschia_maritima_DSM_19733	1	d__Bacteria;p__Proteobacteria;c__Alphaproteobacteria;o__Caulobacterales;f__Hyphomonadaceae;g__Hirschia;s__Hirschia maritima	3351270	3382388	631469	10	44.62	94.7	1.66	yes	99.08	0	outgroup_Caulobacterales	GTDB
GCA_002322775.1_Hyphomonadaceae_bacterium_UBA1595_UBA1595	GCA_002322775.1	Hyphomonadaceae_bacterium_UBA1595_UBA1595	yes	3_1	GCA_002322775.1_Hyphomonadaceae_bacterium_UBA1595_UBA1595	0.999918	d__Bacteria;p__Proteobacteria;c__Alphaproteobacteria;o__Caulobacterales;f__TH1-2;g__UBA1942;s__UBA1942 sp002337085	2783528	2886579	118791	34	41.45	93.54	0.99	yes	96.43	1.18	outgroup_Caulobacterales	GTDB
GCA_002337085.1_Hyphomonadaceae_bacterium_UBA1933_UBA1933	GCA_002337085.1	Hyphomonadaceae_bacterium_UBA1933_UBA1933	no	3_1	GCA_002322775.1_Hyphomonadaceae_bacterium_UBA1595_UBA1595	0.99986	d__Bacteria;p__Proteobacteria;c__Alphaproteobacteria;o__Caulobacterales;f__TH1-2;g__UBA1942;s__UBA1942 sp002337085	2742104	2811261	626007	8	41.44	94.73	1.26	yes	97.54	1.5	outgroup_Caulobacterales	GTDB
GCF_019455445.1_Pseudaquidulcibacter_saccharophilus	GCF_019455445.1	Pseudaquidulcibacter_saccharophilus	yes	4_0	GCF_019455445.1_Pseudaquidulcibacter_saccharophilus	1	d__Bacteria;p__Proteobacteria;c__Alphaproteobacteria;o__Caulobacterales	2841745	2911027	603290	12	41.39	94.81	1.08	yes	97.62	1.18	Caulobacteraceae	Newer NCBI	Not in GTDB; NOT Caulobacteraceae based on tree
GCA_016763185.1_Robiginitomaculum_sp._NORP334	GCA_016763185.1	Robiginitomaculum_sp._NORP334	yes	5_0	GCA_016763185.1_Robiginitomaculum_sp._NORP334	1	d__Bacteria;p__Proteobacteria;c__Alphaproteobacteria;o__Caulobacterales;f__Maricaulaceae;g__Robiginitomaculum_B;s__Robiginitomaculum_B sp016763185	2468521	2573789	15472	207	49.49	91.58	2.71	yes	95.91	2.89	outgroup_Caulobacterales	GTDB
GCA_015485155.1_Robiginitomaculum_sp._S139_58	GCA_015485155.1	Robiginitomaculum_sp._S139_58	yes	6_0	GCA_015485155.1_Robiginitomaculum_sp._S139_58	1	d__Bacteria;p__Proteobacteria;c__Alphaproteobacteria;o__Caulobacterales;f__Maricaulaceae;g__Robiginitomaculum_B;s__Robiginitomaculum_B sp015485155	2394068	2433491	184071	27	48.34	94.11	0.73	yes	98.38	0.27	outgroup_Caulobacterales	GTDB
GCA_016765135.1_Robiginitomaculum_sp._NORP227	GCA_016765135.1	Robiginitomaculum_sp._NORP227	yes	7_0	GCA_016765135.1_Robiginitomaculum_sp._NORP227	1	d__Bacteria;p__Proteobacteria;c__Alphaproteobacteria;o__Caulobacterales;f__Maricaulaceae;g__Robiginitomaculum_A;s__Robiginitomaculum_A sp016765135	2874980	2973092	111651	52	49.85	91.53	2.11	yes	96.7	1.3	outgroup_Caulobacterales	GTDB
GCA_002733905.1_Robiginitomaculum_sp._NORP13	GCA_002733905.1	Robiginitomaculum_sp._NORP13	yes	8_0	GCA_002733905.1_Robiginitomaculum_sp._NORP13	0.999987	d__Bacteria;p__Proteobacteria;c__Alphaproteobacteria;o__Caulobacterales;f__Maricaulaceae;g__Robiginitomaculum_A;s__Robiginitomaculum_A sp002733905	3476002	3533240	113373	43	45.12	93.53	2.66	yes	98.38	1.57	outgroup_Caulobacterales	GTDB
GCF_003634015.1_Litorimonas_taeanensis	GCF_003634015.1	Litorimonas_taeanensis	yes	9_0	GCF_003634015.1_Litorimonas_taeanensis	1	d__Bacteria;p__Proteobacteria;c__Alphaproteobacteria;o__Caulobacterales;f__Maricaulaceae;g__Litorimonas;s__Litorimonas taeanensis	2778231	2795001	1695046	3	46.93	93.33	1.46	yes	99.4	0.81	outgroup_Caulobacterales	GTDB
GCA_013001295.1_Hyphomonadaceae_bacterium_SS_bin_111	GCA_013001295.1	Hyphomonadaceae_bacterium_SS_bin_111	yes	10_0	GCA_013001295.1_Hyphomonadaceae_bacterium_SS_bin_111	1	d__Bacteria;p__Proteobacteria;c__Alphaproteobacteria;o__Caulobacterales;f__Maricaulaceae;g__Robiginitomaculum_A;s__Robiginitomaculum_A sp004283035	3488918	3506098	136951	59	49.73	93.99	3.38	yes	99.51	2.11	outgroup_Caulobacterales	GTDB
GCA_013002305.1_Hellea_sp._SS_bin_43	GCA_013002305.1	Hellea_sp._SS_bin_43	yes	11_0	GCA_013002305.1_Hellea_sp._SS_bin_43	1	d__Bacteria;p__Proteobacteria;c__Alphaproteobacteria;o__Caulobacterales;f__Maricaulaceae;g__JACOMS01;s__JACOMS01 sp013002305	2936636	2988030	74766	102	50.72	91.81	2.8	yes	98.28	1.98	outgroup_Caulobacterales	GTDB
GCF_000428525.1_Hellea_balneolensis_DSM_19091	GCF_000428525.1	Hellea_balneolensis_DSM_19091	yes	12_0	GCF_000428525.1_Hellea_balneolensis_DSM_19091	1	d__Bacteria;p__Proteobacteria;c__Alphaproteobacteria;o__Caulobacterales;f__Maricaulaceae;g__Hellea;s__Hellea balneolensis	3208823	3229817	892857	10	48.38	92.53	1.08	yes	99.35	0	outgroup_Caulobacterales	GTDB
GCA_002733605.1_Robiginitomaculum_sp._NORP39	GCA_002733605.1	Robiginitomaculum_sp._NORP39	yes	13_0	GCA_002733605.1_Robiginitomaculum_sp._NORP39	0.999998	d__Bacteria;p__Proteobacteria;c__Alphaproteobacteria;o__Caulobacterales;f__Maricaulaceae;g__Robiginitomaculum_A;s__Robiginitomaculum_A sp002733605	3066610	3191061	309432	14	50.01	90.97	2.04	yes	96.1	0.54	outgroup_Caulobacterales	GTDB
GCF_014652455.1_Litorimonas_cladophorae	GCF_014652455.1	Litorimonas_cladophorae	yes	14_0	GCF_014652455.1_Litorimonas_cladophorae	0.999999	d__Bacteria;p__Proteobacteria;c__Alphaproteobacteria;o__Caulobacterales;f__Maricaulaceae;g__Litorimonas;s__Litorimonas cladophorae	3023839	3045155	1640783	9	51.74	92.29	1.14	yes	99.3	0.49	outgroup_Caulobacterales	GTDB
GCA_013002535.1_Marinicaulis_sp._SS_bin_21	GCA_013002535.1	Marinicaulis_sp._SS_bin_21	yes	15_1	GCA_013002535.1_Marinicaulis_sp._SS_bin_21	1	d__Bacteria;p__Proteobacteria;c__Alphaproteobacteria;o__Caulobacterales;f__Parvularculaceae;g__Marinicaulis;s__Marinicaulis sp013002535	3436327	3516863	65108	116	53.97	94.91	3.88	yes	97.71	0.9	outgroup_Caulobacterales	GTDB
GCA_013043665.1_Marinicaulis_sp._Site_A12	GCA_013043665.1	Marinicaulis_sp._Site_A12	no	15_1	GCA_013002535.1_Marinicaulis_sp._SS_bin_21	0.996094	d__Bacteria;p__Proteobacteria;c__Alphaproteobacteria;o__Caulobacterales;f__Parvularculaceae;g__Marinicaulis;s__Marinicaulis sp013002535	3183906	3377433	18627	257	54.04	91.9	4.4	yes	94.27	0.6	outgroup_Caulobacterales	GTDB
GCF_000365025.1_Robiginitomaculum_antarcticum_DSM_21748	GCF_000365025.1	Robiginitomaculum_antarcticum_DSM_21748	yes	16_0	GCF_000365025.1_Robiginitomaculum_antarcticum_DSM_21748	1	d__Bacteria;p__Proteobacteria;c__Alphaproteobacteria;o__Caulobacterales;f__Maricaulaceae;g__Robiginitomaculum;s__Robiginitomaculum antarcticum	2769471	2783108	544256	5	52.48	93.7	1.83	yes	99.51	0	outgroup_Caulobacterales	GTDB
GCF_014652695.1_Algimonas_arctica	GCF_014652695.1	Algimonas_arctica	yes	17_0	GCF_014652695.1_Algimonas_arctica	0.999997	d__Bacteria;p__Proteobacteria;c__Alphaproteobacteria;o__Caulobacterales;f__Maricaulaceae;g__Litorimonas;s__Litorimonas arctica	3247683	3261708	225364	49	54.37	94.29	2.32	yes	99.57	1.14	outgroup_Caulobacterales	GTDB
GCA_009773395.1_Hyphomonadaceae_bacterium_X3_MaxBin.023	GCA_009773395.1	Hyphomonadaceae_bacterium_X3_MaxBin.023	yes	18_0	GCA_009773395.1_Hyphomonadaceae_bacterium_X3_MaxBin.023	0.999965	d__Bacteria;p__Proteobacteria;c__Alphaproteobacteria;o__Caulobacterales;f__TH1-2;g__UBA1942;s__UBA1942 sp009773395	2633741	2707104	450389	17	46.27	94.85	1.08	yes	97.29	0.95	outgroup_Caulobacterales	GTDB
GCA_015487305.1_Parvularculaceae_bacterium_S012_90	GCA_015487305.1	Parvularculaceae_bacterium_S012_90	yes	19_0	GCA_015487305.1_Parvularculaceae_bacterium_S012_90	1	d__Bacteria;p__Proteobacteria;c__Alphaproteobacteria;o__Caulobacterales;f__Parvularculaceae;g__S012-90;s__S012-90 sp015487305	2437002	2587051	10728	308	51.2	91.36	2.98	yes	94.2	2.04	outgroup_Caulobacterales	GTDB
GCA_018969425.1_Alphaproteobacteria_bacterium_REEB488	GCA_018969425.1	Alphaproteobacteria_bacterium_REEB488	yes	20_1	GCA_018969425.1_Alphaproteobacteria_bacterium_REEB488	1	d__Bacteria;p__Proteobacteria;c__Alphaproteobacteria;o__Caulobacterales;f__Hyphomonadaceae;g__UBA7672;s__UBA7672 sp018969425	3245086	3363481	69712	91	61.86	93.15	1.1	yes	96.48	0.65	outgroup_Caulobacterales	GTDB
GCA_903831255.1_uncultured_Alphaproteobacteria_bacterium_Loclat_bin-04076	GCA_903831255.1	uncultured_Alphaproteobacteria_bacterium_Loclat_bin-04076	yes	20_2	GCA_903831255.1_uncultured_Alphaproteobacteria_bacterium_Loclat_bin-04076	1	d__Bacteria;p__Proteobacteria;c__Alphaproteobacteria;o__Caulobacterales;f__Hyphomonadaceae;g__UBA7672;s__UBA7672 sp903831255	3321201	3411609	73779	76	61.99	94.2	0.78	yes	97.35	0.11	outgroup_Caulobacterales	StratFresh MAG
GCA_001602435.1_Hyphomonadaceae_bacterium_UKL13-1_UKL13-1	GCA_001602435.1	Hyphomonadaceae_bacterium_UKL13-1_UKL13-1	yes	21_1	GCA_001602435.1_Hyphomonadaceae_bacterium_UKL13-1_UKL13-1	1	d__Bacteria;p__Proteobacteria;c__Alphaproteobacteria;o__Caulobacterales;f__TH1-2;g__Aquidulcibacter;s__Aquidulcibacter sp001602435	3501508	3567143	3501508	1	56.12	96.22	0.84	yes	98.16	0.41	outgroup_Caulobacterales	GTDB
GCA_002256225.1_Alphaproteobacteria_bacterium_PA1_PA1	GCA_002256225.1	Alphaproteobacteria_bacterium_PA1_PA1	no	21_1	GCA_001602435.1_Hyphomonadaceae_bacterium_UKL13-1_UKL13-1	0.981666	d__Bacteria;p__Proteobacteria;c__Alphaproteobacteria;o__Caulobacterales;f__TH1-2;g__Aquidulcibacter;s__Aquidulcibacter sp001602435	3376773	3422983	224308	22	56.22	96.49	0.96	yes	98.65	0.32	outgroup_Caulobacterales	GTDB
GCA_003525785.1_Hyphomonadaceae_bacterium_UBA12333	GCA_003525785.1	Hyphomonadaceae_bacterium_UBA12333	no	21_1	GCA_001602435.1_Hyphomonadaceae_bacterium_UKL13-1_UKL13-1	0.999492	d__Bacteria;p__Proteobacteria;c__Alphaproteobacteria;o__Caulobacterales;f__TH1-2;g__Aquidulcibacter;s__Aquidulcibacter sp001602435	3527772	3729146	56477	99	56.1	92.97	0.84	yes	94.6	0.41	outgroup_Caulobacterales	GTDB
GCF_002105465.1_Aquidulcibacter_paucihalophilus	GCF_002105465.1	Aquidulcibacter_paucihalophilus	yes	22_0	GCF_002105465.1_Aquidulcibacter_paucihalophilus	0.999988	d__Bacteria;p__Proteobacteria;c__Alphaproteobacteria;o__Caulobacterales;f__TH1-2;g__Aquidulcibacter;s__Aquidulcibacter paucihalophilus	3738477	3802357	57519	174	55.65	96.9	0.34	yes	98.32	0.43	outgroup_Caulobacterales	GTDB
GCF_003112735.1_Candidatus_Phycosocius_bacilliformis	GCF_003112735.1	Candidatus_Phycosocius_bacilliformis	yes	23_0	GCF_003112735.1_Candidatus_Phycosocius_bacilliformis	1	d__Bacteria;p__Proteobacteria;c__Alphaproteobacteria;o__Caulobacterales;f__TH1-2;g__Aquidulcibacter;s__Aquidulcibacter bacilliformis	3332539	3395007	301980	21	56.91	97.27	0.27	yes	98.16	0.16	outgroup_Caulobacterales	GTDB
GCA_017642885.1_Henriciella_sp._HXMU1422-3	GCA_017642885.1	Henriciella_sp._HXMU1422-3	yes	24_1	GCA_017642885.1_Henriciella_sp._HXMU1422-3	0.999965	d__Bacteria;p__Proteobacteria;c__Alphaproteobacteria;o__Caulobacterales;f__Hyphomonadaceae;g__Henriciella;s__Henriciella sp017642885	3656940	3699110	157715	71	56.56	94.81	2.5	yes	98.86	1.48	outgroup_Caulobacterales	GTDB
GCA_017642765.1_Henriciella_sp._HXMU1424-13	GCA_017642765.1	Henriciella_sp._HXMU1424-13	no	24_1	GCA_017642885.1_Henriciella_sp._HXMU1422-3	0.999803	d__Bacteria;p__Proteobacteria;c__Alphaproteobacteria;o__Caulobacterales;f__Hyphomonadaceae;g__Henriciella;s__Henriciella sp017642885	3482119	3642384	39194	167	56.57	91.2	3.26	yes	95.6	2.35	outgroup_Caulobacterales	GTDB
GCA_013214545.1_Henriciella_sp._DT_49	GCA_013214545.1	Henriciella_sp._DT_49	yes	25_0	GCA_013214545.1_Henriciella_sp._DT_49	0.999977	d__Bacteria;p__Proteobacteria;c__Alphaproteobacteria;o__Caulobacterales;f__Hyphomonadaceae;g__Henriciella;s__Henriciella sp013214545	3573580	3670858	69868	138	57.49	93.31	2.71	yes	97.35	1.46	outgroup_Caulobacterales	GTDB
GCF_001854405.1_Hyphomonas_sp._Mor2_Mor2	GCF_001854405.1	Hyphomonas_sp._Mor2_Mor2	yes	26_0	GCF_001854405.1_Hyphomonas_sp._Mor2_Mor2	1	d__Bacteria;p__Proteobacteria;c__Alphaproteobacteria;o__Caulobacterales;f__Hyphomonadaceae;g__Henriciella;s__Henriciella sp001854405	3628091	3691962	3628091	1	58.14	93.88	2.39	yes	98.27	0.81	outgroup_Caulobacterales	GTDB
GCA_013213785.1_Henriciella_sp._DT_47	GCA_013213785.1	Henriciella_sp._DT_47	yes	27_0	GCA_013213785.1_Henriciella_sp._DT_47	1	d__Bacteria;p__Proteobacteria;c__Alphaproteobacteria;o__Caulobacterales;f__Hyphomonadaceae;g__Henriciella;s__Henriciella sp013213785	3363519	3415434	260481	50	54.95	93.74	1.09	yes	98.48	0.6	outgroup_Caulobacterales	GTDB
GCA_013213825.1_Henriciella_sp._DT_48	GCA_013213825.1	Henriciella_sp._DT_48	yes	28_0	GCA_013213825.1_Henriciella_sp._DT_48	0.999871	d__Bacteria;p__Proteobacteria;c__Alphaproteobacteria;o__Caulobacterales;f__Hyphomonadaceae;g__Henriciella;s__Henriciella sp013213825	3603917	3795595	23488	276	54.8	90.99	2.69	yes	94.95	1.85	outgroup_Caulobacterales	GTDB
GCA_016703335.1_Caulobacteraceae_bacterium_Aved_18-Q3-R54-62_BATAC.292	GCA_016703335.1	Caulobacteraceae_bacterium_Aved_18-Q3-R54-62_BATAC.292	yes	29_1	GCA_016703335.1_Caulobacteraceae_bacterium_Aved_18-Q3-R54-62_BATAC.292	1	d__Bacteria;p__Proteobacteria;c__Alphaproteobacteria;o__Caulobacterales;f__TH1-2;g__Terricaulis;s__Terricaulis sp016703335	3647907	3948379	171598	36	62.39	90.59	1.38	yes	92.39	1.41	outgroup_Caulobacterales	GTDB
GCA_016710795.1_Caulobacteraceae_bacterium_Hirt_18-Q3-R61-65_BATAC.448_sub	GCA_016710795.1	Caulobacteraceae_bacterium_Hirt_18-Q3-R61-65_BATAC.448_sub	no	29_1	GCA_016703335.1_Caulobacteraceae_bacterium_Aved_18-Q3-R54-62_BATAC.292	0.970456	d__Bacteria;p__Proteobacteria;c__Alphaproteobacteria;o__Caulobacterales;f__TH1-2;g__Terricaulis;s__Terricaulis sp016703335	3768708	3980469	149231	43	62.3	92.08	2.05	yes	94.68	2	outgroup_Caulobacterales	GTDB
GCA_016791365.1_Hyphomonadaceae_bacterium_new_MAG-154	GCA_016791365.1	Hyphomonadaceae_bacterium_new_MAG-154	yes	30_0	GCA_016791365.1_Hyphomonadaceae_bacterium_new_MAG-154	1	d__Bacteria;p__Proteobacteria;c__Alphaproteobacteria;o__Caulobacterales;f__TH1-2;g__Terricaulis;s__Terricaulis sp016791365	3458208	3578444	109839	65	63.19	94.84	1.24	yes	96.64	1.12	outgroup_Caulobacterales	GTDB
GCA_902826145.1_uncultured_Caulobacteraceae_bacterium_Caulobacteraceae_sp._RBC028	GCA_902826145.1	uncultured_Caulobacteraceae_bacterium_Caulobacteraceae_sp._RBC028	yes	31_0	GCA_902826145.1_uncultured_Caulobacteraceae_bacterium_Caulobacteraceae_sp._RBC028	0.999978	d__Bacteria;p__Proteobacteria;c__Alphaproteobacteria;o__Caulobacterales;f__TH1-2;g__Terricaulis;s__Terricaulis sp902826145	3616307	3901086	21025	270	62.92	90.56	2.93	yes	92.7	1.42	outgroup_Caulobacterales	GTDB
GCA_001679665.1_Candidatus_Viadribacter_manganicus	GCA_001679665.1	Candidatus_Viadribacter_manganicus	yes	32_0	GCA_001679665.1_Candidatus_Viadribacter_manganicus	1	d__Bacteria;p__Proteobacteria;c__Alphaproteobacteria;o__Caulobacterales;f__TH1-2;g__Terricaulis;s__Terricaulis sp001679665	3732719	3775763	3732719	1	61.5	96.99	2.01	yes	98.86	0.81	outgroup_Caulobacterales	GTDB
GCA_004634425.1_Vitreimonas_flagellata	GCA_004634425.1	Vitreimonas_flagellata	yes	33_0	GCA_004634425.1_Vitreimonas_flagellata	1	d__Bacteria;p__Proteobacteria;c__Alphaproteobacteria;o__Caulobacterales;f__TH1-2;g__Terricaulis;s__Terricaulis sp004634425	3915861	3967438	984373	17	62.91	97.31	1.6	yes	98.7	0.81	outgroup_Caulobacterales	GTDB
GCA_017303355.1_Caulobacterales_bacterium_UWPOB_CAULO3	GCA_017303355.1	Caulobacterales_bacterium_UWPOB_CAULO3	yes	34_0	GCA_017303355.1_Caulobacterales_bacterium_UWPOB_CAULO3	1	d__Bacteria;p__Proteobacteria;c__Alphaproteobacteria;o__Caulobacterales;f__TH1-2;g__Terricaulis;s__Terricaulis sp017303355	3671922	3732387	196969	34	63.92	96.58	1.58	yes	98.38	0.65	outgroup_Caulobacterales	GTDB
GCA_000974665.1_alpha_proteobacterium_U9-1i	GCA_000974665.1	alpha_proteobacterium_U9-1i	yes	35_0	GCA_000974665.1_alpha_proteobacterium_U9-1i	1	d__Bacteria;p__Proteobacteria;c__Alphaproteobacteria;o__Caulobacterales;f__TH1-2;g__Terricaulis;s__Terricaulis sp000974665	4053247	4092949	1412947	5	63.31	96.77	0.74	yes	99.03	0.6	outgroup_Caulobacterales	GTDB
GCA_003242075.1_Alphaproteobacteria_bacterium_ULC027bin2	GCA_003242075.1	Alphaproteobacteria_bacterium_ULC027bin2	yes	36_0	GCA_003242075.1_Alphaproteobacteria_bacterium_ULC027bin2	0.998758	d__Bacteria;p__Proteobacteria;c__Alphaproteobacteria;o__Caulobacterales;f__TH1-2;g__Terricaulis;s__Terricaulis sp003242075	3606096	3801493	28092	190	63.32	93.09	1.28	yes	94.86	1.16	outgroup_Caulobacterales	GTDB
GCF_009792355.1_Terricaulis_silvestris	GCF_009792355.1	Terricaulis_silvestris	yes	37_0	GCF_009792355.1_Terricaulis_silvestris	1	d__Bacteria;p__Proteobacteria;c__Alphaproteobacteria;o__Caulobacterales;f__TH1-2;g__Terricaulis;s__Terricaulis silvestris	3864763	3941625	3864763	1	63.46	96.36	0.6	yes	98.05	0.97	outgroup_Caulobacterales	GTDB
GCA_016860885.1_Alphaproteobacteria_bacterium_BroJett013	GCA_016860885.1	Alphaproteobacteria_bacterium_BroJett013	yes	38_1	GCA_016860885.1_Alphaproteobacteria_bacterium_BroJett013	1	d__Bacteria;p__Proteobacteria;c__Alphaproteobacteria;o__Caulobacterales;f__TH1-2;g__Terricaulis;s__Terricaulis sp900696695	3780863	3979018	243044	19	67.04	92.35	0.99	yes	95.02	0.6	outgroup_Caulobacterales	GTDB
GCA_900696695.1_uncultured_Alphaproteobacteria_bacterium_PRO2.fa.gz	GCA_900696695.1	uncultured_Alphaproteobacteria_bacterium_PRO2.fa.gz	no	38_1	GCA_016860885.1_Alphaproteobacteria_bacterium_BroJett013	0.997024	d__Bacteria;p__Proteobacteria;c__Alphaproteobacteria;o__Caulobacterales;f__TH1-2;g__Terricaulis;s__Terricaulis sp900696695	3416221	3676519	17988	271	67.42	90.41	2.4	yes	92.92	2.49	outgroup_Caulobacterales	GTDB
GCA_001464425.1_Alphaproteobacteria_bacterium_Ga0077535_Ga0077535	GCA_001464425.1	Alphaproteobacteria_bacterium_Ga0077535_Ga0077535	yes	39_0	GCA_001464425.1_Alphaproteobacteria_bacterium_Ga0077535_Ga0077535	1	d__Bacteria;p__Proteobacteria;c__Alphaproteobacteria;o__Caulobacterales;f__TH1-2;g__Terricaulis;s__Terricaulis sp001464425	3956659	3999857	150951	44	62.78	96.81	1.19	yes	98.92	0.65	outgroup_Caulobacterales	GTDB
GCA_014378995.1_Hyphomonadaceae_bacterium_ES-bin-98	GCA_014378995.1	Hyphomonadaceae_bacterium_ES-bin-98	yes	40_0	GCA_014378995.1_Hyphomonadaceae_bacterium_ES-bin-98	1	d__Bacteria;p__Proteobacteria;c__Alphaproteobacteria;o__Caulobacterales;f__TH1-2;g__Terricaulis;s__Terricaulis sp014378995	3506829	3682870	22421	252	63.93	93.41	3.15	yes	95.22	2.55	outgroup_Caulobacterales	GTDB
GCA_016791405.1_Hyphomonadaceae_bacterium_new_MAG-153	GCA_016791405.1	Hyphomonadaceae_bacterium_new_MAG-153	yes	41_0	GCA_016791405.1_Hyphomonadaceae_bacterium_new_MAG-153	1	d__Bacteria;p__Proteobacteria;c__Alphaproteobacteria;o__Caulobacterales;f__TH1-2;g__Terricaulis;s__Terricaulis sp002343395	2959365	3130609	146146	39	63.88	92.12	0.53	yes	94.53	0.24	outgroup_Caulobacterales	GTDB
GCA_902826035.1_uncultured_Alphaproteobacteria_bacterium_Alphaproteobacteria_sp._RBC070	GCA_902826035.1	uncultured_Alphaproteobacteria_bacterium_Alphaproteobacteria_sp._RBC070	yes	42_0	GCA_902826035.1_uncultured_Alphaproteobacteria_bacterium_Alphaproteobacteria_sp._RBC070	0.999965	d__Bacteria;p__Proteobacteria;c__Alphaproteobacteria;o__Caulobacterales;f__TH1-2;g__Terricaulis;s__Terricaulis sp902826035	3137409	3307759	26402	208	63.18	91.11	2.11	yes	94.85	2.09	outgroup_Caulobacterales	GTDB
GCA_902826245.1_uncultured_Alphaproteobacteria_bacterium_Alphaproteobacteria_sp._RBC057	GCA_902826245.1	uncultured_Alphaproteobacteria_bacterium_Alphaproteobacteria_sp._RBC057	yes	43_0	GCA_902826245.1_uncultured_Alphaproteobacteria_bacterium_Alphaproteobacteria_sp._RBC057	0.999982	d__Bacteria;p__Proteobacteria;c__Alphaproteobacteria;o__Caulobacterales;f__TH1-2;g__Terricaulis;s__Terricaulis sp902826245	3225809	3361268	43893	104	63.37	92.87	2.09	yes	95.97	1.14	outgroup_Caulobacterales	GTDB
GCA_018969015.1_Alphaproteobacteria_bacterium_REEB506	GCA_018969015.1	Alphaproteobacteria_bacterium_REEB506	yes	44_0	GCA_018969015.1_Alphaproteobacteria_bacterium_REEB506	1	d__Bacteria;p__Proteobacteria;c__Alphaproteobacteria;o__Caulobacterales;f__TH1-2;g__REEB506;s__REEB506 sp018969015	3398043	3504221	87286	69	69.43	95.49	0.73	yes	96.97	1.14	outgroup_Caulobacterales	GTDB
GCA_002704915.1_Parvularcula_sp._NAT21	GCA_002704915.1	Parvularcula_sp._NAT21	yes	45_0	GCA_002704915.1_Parvularcula_sp._NAT21	1	d__Bacteria;p__Proteobacteria;c__Alphaproteobacteria;o__Caulobacterales;f__Parvularculaceae;g__Marinicaulis;s__Marinicaulis sp002704915	4497611	4631937	92420	85	59.08	95.81	4.27	yes	97.1	1.99	outgroup_Caulobacterales	GTDB
GCA_016125425.1_Alphaproteobacteria_bacterium_RI_591	GCA_016125425.1	Alphaproteobacteria_bacterium_RI_591	yes	46_0	GCA_016125425.1_Alphaproteobacteria_bacterium_RI_591	1	d__Bacteria;p__Proteobacteria;c__Alphaproteobacteria;o__Caulobacterales;f__Parvularculaceae;g__Amphiplicatus;s__Amphiplicatus sp016125425	2872314	2945963	109975	31	62.98	94.63	2.39	yes	97.5	0.13	outgroup_Caulobacterales	GTDB
GCA_016125455.1_Alphaproteobacteria_bacterium_RI_46	GCA_016125455.1	Alphaproteobacteria_bacterium_RI_46	yes	47_0	GCA_016125455.1_Alphaproteobacteria_bacterium_RI_46	1	d__Bacteria;p__Proteobacteria;c__Alphaproteobacteria;o__Caulobacterales;f__Parvularculaceae;g__MED-G105;s__MED-G105 sp016125455	3604100	3743742	200254	37	62.9	93.24	2.39	yes	96.27	0.8	outgroup_Caulobacterales	GTDB
GCF_014199495.1_Amphiplicatus_metriothermophilus	GCF_014199495.1	Amphiplicatus_metriothermophilus	yes	48_1	GCF_014199495.1_Amphiplicatus_metriothermophilus	1	d__Bacteria;p__Proteobacteria;c__Alphaproteobacteria;o__Caulobacterales;f__Parvularculaceae;g__Amphiplicatus;s__Amphiplicatus metriothermophilus	3160573	3215232	639618	13	66.75	95.4	2	yes	98.3	1	outgroup_Caulobacterales	GTDB
GCF_900199215.1_Amphiplicatus_metriothermophilus	GCF_900199215.1	Amphiplicatus_metriothermophilus	no	48_1	GCF_014199495.1_Amphiplicatus_metriothermophilus	1	d__Bacteria;p__Proteobacteria;c__Alphaproteobacteria;o__Caulobacterales;f__Parvularculaceae;g__Amphiplicatus;s__Amphiplicatus metriothermophilus	3160729	3215391	639398	18	66.75	95.4	2	yes	98.3	1	outgroup_Caulobacterales	GTDB
GCA_016791425.1_Hyphomonadaceae_bacterium_new_MAG-151	GCA_016791425.1	Hyphomonadaceae_bacterium_new_MAG-151	yes	49_0	GCA_016791425.1_Hyphomonadaceae_bacterium_new_MAG-151	1	d__Bacteria;p__Proteobacteria;c__Alphaproteobacteria;o__Caulobacterales;f__TH1-2;g__CADEEL01;s__CADEEL01 sp016791425	4362838	4513125	324104	24	67.27	94.35	2.14	yes	96.67	1.62	outgroup_Caulobacterales	GTDB
GCA_001657385.1_Parvularcula_sp._BBD_1991-13_BBD_1991-13	GCA_001657385.1	Parvularcula_sp._BBD_1991-13_BBD_1991-13	yes	50_0	GCA_001657385.1_Parvularcula_sp._BBD_1991-13_BBD_1991-13	0.999973	d__Bacteria;p__Proteobacteria;c__Alphaproteobacteria;o__Caulobacterales;f__Parvularculaceae;g__Marinicaulis;s__Marinicaulis sp001657385	4240011	4295857	407854	36	64.51	96.58	3.87	yes	98.7	0.48	outgroup_Caulobacterales	GTDB
GCA_016125405.1_Alphaproteobacteria_bacterium_RI_35	GCA_016125405.1	Alphaproteobacteria_bacterium_RI_35	yes	51_0	GCA_016125405.1_Alphaproteobacteria_bacterium_RI_35	1	d__Bacteria;p__Proteobacteria;c__Alphaproteobacteria;o__Caulobacterales;f__Hyphomonadaceae;g__UBA7672;s__UBA7672 sp016125405	3863241	3933653	102448	56	64.32	95.7	1.85	yes	98.21	0.41	outgroup_Caulobacterales	GTDB
GCA_902826095.1_uncultured_Alphaproteobacteria_bacterium_Alphaproteobacteria_sp._RBC008	GCA_902826095.1	uncultured_Alphaproteobacteria_bacterium_Alphaproteobacteria_sp._RBC008	yes	52_0	GCA_902826095.1_uncultured_Alphaproteobacteria_bacterium_Alphaproteobacteria_sp._RBC008	0.999997	d__Bacteria;p__Proteobacteria;c__Alphaproteobacteria;o__Caulobacterales;f__Parvularculaceae;g__CV81;s__CV81 sp902826095	3792298	3876020	104510	58	62.91	96.38	3.66	yes	97.84	0	outgroup_Caulobacterales	GTDB
GCA_016791445.1_Hyphomonadaceae_bacterium_new_MAG-150	GCA_016791445.1	Hyphomonadaceae_bacterium_new_MAG-150	yes	53_0	GCA_016791445.1_Hyphomonadaceae_bacterium_new_MAG-150	1	d__Bacteria;p__Proteobacteria;c__Alphaproteobacteria;o__Caulobacterales;f__TH1-2;g__VFBF01;s__VFBF01 sp016791445	3614704	3798155	224124	28	66.41	94.3	1.14	yes	95.17	0.49	outgroup_Caulobacterales	GTDB
GCA_018780595.1_Hyphomonadaceae_bacterium_MAG_32	GCA_018780595.1	Hyphomonadaceae_bacterium_MAG_32	yes	54_0	GCA_018780595.1_Hyphomonadaceae_bacterium_MAG_32	0.999954	d__Bacteria;p__Proteobacteria;c__Alphaproteobacteria;o__Caulobacterales;f__TH1-2;g__VFBF01;s__VFBF01 sp006515885	3847938	3928071	136485	48	66.04	97.15	1.92	yes	97.96	0.97	outgroup_Caulobacterales	GTDB
GCA_018971945.1_Alphaproteobacteria_bacterium_REEB509	GCA_018971945.1	Alphaproteobacteria_bacterium_REEB509	yes	55_0	GCA_018971945.1_Alphaproteobacteria_bacterium_REEB509	1	d__Bacteria;p__Proteobacteria;c__Alphaproteobacteria;o__Caulobacterales;f__TH1-2;g__REEB509;s__REEB509 sp018971945	3409036	3560351	25680	233	63.85	93.85	2.35	yes	95.75	1.73	outgroup_Caulobacterales	GTDB
GCA_002280725.1_Alphaproteobacteria_bacterium_32-64-14_32-64-14	GCA_002280725.1	Alphaproteobacteria_bacterium_32-64-14_32-64-14	yes	56_0	GCA_002280725.1_Alphaproteobacteria_bacterium_32-64-14_32-64-14	0.999926	d__Bacteria;p__Proteobacteria;c__Alphaproteobacteria;o__Caulobacterales;f__Hyphomonadaceae;g__UBA7672;s__UBA7672 sp002280725	3861284	4075234	83653	98	64.37	92.72	2.73	yes	94.75	2.6	outgroup_Caulobacterales	GTDB
GCA_002483135.1_Hyphomonadaceae_bacterium_UBA7672_UBA7672	GCA_002483135.1	Hyphomonadaceae_bacterium_UBA7672_UBA7672	yes	57_0	GCA_002483135.1_Hyphomonadaceae_bacterium_UBA7672_UBA7672	0.999903	d__Bacteria;p__Proteobacteria;c__Alphaproteobacteria;o__Caulobacterales;f__Hyphomonadaceae;g__UBA7672;s__UBA7672 sp002483135	4602904	4690619	220063	40	63.81	96.36	2.97	yes	98.13	2.44	outgroup_Caulobacterales	GTDB
GCA_016714495.1_Hyphomonadaceae_bacterium_OdNW_18-Q3-R42-56_BATAC.488	GCA_016714495.1	Hyphomonadaceae_bacterium_OdNW_18-Q3-R42-56_BATAC.488	yes	58_0	GCA_016714495.1_Hyphomonadaceae_bacterium_OdNW_18-Q3-R42-56_BATAC.488	1	d__Bacteria;p__Proteobacteria;c__Alphaproteobacteria;o__Caulobacterales;f__Hyphomonadaceae;g__UBA7672;s__UBA7672 sp016714495	4428533	4513385	345707	27	62.62	95.54	2.09	yes	98.12	3.13	outgroup_Caulobacterales	GTDB
GCA_903842595.1_uncultured_Alphaproteobacteria_bacterium_ErkenSummer_bin-3634	GCA_903842595.1	uncultured_Alphaproteobacteria_bacterium_ErkenSummer_bin-3634	yes	59_0	GCA_903842595.1_uncultured_Alphaproteobacteria_bacterium_ErkenSummer_bin-3634	1	d__Bacteria;p__Proteobacteria;c__Alphaproteobacteria;o__Caulobacterales;f__Hyphomonadaceae;g__UBA7672;s__UBA7672 sp903842595	4237760	4418476	28240	277	63.65	93.6	2.99	yes	95.91	2.25	outgroup_Caulobacterales	StratFresh MAG
GCA_017792365.1_Hyphomonas_sp._ih12	GCA_017792365.1	Hyphomonas_sp._ih12	yes	60_0	GCA_017792365.1_Hyphomonas_sp._ih12	1	d__Bacteria;p__Proteobacteria;c__Alphaproteobacteria;o__Caulobacterales;f__Hyphomonadaceae;g__IH12;s__IH12 sp017792365	3398507	3516303	3398507	1	64.06	93.39	1.1	yes	96.65	0	outgroup_Caulobacterales	GTDB
GCF_014640095.1_Aquisalinus_flavus	GCF_014640095.1	Aquisalinus_flavus	yes	61_1	GCF_014640095.1_Aquisalinus_flavus	1	d__Bacteria;p__Proteobacteria;c__Alphaproteobacteria;o__Caulobacterales;f__Parvularculaceae;g__Aquisalinus;s__Aquisalinus flavus	3272090	3342278	3135404	4	61.79	97.13	2	yes	97.9	1	outgroup_Caulobacterales	GTDB
GCF_014534785.1_Aquisalinus_flavus	GCF_014534785.1	Aquisalinus_flavus	no	61_1	GCF_014640095.1_Aquisalinus_flavus	0.999975	d__Bacteria;p__Proteobacteria;c__Alphaproteobacteria;o__Caulobacterales;f__Parvularculaceae;g__Aquisalinus;s__Aquisalinus flavus	3272810	3343013	1665537	7	61.79	97.13	2	yes	97.9	1	outgroup_Caulobacterales	GTDB
GCF_014640455.1_Aquisalinus_luteolus	GCF_014640455.1	Aquisalinus_luteolus	yes	62_1	GCF_014640455.1_Aquisalinus_luteolus	1	d__Bacteria;p__Proteobacteria;c__Alphaproteobacteria;o__Caulobacterales;f__Parvularculaceae;g__Aquisalinus;s__Aquisalinus luteolus	3682982	3746675	1016337	10	59.87	97.36	1.79	yes	98.3	0.63	outgroup_Caulobacterales	GTDB
GCF_009712425.2_Aquisalinus_luteolus	GCF_009712425.2	Aquisalinus_luteolus	no	62_1	GCF_014640455.1_Aquisalinus_luteolus	0.999998	d__Bacteria;p__Proteobacteria;c__Alphaproteobacteria;o__Caulobacterales;f__Parvularculaceae;g__Aquisalinus;s__Aquisalinus luteolus	3678158	3741768	1016267	9	59.87	97.36	1.79	yes	98.3	0.63	outgroup_Caulobacterales	GTDB
GCF_000733125.1_Parvularcula_oceani	GCF_000733125.1	Parvularcula_oceani	yes	63_0	GCF_000733125.1_Parvularcula_oceani	1	d__Bacteria;p__Proteobacteria;c__Alphaproteobacteria;o__Caulobacterales;f__Parvularculaceae;g__Parvularcula;s__Parvularcula oceani	3354504	3435936	183204	38	67.44	93.81	3.3	yes	97.63	0	outgroup_Caulobacterales	GTDB
GCF_014199615.1_Parvularcula_dongshanensis	GCF_014199615.1	Parvularcula_dongshanensis	yes	64_0	GCF_014199615.1_Parvularcula_dongshanensis	1	d__Bacteria;p__Proteobacteria;c__Alphaproteobacteria;o__Caulobacterales;f__Parvularculaceae;g__Parvularcula;s__Parvularcula dongshanensis	3134647	3200906	477324	16	67.85	94.63	2.22	yes	97.93	0	outgroup_Caulobacterales	GTDB
GCF_013085255.1_Parvularcula_mediterranea	GCF_013085255.1	Parvularcula_mediterranea	yes	65_0	GCF_013085255.1_Parvularcula_mediterranea	0.99998	d__Bacteria;p__Proteobacteria;c__Alphaproteobacteria;o__Caulobacterales;f__Parvularculaceae;g__Parvularcula;s__Parvularcula mediterranea	3214726	3292765	1726715	3	62.49	94.58	2.15	yes	97.63	0.4	outgroup_Caulobacterales	GTDB
GCF_014651915.1_Parvularcula_lutaonensis	GCF_014651915.1	Parvularcula_lutaonensis	yes	66_0	GCF_014651915.1_Parvularcula_lutaonensis	1	d__Bacteria;p__Proteobacteria;c__Alphaproteobacteria;o__Caulobacterales;f__Parvularculaceae;g__Parvularcula;s__Parvularcula lutaonensis	2954603	3038777	1695218	10	62.95	94.67	1.84	yes	97.23	0.4	outgroup_Caulobacterales	GTDB
GCF_003399445.1_Parvularcula_marina	GCF_003399445.1	Parvularcula_marina	yes	67_0	GCF_003399445.1_Parvularcula_marina	0.999997	d__Bacteria;p__Proteobacteria;c__Alphaproteobacteria;o__Caulobacterales;f__Parvularculaceae;g__Parvularcula;s__Parvularcula sp003399445	3400641	3504732	2925373	37	59.34	95.22	1.96	yes	97.03	0.4	outgroup_Caulobacterales	GTDB
GCF_000152825.2_Parvularcula_bermudensis_HTCC2503	GCF_000152825.2	Parvularcula_bermudensis_HTCC2503	yes	68_0	GCF_000152825.2_Parvularcula_bermudensis_HTCC2503	1	d__Bacteria;p__Proteobacteria;c__Alphaproteobacteria;o__Caulobacterales;f__Parvularculaceae;g__Parvularcula;s__Parvularcula bermudensis	2902643	2985337	2902643	1	60.66	93.17	1.5	yes	97.23	0.4	outgroup_Caulobacterales	GTDB
GCF_009806145.1_Marinicauda_pacifica	GCF_009806145.1	Marinicauda_pacifica	yes	69_1	GCF_009806145.1_Marinicauda_pacifica	1	d__Bacteria;p__Proteobacteria;c__Alphaproteobacteria;o__Caulobacterales;f__Maricaulaceae;g__Marinicauda;s__Marinicauda pacifica	3008274	3023087	782302	12	64.79	98.66	0.59	yes	99.51	0.16	outgroup_Caulobacterales	GTDB
GCF_004793635.1_Marinicauda_pacifica	GCF_004793635.1	Marinicauda_pacifica	no	69_1	GCF_009806145.1_Marinicauda_pacifica	0.999999	d__Bacteria;p__Proteobacteria;c__Alphaproteobacteria;o__Caulobacterales;f__Maricaulaceae;g__Marinicauda;s__Marinicauda pacifica	3050377	3065397	782409	136	64.79	98.66	1.58	yes	99.51	1.12	outgroup_Caulobacterales	GTDB
GCF_014636415.1_Marinicauda_pacifica	GCF_014636415.1	Marinicauda_pacifica	no	69_1	GCF_009806145.1_Marinicauda_pacifica	0.999959	d__Bacteria;p__Proteobacteria;c__Alphaproteobacteria;o__Caulobacterales;f__Maricaulaceae;g__Marinicauda;s__Marinicauda pacifica	3008832	3023648	782310	10	64.79	98.66	0.59	yes	99.51	0.16	outgroup_Caulobacterales	GTDB
GCF_017161425.1_Marinicauda_algicola	GCF_017161425.1	Marinicauda_algicola	yes	70_1	GCF_017161425.1_Marinicauda_algicola	1	d__Bacteria;p__Proteobacteria;c__Alphaproteobacteria;o__Caulobacterales;f__Maricaulaceae;g__Marinicauda;s__Marinicauda algicola	3424851	3441715	3424851	1	68.23	98.34	0.87	yes	99.51	0	outgroup_Caulobacterales	GTDB
GCF_004793685.1_Marinicauda_algicola	GCF_004793685.1	Marinicauda_algicola	no	70_1	GCF_017161425.1_Marinicauda_algicola	0.999972	d__Bacteria;p__Proteobacteria;c__Alphaproteobacteria;o__Caulobacterales;f__Maricaulaceae;g__Marinicauda;s__Marinicauda algicola	3426473	3443345	658970	127	68.24	98.34	1.41	yes	99.51	0.49	outgroup_Caulobacterales	GTDB
GCF_003122085.1_Marinicauda_salina	GCF_003122085.1	Marinicauda_salina	yes	71_0	GCF_003122085.1_Marinicauda_salina	1	d__Bacteria;p__Proteobacteria;c__Alphaproteobacteria;o__Caulobacterales;f__Maricaulaceae;g__WD6-1;s__WD6-1 sp003122085	2887656	2936102	775997	7	69.46	97.54	0.73	yes	98.35	0.16	outgroup_Caulobacterales	GTDB
GCF_004000605.1_Glycocaulis_alkaliphilus	GCF_004000605.1	Glycocaulis_alkaliphilus	yes	72_1	GCF_004000605.1_Glycocaulis_alkaliphilus	1	d__Bacteria;p__Proteobacteria;c__Alphaproteobacteria;o__Caulobacterales;f__Maricaulaceae;g__Glycocaulis;s__Glycocaulis alkaliphilus	3019659	3034528	3019659	1	63.41	98.34	2.47	yes	99.51	1.46	outgroup_Caulobacterales	GTDB
GCF_014637625.1_Glycocaulis_alkaliphilus	GCF_014637625.1	Glycocaulis_alkaliphilus	no	72_1	GCF_004000605.1_Glycocaulis_alkaliphilus	0.999984	d__Bacteria;p__Proteobacteria;c__Alphaproteobacteria;o__Caulobacterales;f__Maricaulaceae;g__Glycocaulis;s__Glycocaulis alkaliphilus	3080697	3095867	614513	34	62.94	98.34	2.47	yes	99.51	1.46	outgroup_Caulobacterales	GTDB
GCF_014639075.1_Glycocaulis_albus	GCF_014639075.1	Glycocaulis_albus	yes	73_0	GCF_014639075.1_Glycocaulis_albus	0.999993	d__Bacteria;p__Proteobacteria;c__Alphaproteobacteria;o__Caulobacterales;f__Maricaulaceae;g__Glycocaulis;s__Glycocaulis albus	2853888	2867941	203785	27	63.45	98.91	1.24	yes	99.51	0.32	outgroup_Caulobacterales	GTDB
GCA_001314625.1_Oceanicaulis_sp._HLUCCA04_HLUCCA04	GCA_001314625.1	Oceanicaulis_sp._HLUCCA04_HLUCCA04	yes	74_0	GCA_001314625.1_Oceanicaulis_sp._HLUCCA04_HLUCCA04	0.999985	d__Bacteria;p__Proteobacteria;c__Alphaproteobacteria;o__Caulobacterales;f__Maricaulaceae;g__Glycocaulis;s__Glycocaulis sp000744995	2758551	2772134	428520	9	62.82	98.22	0.73	yes	99.51	0	outgroup_Caulobacterales	GTDB
GCF_007050995.1_Glycocaulis_profundi	GCF_007050995.1	Glycocaulis_profundi	yes	75_0	GCF_007050995.1_Glycocaulis_profundi	1	d__Bacteria;p__Proteobacteria;c__Alphaproteobacteria;o__Caulobacterales;f__Maricaulaceae;g__Glycocaulis;s__Glycocaulis profundi	3633206	3639028	124313	364	68.08	99.13	2.61	yes	99.84	1.87	outgroup_Caulobacterales	GTDB
GCA_016124675.1_Alphaproteobacteria_bacterium_RI_41	GCA_016124675.1	Alphaproteobacteria_bacterium_RI_41	yes	76_0	GCA_016124675.1_Alphaproteobacteria_bacterium_RI_41	1	d__Bacteria;p__Proteobacteria;c__Alphaproteobacteria;o__Caulobacterales;f__Maricaulaceae;g__Oceanicaulis;s__Oceanicaulis sp016124675	2877178	2942502	142321	23	67.61	96.68	1.74	yes	97.78	0.32	outgroup_Caulobacterales	GTDB
GCF_008630495.1_Alkalicaulis_satelles	GCF_008630495.1	Alkalicaulis_satelles	yes	77_0	GCF_008630495.1_Alkalicaulis_satelles	1	d__Bacteria;p__Proteobacteria;c__Alphaproteobacteria;o__Caulobacterales;f__Maricaulaceae;g__Oceanicaulis;s__Oceanicaulis satelles	2888634	2902858	903532	8	66.8	98.04	1.46	yes	99.51	0.65	outgroup_Caulobacterales	GTDB
GCF_000152745.1_Oceanicaulis_sp._HTCC2633	GCF_000152745.1	Oceanicaulis_sp._HTCC2633	yes	78_1	GCF_000152745.1_Oceanicaulis_sp._HTCC2633	0.999934	d__Bacteria;p__Proteobacteria;c__Alphaproteobacteria;o__Caulobacterales;f__Maricaulaceae;g__Oceanicaulis;s__Oceanicaulis sp000152745	3172051	3177134	3168988	3	63.59	97.91	1.92	yes	99.84	0	outgroup_Caulobacterales	GTDB
GCA_002433705.1_Oceanicaulis_sp._UBA6590_UBA6590	GCA_002433705.1	Oceanicaulis_sp._UBA6590_UBA6590	no	78_1	GCF_000152745.1_Oceanicaulis_sp._HTCC2633	0.986537	d__Bacteria;p__Proteobacteria;c__Alphaproteobacteria;o__Caulobacterales;f__Maricaulaceae;g__Oceanicaulis;s__Oceanicaulis sp000152745	3148185	3217358	99825	68	63.99	96.53	2.09	yes	97.85	0.43	outgroup_Caulobacterales	GTDB
GCA_002711765.1_Oceanicaulis_sp._SAT194	GCA_002711765.1	Oceanicaulis_sp._SAT194	no	78_1	GCF_000152745.1_Oceanicaulis_sp._HTCC2633	0.986387	d__Bacteria;p__Proteobacteria;c__Alphaproteobacteria;o__Caulobacterales;f__Maricaulaceae;g__Oceanicaulis;s__Oceanicaulis sp000152745	3347836	3412677	196457	27	63.85	96.71	3.93	yes	98.1	1.73	outgroup_Caulobacterales	GTDB
GCA_002716175.1_Oceanicaulis_sp._SP73	GCA_002716175.1	Oceanicaulis_sp._SP73	no	78_1	GCF_000152745.1_Oceanicaulis_sp._HTCC2633	0.986407	d__Bacteria;p__Proteobacteria;c__Alphaproteobacteria;o__Caulobacterales;f__Maricaulaceae;g__Oceanicaulis;s__Oceanicaulis sp000152745	3401106	3484740	107738	50	63.73	96.3	4.28	yes	97.6	2.47	outgroup_Caulobacterales	GTDB
GCF_000420265.1_Oceanicaulis_alexandrii_DSM_11625	GCF_000420265.1	Oceanicaulis_alexandrii_DSM_11625	yes	79_1	GCF_000420265.1_Oceanicaulis_alexandrii_DSM_11625	1	d__Bacteria;p__Proteobacteria;c__Alphaproteobacteria;o__Caulobacterales;f__Maricaulaceae;g__Oceanicaulis;s__Oceanicaulis alexandrii	3018426	3023263	2621375	4	62.5	98.13	2.14	yes	99.84	0	outgroup_Caulobacterales	GTDB
GCA_002354675.1_Oceanicaulis_sp._UBA2681_UBA2681	GCA_002354675.1	Oceanicaulis_sp._UBA2681_UBA2681	no	79_1	GCF_000420265.1_Oceanicaulis_alexandrii_DSM_11625	0.974308	d__Bacteria;p__Proteobacteria;c__Alphaproteobacteria;o__Caulobacterales;f__Maricaulaceae;g__Oceanicaulis;s__Oceanicaulis alexandrii	2995823	3184336	313258	16	62.49	93.7	1.58	yes	94.08	0	outgroup_Caulobacterales	GTDB
GCA_015978185.1_Oceanicaulis_alexandrii_NP7	GCA_015978185.1	Oceanicaulis_alexandrii_NP7	no	79_1	GCF_000420265.1_Oceanicaulis_alexandrii_DSM_11625	0.977528	d__Bacteria;p__Proteobacteria;c__Alphaproteobacteria;o__Caulobacterales;f__Maricaulaceae;g__Oceanicaulis;s__Oceanicaulis alexandrii	2958806	3025673	209292	40	62.7	96.7	1.44	yes	97.79	0.32	outgroup_Caulobacterales	GTDB
GCA_016762755.1_Oceanicaulis_sp._PB-A1_LS01-2011-a	GCA_016762755.1	Oceanicaulis_sp._PB-A1_LS01-2011-a	no	79_1	GCF_000420265.1_Oceanicaulis_alexandrii_DSM_11625	0.969735	d__Bacteria;p__Proteobacteria;c__Alphaproteobacteria;o__Caulobacterales;f__Maricaulaceae;g__Oceanicaulis;s__Oceanicaulis alexandrii	3235649	3379974	29314	186	62.15	94.31	3.94	yes	95.73	2.74	outgroup_Caulobacterales	GTDB
GCA_001657295.1_Oceanicaulis_sp._BBD_1991-10_BBD_1991-10	GCA_001657295.1	Oceanicaulis_sp._BBD_1991-10_BBD_1991-10	yes	80_0	GCA_001657295.1_Oceanicaulis_sp._BBD_1991-10_BBD_1991-10	0.999749	d__Bacteria;p__Proteobacteria;c__Alphaproteobacteria;o__Caulobacterales;f__Maricaulaceae;g__Oceanicaulis;s__Oceanicaulis sp001657295	3223514	3318421	56982	89	65.4	96.82	1.07	yes	97.14	0.56	outgroup_Caulobacterales	GTDB
GCA_016124665.1_Alphaproteobacteria_bacterium_RI_462	GCA_016124665.1	Alphaproteobacteria_bacterium_RI_462	yes	81_1	GCA_016124665.1_Alphaproteobacteria_bacterium_RI_462	1	d__Bacteria;p__Proteobacteria;c__Alphaproteobacteria;o__Caulobacterales;f__Maricaulaceae;g__Hyphobacterium;s__Hyphobacterium sp016124665	2707126	2823158	96707	46	60.78	94.54	3.61	yes	95.89	2.55	outgroup_Caulobacterales	GTDB
GCF_003129605.1_Hyphobacterium_indicum	GCF_003129605.1	Hyphobacterium_indicum	yes	81_2	GCF_003129605.1_Hyphobacterium_indicum	1	d__Bacteria;p__Proteobacteria;c__Alphaproteobacteria;o__Caulobacterales;f__Maricaulaceae;g__Hyphobacterium;s__Hyphobacterium indicum	2791502	2828270	871728	4	60.88	97.72	0.91	yes	98.7	0.16	outgroup_Caulobacterales	GTDB
GCF_014323565.1_Hyphobacterium_sp._CCMP332	GCF_014323565.1	Hyphobacterium_sp._CCMP332	yes	82_0	GCF_014323565.1_Hyphobacterium_sp._CCMP332	1	d__Bacteria;p__Proteobacteria;c__Alphaproteobacteria;o__Caulobacterales;f__Maricaulaceae;g__Hyphobacterium;s__Hyphobacterium sp014323565	2690927	2729412	2690927	1	60.15	97.22	0.85	yes	98.59	0.03	outgroup_Caulobacterales	GTDB
GCA_002783385.1_Rhodobacterales_bacterium_CG15_BIG_FIL_POST_REV_8_21_14_020_59_13	GCA_002783385.1	GCA_002783385.1_Rhodobacterales_bacterium_CG15_BIG_FIL_POST_REV_8_21_14_020_59_13	yes	83_0	GCA_002783385.1_Rhodobacterales_bacterium_CG15_BIG_FIL_POST_REV_8_21_14_020_59_13	0.998591	d__Bacteria;p__Proteobacteria;c__Alphaproteobacteria;o__Caulobacterales;f__Maricaulaceae;g__Hyphobacterium;s__Hyphobacterium sp002783385	2323024	2594108	18400	173	59.28	90.04	0.83	yes	89.55	0.49	outgroup_Caulobacterales	GTDB
GCA_017643585.1_Maricaulis_sp._HCUG1438-2	GCA_017643585.1	Maricaulis_sp._HCUG1438-2	yes	84_1	GCA_017643585.1_Maricaulis_sp._HCUG1438-2	0.999997	d__Bacteria;p__Proteobacteria;c__Alphaproteobacteria;o__Caulobacterales;f__Maricaulaceae;g__Maricaulis;s__Maricaulis sp017643585	3096523	3111771	181065	46	60.88	98.82	1.09	yes	99.51	0.65	outgroup_Caulobacterales	GTDB
GCA_017643805.1_Maricaulis_sp._HCUG1434-4	GCA_017643805.1	Maricaulis_sp._HCUG1434-4	no	84_1	GCA_017643585.1_Maricaulis_sp._HCUG1438-2	0.99988	d__Bacteria;p__Proteobacteria;c__Alphaproteobacteria;o__Caulobacterales;f__Maricaulaceae;g__Maricaulis;s__Maricaulis sp017643585	3307763	3324051	100779	66	60.61	98.82	1.64	yes	99.51	0.97	outgroup_Caulobacterales	GTDB
GCA_017643475.1_Maricaulis_sp._HCUG1439-2	GCA_017643475.1	Maricaulis_sp._HCUG1439-2	yes	85_0	GCA_017643475.1_Maricaulis_sp._HCUG1439-2	1	d__Bacteria;p__Proteobacteria;c__Alphaproteobacteria;o__Caulobacterales;f__Maricaulaceae;g__Maricaulis;s__Maricaulis sp017643475	3256385	3261604	856766	9	60.59	98.95	1.25	yes	99.84	0.65	outgroup_Caulobacterales	GTDB
GCF_005871165.1_Maricaulis_alexandrii	GCF_005871165.1	Maricaulis_alexandrii	yes	86_0	GCF_005871165.1_Maricaulis_alexandrii	1	d__Bacteria;p__Proteobacteria;c__Alphaproteobacteria;o__Caulobacterales;f__Maricaulaceae;g__Maricaulis;s__Maricaulis sp005871165	3348699	3354066	558629	12	63.63	98.59	0.69	yes	99.84	0	outgroup_Caulobacterales	GTDB
GCF_016817355.1_Maricaulis_parjimensis	GCF_016817355.1	Maricaulis_parjimensis	yes	87_0	GCF_016817355.1_Maricaulis_parjimensis	0.999971	d__Bacteria;p__Proteobacteria;c__Alphaproteobacteria;o__Caulobacterales;f__Maricaulaceae;g__Maricaulis;s__Maricaulis parjimensis	3348930	3354297	406752	17	62.94	98.82	0.78	yes	99.84	0.11	outgroup_Caulobacterales	GTDB
GCF_000014745.1_Maricaulis_maris_MCS10	GCF_000014745.1	Maricaulis_maris_MCS10	yes	88_1	GCF_000014745.1_Maricaulis_maris_MCS10	1	d__Bacteria;p__Proteobacteria;c__Alphaproteobacteria;o__Caulobacterales;f__Maricaulaceae;g__Maricaulis;s__Maricaulis maris_A	3368780	3385368	3368780	1	62.73	99	0.82	yes	99.51	0	outgroup_Caulobacterales	GTDB
GCA_002684975.1_Maricaulis_sp._CPC25	GCA_002684975.1	Maricaulis_sp._CPC25	no	88_1	GCF_000014745.1_Maricaulis_maris_MCS10	0.98703	d__Bacteria;p__Proteobacteria;c__Alphaproteobacteria;o__Caulobacterales;f__Maricaulaceae;g__Maricaulis;s__Maricaulis maris_A	3437953	3573013	57058	99	62.43	95.7	1.29	yes	96.22	1.14	outgroup_Caulobacterales	GTDB
GCA_015665245.1_Maricaulis_maris_C15_102_105_15	GCA_015665245.1	Maricaulis_maris_C15_102_105_15	no	88_1	GCF_000014745.1_Maricaulis_maris_MCS10	0.986114	d__Bacteria;p__Proteobacteria;c__Alphaproteobacteria;o__Caulobacterales;f__Maricaulaceae;g__Maricaulis;s__Maricaulis maris_A	3372584	3389191	627500	8	62.74	99	0.82	yes	99.51	0	outgroup_Caulobacterales	GTDB
GCF_003634045.1_Maricaulis_maris	GCF_003634045.1	Maricaulis_maris	yes	89_1	GCF_001924955.1_Maricaulis_sp._W15	0.979124	d__Bacteria;p__Proteobacteria;c__Alphaproteobacteria;o__Caulobacterales;f__Maricaulaceae;g__Maricaulis;s__Maricaulis maris	3568848	3597992	458380	12	63.15	98.77	1.19	yes	99.19	0.32	outgroup_Caulobacterales	GTDB
GCF_001924955.1_Maricaulis_sp._W15	GCF_001924955.1	Maricaulis_sp._W15	no	89_1	GCF_001924955.1_Maricaulis_sp._W15	1	d__Bacteria;p__Proteobacteria;c__Alphaproteobacteria;o__Caulobacterales;f__Maricaulaceae;g__Maricaulis;s__Maricaulis maris	3507844	3525117	326137	22	63.1	98.86	1.19	yes	99.51	0.65	outgroup_Caulobacterales	GTDB	Initial SGR, replaced with type strain GCF_003634045.1_Maricaulis_maris
GCA_015665295.1_Maricaulis_sp._C15_98_100_11	GCA_015665295.1	Maricaulis_sp._C15_98_100_11	yes	90_0	GCA_015665295.1_Maricaulis_sp._C15_98_100_11	0.999997	d__Bacteria;p__Proteobacteria;c__Alphaproteobacteria;o__Caulobacterales;f__Maricaulaceae;g__Maricaulis;s__Maricaulis sp015665295	3165928	3240790	108979	44	64.06	96.92	0.95	yes	97.69	0.65	outgroup_Caulobacterales	GTDB
GCA_905480005.1_uncultured_Maricaulis_sp._10_20180522_Bin_MAXBIN_087_sub_1	GCA_905480005.1	uncultured_Maricaulis_sp._10_20180522_Bin_MAXBIN_087_sub_1	yes	91_0	GCA_905480005.1_uncultured_Maricaulis_sp._10_20180522_Bin_MAXBIN_087_sub_1	1	d__Bacteria;p__Proteobacteria;c__Alphaproteobacteria;o__Caulobacterales;f__Maricaulaceae;g__Maricaulis;s__Maricaulis sp905480005	3070986	3239778	24967	189	63.18	93.69	1.4	yes	94.79	0.77	outgroup_Caulobacterales	GTDB
GCA_017642925.1_Maricaulis_sp._HXMU1422-2	GCA_017642925.1	Maricaulis_sp._HXMU1422-2	yes	92_0	GCA_017642925.1_Maricaulis_sp._HXMU1422-2	1	d__Bacteria;p__Proteobacteria;c__Alphaproteobacteria;o__Caulobacterales;f__Maricaulaceae;g__Maricaulis;s__Maricaulis sp017642925	3612559	3618348	162430	35	65.14	99.09	1.1	yes	99.84	0.49	outgroup_Caulobacterales	GTDB
GCF_900103475.1_Maricaulis_salignorans	GCF_900103475.1	Maricaulis_salignorans	yes	93_0	GCF_900103475.1_Maricaulis_salignorans	1	d__Bacteria;p__Proteobacteria;c__Alphaproteobacteria;o__Caulobacterales;f__Maricaulaceae;g__Maricaulis;s__Maricaulis salignorans	3117768	3133120	125255	37	62.91	98.36	1.28	yes	99.51	0.76	outgroup_Caulobacterales	GTDB
GCA_018222865.1_Alphaproteobacteria_bacterium_P03SST1Cbin.2	GCA_018222865.1	Alphaproteobacteria_bacterium_P03SST1Cbin.2	yes	94_0	GCA_018222865.1_Alphaproteobacteria_bacterium_P03SST1Cbin.2	0.99991	d__Bacteria;p__Proteobacteria;c__Alphaproteobacteria;o__Caulobacterales;f__Maricaulaceae;g__Maricaulis;s__Maricaulis sp018222865	3011294	3030080	188456	31	58.72	97.88	0.72	yes	99.38	1.04	outgroup_Caulobacterales	GTDB
GCA_002173095.1_Hyphomonadaceae_bacterium_TMED5_TMED5	GCA_002173095.1	Hyphomonadaceae_bacterium_TMED5_TMED5	yes	95_1	GCA_002173095.1_Hyphomonadaceae_bacterium_TMED5_TMED5	0.999971	d__Bacteria;p__Proteobacteria;c__Alphaproteobacteria;o__Caulobacterales;f__Hyphomonadaceae;g__Ponticaulis;s__Ponticaulis sp002173095	3551039	3666156	217677	27	54.76	95.02	0.95	yes	96.86	0.42	outgroup_Caulobacterales	GTDB
GCA_002691215.1_Ponticaulis_sp._MED653	GCA_002691215.1	Ponticaulis_sp._MED653	no	95_1	GCA_002173095.1_Hyphomonadaceae_bacterium_TMED5_TMED5	0.99997	d__Bacteria;p__Proteobacteria;c__Alphaproteobacteria;o__Caulobacterales;f__Hyphomonadaceae;g__Ponticaulis;s__Ponticaulis sp002173095	3491745	3716995	217677	26	54.75	93.2	0.95	yes	93.94	0.42	outgroup_Caulobacterales	GTDB
GCA_002338565.1_Hyphomonadaceae_bacterium_UBA1849_UBA1849	GCA_002338565.1	Hyphomonadaceae_bacterium_UBA1849_UBA1849	yes	96_1	GCA_002338565.1_Hyphomonadaceae_bacterium_UBA1849_UBA1849	0.999999	d__Bacteria;p__Proteobacteria;c__Alphaproteobacteria;o__Caulobacterales;f__Hyphomonadaceae;g__Ponticaulis;s__Ponticaulis sp002338565	3523870	3555514	1913308	13	55.27	96.7	0.98	yes	99.11	0	outgroup_Caulobacterales	GTDB
GCA_002689825.1_Ponticaulis_sp._MED624	GCA_002689825.1	Ponticaulis_sp._MED624	no	96_1	GCA_002338565.1_Hyphomonadaceae_bacterium_UBA1849_UBA1849	0.999686	d__Bacteria;p__Proteobacteria;c__Alphaproteobacteria;o__Caulobacterales;f__Hyphomonadaceae;g__Ponticaulis;s__Ponticaulis sp002338565	3706849	3727349	306938	29	55.21	97.79	4.99	yes	99.45	5.03	outgroup_Caulobacterales	GTDB
GCA_002723155.1_Ponticaulis_sp._SP186	GCA_002723155.1	Ponticaulis_sp._SP186	yes	96_2	GCA_002723155.1_Ponticaulis_sp._SP186	0.999858	d__Bacteria;p__Proteobacteria;c__Alphaproteobacteria;o__Caulobacterales;f__Hyphomonadaceae;g__Ponticaulis;s__Ponticaulis sp002723155	3843638	3884817	400483	18	55.55	97.34	2.26	yes	98.94	2.08	outgroup_Caulobacterales	GTDB
GCF_000420665.1_Ponticaulis_koreensis_DSM_19734	GCF_000420665.1	Ponticaulis_koreensis_DSM_19734	yes	96_3	GCF_000420665.1_Ponticaulis_koreensis_DSM_19734	0.999997	d__Bacteria;p__Proteobacteria;c__Alphaproteobacteria;o__Caulobacterales;f__Hyphomonadaceae;g__Ponticaulis;s__Ponticaulis koreensis	3400379	3411295	2348061	6	54.81	97.52	1.44	yes	99.68	0	outgroup_Caulobacterales	GTDB
GCA_002733705.1_Henriciella_sp._NORP34	GCA_002733705.1	Henriciella_sp._NORP34	yes	97_1	GCA_002733705.1_Henriciella_sp._NORP34	1	d__Bacteria;p__Proteobacteria;c__Alphaproteobacteria;o__Caulobacterales;f__Hyphomonadaceae;g__Henriciella;s__Henriciella sp002733705	3369998	3494761	33331	156	61.36	92.79	2.42	yes	96.43	1.59	outgroup_Caulobacterales	GTDB
GCA_002714945.1_Hyphomonadaceae_bacterium_SAT1309	GCA_002714945.1	Hyphomonadaceae_bacterium_SAT1309	no	97_1	GCA_002733705.1_Henriciella_sp._NORP34	0.998532	d__Bacteria;p__Proteobacteria;c__Alphaproteobacteria;o__Caulobacterales;f__Hyphomonadaceae;g__Henriciella;s__Henriciella sp002733705	3157252	3329381	170238	34	60.94	90.51	2.22	yes	94.83	6.21	outgroup_Caulobacterales	GTDB
GCA_012960415.1_Henriciella_sp._UWMA-0297	GCA_012960415.1	Henriciella_sp._UWMA-0297	yes	98_1	GCA_012960415.1_Henriciella_sp._UWMA-0297	0.999301	d__Bacteria;p__Proteobacteria;c__Alphaproteobacteria;o__Caulobacterales;f__Hyphomonadaceae;g__Henriciella;s__Henriciella sp012960415	3524819	3582861	71906	86	59.91	94.24	1.28	yes	98.38	0.76	outgroup_Caulobacterales	GTDB
GCF_003576245.1_Henriciella_algicola	GCF_003576245.1	Henriciella_algicola	yes	98_2	GCF_003576245.1_Henriciella_algicola	0.999984	d__Bacteria;p__Proteobacteria;c__Alphaproteobacteria;o__Caulobacterales;f__Hyphomonadaceae;g__Henriciella;s__Henriciella algicola	3203764	3224725	648309	8	60.41	95.47	1.12	yes	99.35	0.16	outgroup_Caulobacterales	GTDB
GCF_003576345.1_Henriciella_barbarensis	GCF_003576345.1	Henriciella_barbarensis	yes	99_0	GCF_003576345.1_Henriciella_barbarensis	0.999983	d__Bacteria;p__Proteobacteria;c__Alphaproteobacteria;o__Caulobacterales;f__Hyphomonadaceae;g__Henriciella;s__Henriciella barbarensis	3327924	3349697	405807	14	59.2	95.11	1.12	yes	99.35	0.49	outgroup_Caulobacterales	GTDB
GCF_000376805.1_Henriciella_marina_DSM_19595	GCF_000376805.1	Henriciella_marina_DSM_19595	yes	100_0	GCF_000376805.1_Henriciella_marina_DSM_19595	1	d__Bacteria;p__Proteobacteria;c__Alphaproteobacteria;o__Caulobacterales;f__Hyphomonadaceae;g__Henriciella;s__Henriciella marina	3277765	3299210	3273989	2	59.93	95.29	1.35	yes	99.35	0	outgroup_Caulobacterales	GTDB
GCF_003576315.1_Henriciella_mobilis	GCF_003576315.1	Henriciella_mobilis	yes	101_1	GCF_003576285.1_Henriciella_mobilis	0.979884	d__Bacteria;p__Proteobacteria;c__Alphaproteobacteria;o__Caulobacterales;f__Hyphomonadaceae;g__Henriciella;s__Henriciella sp003576285	3973091	4003518	342652	39	61.29	95.84	2.69	yes	99.24	1	outgroup_Caulobacterales	GTDB
GCF_003576285.1_Henriciella_mobilis	GCF_003576285.1	Henriciella_mobilis	no	101_1	GCF_003576285.1_Henriciella_mobilis	0.999983	d__Bacteria;p__Proteobacteria;c__Alphaproteobacteria;o__Caulobacterales;f__Hyphomonadaceae;g__Henriciella;s__Henriciella sp003576285	3889725	3925843	821549	16	61.37	95.57	2.26	yes	99.08	0.97	outgroup_Caulobacterales	GTDB	Initial SGR, replaced with type strain GCF_003576315.1_Henriciella_mobilis
GCF_003576295.1_Henriciella_mobilis	GCF_003576295.1	Henriciella_mobilis	no	101_1	GCF_003576285.1_Henriciella_mobilis	0.979867	d__Bacteria;p__Proteobacteria;c__Alphaproteobacteria;o__Caulobacterales;f__Hyphomonadaceae;g__Henriciella;s__Henriciella sp003576285	3930082	3966574	313782	40	61.27	95.7	2.69	yes	99.08	1	outgroup_Caulobacterales	GTDB
GCF_002088975.1_Henriciella_aquimarina	GCF_002088975.1	Henriciella_aquimarina	yes	102_0	GCF_002088975.1_Henriciella_aquimarina	1	d__Bacteria;p__Proteobacteria;c__Alphaproteobacteria;o__Caulobacterales;f__Hyphomonadaceae;g__Henriciella;s__Henriciella aquimarina	4335829	4371677	83821	132	62.23	94.01	2.76	yes	99.18	1.06	outgroup_Caulobacterales	GTDB
GCF_002088945.1_Henriciella_pelagia	GCF_002088945.1	Henriciella_pelagia	yes	103_1	GCF_014644035.1_Henriciella_pelagia	0.999983	d__Bacteria;p__Proteobacteria;c__Alphaproteobacteria;o__Caulobacterales;f__Hyphomonadaceae;g__Henriciella;s__Henriciella pelagia	3444025	3466558	859919	16	59.93	95.52	1.15	yes	99.35	0.16	outgroup_Caulobacterales	GTDB
GCF_014644035.1_Henriciella_pelagia	GCF_014644035.1	Henriciella_pelagia	no	103_1	GCF_014644035.1_Henriciella_pelagia	1	d__Bacteria;p__Proteobacteria;c__Alphaproteobacteria;o__Caulobacterales;f__Hyphomonadaceae;g__Henriciella;s__Henriciella pelagia	3433422	3455885	1487203	10	59.93	95.52	1.15	yes	99.35	0.16	outgroup_Caulobacterales	GTDB	Initial SGR, replaced with type strain GCF_002088945.1_Henriciella_pelagia
GCA_002408145.1_Hyphomonadaceae_bacterium_UBA5334_UBA5334	GCA_002408145.1	Hyphomonadaceae_bacterium_UBA5334_UBA5334	yes	104_1	GCA_002408145.1_Hyphomonadaceae_bacterium_UBA5334_UBA5334	0.999955	d__Bacteria;p__Proteobacteria;c__Alphaproteobacteria;o__Caulobacterales;f__Hyphomonadaceae;g__UBA5336;s__UBA5336 sp002408125	3675991	3790072	96785	61	63.19	93.75	1.91	yes	96.99	0.55	outgroup_Caulobacterales	GTDB
GCA_002408125.1_Hyphomonadaceae_bacterium_UBA5336_UBA5336	GCA_002408125.1	Hyphomonadaceae_bacterium_UBA5336_UBA5336	no	104_1	GCA_002408145.1_Hyphomonadaceae_bacterium_UBA5334_UBA5334	0.999912	d__Bacteria;p__Proteobacteria;c__Alphaproteobacteria;o__Caulobacterales;f__Hyphomonadaceae;g__UBA5336;s__UBA5336 sp002408125	3606695	3648655	142162	42	63.25	95.23	1.62	yes	98.85	0.11	outgroup_Caulobacterales	GTDB
GCA_002483825.1_Hyphomonadaceae_bacterium_UBA7638_UBA7638	GCA_002483825.1	Hyphomonadaceae_bacterium_UBA7638_UBA7638	no	104_1	GCA_002408145.1_Hyphomonadaceae_bacterium_UBA5334_UBA5334	0.999855	d__Bacteria;p__Proteobacteria;c__Alphaproteobacteria;o__Caulobacterales;f__Hyphomonadaceae;g__UBA5336;s__UBA5336 sp002408125	3683553	3981789	85035	75	63.15	90.1	1.73	yes	92.51	0.51	outgroup_Caulobacterales	GTDB
GCF_002088935.1_Henriciella_litoralis	GCF_002088935.1	Henriciella_litoralis	yes	105_0	GCF_002088935.1_Henriciella_litoralis	0.999983	d__Bacteria;p__Proteobacteria;c__Alphaproteobacteria;o__Caulobacterales;f__Hyphomonadaceae;g__Henriciella;s__Henriciella litoralis	3775089	3799788	3042077	6	58.89	95.16	1.57	yes	99.35	0.08	outgroup_Caulobacterales	GTDB
GCF_000685315.1_Hyphomonas_polymorpha_PS728	GCF_000685315.1	Hyphomonas_polymorpha_PS728	yes	106_1	GCF_003325995.1_Hyphomonas_sp._CACIAM_19H1	0.98617	d__Bacteria;p__Proteobacteria;c__Alphaproteobacteria;o__Caulobacterales;f__Hyphomonadaceae;g__Hyphomonas;s__Hyphomonas polymorpha	4050957	4063962	154438	71	62.34	96.43	1.54	yes	99.68	0	outgroup_Caulobacterales	GTDB
GCF_003325995.1_Hyphomonas_sp._CACIAM_19H1	GCF_003325995.1	Hyphomonas_sp._CACIAM_19H1	no	106_1	GCF_003325995.1_Hyphomonas_sp._CACIAM_19H1	0.999997	d__Bacteria;p__Proteobacteria;c__Alphaproteobacteria;o__Caulobacterales;f__Hyphomonadaceae;g__Hyphomonas;s__Hyphomonas polymorpha	4080747	4093847	4080747	1	62.41	96.43	1.36	yes	99.68	0	outgroup_Caulobacterales	GTDB	Initial SGR, replaced with type strain GCF_000685315.1_Hyphomonas_polymorpha_PS728
GCA_013823385.1_Hyphomonas_sp._DS1.007	GCA_013823385.1	Hyphomonas_sp._DS1.007	yes	106_2	GCA_013823385.1_Hyphomonas_sp._DS1.007	1	d__Bacteria;p__Proteobacteria;c__Alphaproteobacteria;o__Caulobacterales;f__Hyphomonadaceae;g__Hyphomonas;s__Hyphomonas sp013823385	4179865	4193284	97955	172	62.92	96.84	1.92	yes	99.68	0.81	outgroup_Caulobacterales	GTDB
GCF_000013025.1_Hyphomonas_neptunium_ATCC_15444	GCF_000013025.1	Hyphomonas_neptunium_ATCC_15444	yes	107_1	GCF_000013025.1_Hyphomonas_neptunium_ATCC_15444	1	d__Bacteria;p__Proteobacteria;c__Alphaproteobacteria;o__Caulobacterales;f__Hyphomonadaceae;g__Hyphomonas;s__Hyphomonas neptunium	3705021	3716915	3705021	1	61.93	96.52	1.43	yes	99.68	0	outgroup_Caulobacterales	GTDB
GCF_000685255.1_Hyphomonas_hirschiana_VP5	GCF_000685255.1	Hyphomonas_hirschiana_VP5	no	107_1	GCF_000013025.1_Hyphomonas_neptunium_ATCC_15444	0.999979	d__Bacteria;p__Proteobacteria;c__Alphaproteobacteria;o__Caulobacterales;f__Hyphomonadaceae;g__Hyphomonas;s__Hyphomonas neptunium	3690521	3702369	227932	38	61.92	96.52	1.43	yes	99.68	0	outgroup_Caulobacterales	GTDB
GCA_002841155.1_Alphaproteobacteria_bacterium_HGW-Alphaproteobacteria-18	GCA_002841155.1	GCA_002841155.1_Alphaproteobacteria_bacterium_HGW-Alphaproteobacteria-18	yes	108_0	GCA_002841155.1_Alphaproteobacteria_bacterium_HGW-Alphaproteobacteria-18	0.999989	d__Bacteria;p__Proteobacteria;c__Alphaproteobacteria;o__Caulobacterales;f__Hyphomonadaceae;g__Hyphomonas;s__Hyphomonas sp002841155	3883742	3902866	257583	48	61.61	96.48	1.38	yes	99.51	0.32	outgroup_Caulobacterales	GTDB
GCA_018402285.1_Hyphomonas_sp._M30B36	GCA_018402285.1	Hyphomonas_sp._M30B36	yes	109_0	GCA_018402285.1_Hyphomonas_sp._M30B36	0.999997	d__Bacteria;p__Proteobacteria;c__Alphaproteobacteria;o__Caulobacterales;f__Hyphomonadaceae;g__Hyphomonas;s__Hyphomonas sp018402285	3036537	3224869	627277	6	62.75	91.38	1.16	yes	94.16	0.32	outgroup_Caulobacterales	GTDB
GCA_018900135.1_Alphaproteobacteria_bacterium_KR11_N3.mb.24	GCA_018900135.1	Alphaproteobacteria_bacterium_KR11_N3.mb.24	yes	110_1	GCA_018900135.1_Alphaproteobacteria_bacterium_KR11_N3.mb.24	1	d__Bacteria;p__Proteobacteria;c__Alphaproteobacteria;o__Caulobacterales;f__Hyphomonadaceae;g__Hyphomonas;s__Hyphomonas sp013791775	3894276	3894276	222810	36	63.85	96.2	1.57	yes	100	0.32	outgroup_Caulobacterales	GTDB
GCA_013791775.1_Hyphomonas_sp._S2_81	GCA_013791775.1	Hyphomonas_sp._S2_81	no	110_1	GCA_018900135.1_Alphaproteobacteria_bacterium_KR11_N3.mb.24	0.999977	d__Bacteria;p__Proteobacteria;c__Alphaproteobacteria;o__Caulobacterales;f__Hyphomonadaceae;g__Hyphomonas;s__Hyphomonas sp013791775	3933838	3933838	160229	51	63.8	96.2	2.12	yes	100	0.99	outgroup_Caulobacterales	GTDB
GCA_018899035.1_Alphaproteobacteria_bacterium_KR11_S3.mb.7	GCA_018899035.1	Alphaproteobacteria_bacterium_KR11_S3.mb.7	no	110_1	GCA_018900135.1_Alphaproteobacteria_bacterium_KR11_N3.mb.24	0.999896	d__Bacteria;p__Proteobacteria;c__Alphaproteobacteria;o__Caulobacterales;f__Hyphomonadaceae;g__Hyphomonas;s__Hyphomonas sp013791775	3922302	3922302	202329	44	63.8	96.2	1.84	yes	100	0.65	outgroup_Caulobacterales	GTDB
GCA_016712445.1_Acidobacteria_bacterium_Fred_18-Q3-R57-64_MAXAC.362	GCA_016712445.1	Acidobacteria_bacterium_Fred_18-Q3-R57-64_MAXAC.362	yes	111_0	GCA_016712445.1_Acidobacteria_bacterium_Fred_18-Q3-R57-64_MAXAC.362	1	d__Bacteria;p__Proteobacteria;c__Alphaproteobacteria;o__Caulobacterales;f__Hyphomonadaceae;g__Hyphomonas;s__Hyphomonas sp016712445	3988027	4000830	2515904	14	64.76	95.43	1.41	yes	99.68	0	outgroup_Caulobacterales	GTDB
GCA_013824195.1_Hyphomonas_sp._BC.008	GCA_013824195.1	Hyphomonas_sp._BC.008	yes	112_0	GCA_013824195.1_Hyphomonas_sp._BC.008	1	d__Bacteria;p__Proteobacteria;c__Alphaproteobacteria;o__Caulobacterales;f__Hyphomonadaceae;g__Hyphomonas;s__Hyphomonas sp001464545	3461619	3461619	168896	39	64.25	96.48	1.73	yes	100	1.08	outgroup_Caulobacterales	GTDB
GCA_016125515.1_Hyphomonas_sp._RI_45	GCA_016125515.1	Hyphomonas_sp._RI_45	yes	113_0	GCA_016125515.1_Hyphomonas_sp._RI_45	1	d__Bacteria;p__Proteobacteria;c__Alphaproteobacteria;o__Caulobacterales;f__Hyphomonadaceae;g__Hyphomonas;s__Hyphomonas sp016125515	3221494	3242571	213207	26	63.87	94.34	1.45	yes	99.35	0.65	outgroup_Caulobacterales	GTDB
GCA_018827155.1_Alphaproteobacteria_bacterium_UMS_A.mb.29	GCA_018827155.1	Alphaproteobacteria_bacterium_UMS_A.mb.29	yes	114_1	GCA_018827155.1_Alphaproteobacteria_bacterium_UMS_A.mb.29	1	d__Bacteria;p__Proteobacteria;c__Alphaproteobacteria;o__Caulobacterales;f__Hyphomonadaceae;g__Hyphomonas;s__Hyphomonas sp018827375	3619625	3631245	219854	37	60.21	96.52	2.38	yes	99.68	1.2	outgroup_Caulobacterales	GTDB
GCA_018819645.1_Alphaproteobacteria_bacterium_Old_saline_planktonic.mb.7	GCA_018819645.1	Alphaproteobacteria_bacterium_Old_saline_planktonic.mb.7	no	114_1	GCA_018827155.1_Alphaproteobacteria_bacterium_UMS_A.mb.29	0.998831	d__Bacteria;p__Proteobacteria;c__Alphaproteobacteria;o__Caulobacterales;f__Hyphomonadaceae;g__Hyphomonas;s__Hyphomonas sp018827375	3558075	3713291	20032	270	60.27	92.32	4.18	yes	95.82	3.93	outgroup_Caulobacterales	GTDB
GCA_018826285.1_Alphaproteobacteria_bacterium_Undefined_mixed_planktonic.mb.123	GCA_018826285.1	Alphaproteobacteria_bacterium_Undefined_mixed_planktonic.mb.123	no	114_1	GCA_018827155.1_Alphaproteobacteria_bacterium_UMS_A.mb.29	0.999649	d__Bacteria;p__Proteobacteria;c__Alphaproteobacteria;o__Caulobacterales;f__Hyphomonadaceae;g__Hyphomonas;s__Hyphomonas sp018827375	3703016	3726118	166312	69	60.12	96.39	3.43	yes	99.38	2.6	outgroup_Caulobacterales	GTDB
GCA_018827375.1_Alphaproteobacteria_bacterium_UMS_B.mb.54	GCA_018827375.1	Alphaproteobacteria_bacterium_UMS_B.mb.54	no	114_1	GCA_018827155.1_Alphaproteobacteria_bacterium_UMS_A.mb.29	0.999554	d__Bacteria;p__Proteobacteria;c__Alphaproteobacteria;o__Caulobacterales;f__Hyphomonadaceae;g__Hyphomonas;s__Hyphomonas sp018827375	3634979	3654714	206947	50	60.18	96.34	2.37	yes	99.46	1.14	outgroup_Caulobacterales	GTDB
GCF_000682695.1_Hyphomonas_chukchiensis	GCF_000682695.1	Hyphomonas_chukchiensis	yes	115_1	GCF_000682695.1_Hyphomonas_chukchiensis	1	d__Bacteria;p__Proteobacteria;c__Alphaproteobacteria;o__Caulobacterales;f__Hyphomonadaceae;g__Hyphomonas;s__Hyphomonas chukchiensis	3857634	3882873	220352	106	61.04	96.16	2.12	yes	99.35	1.3	outgroup_Caulobacterales	GTDB
GCF_000685295.1_Hyphomonas_oceanitis_SCH89	GCF_000685295.1	Hyphomonas_oceanitis_SCH89	yes	115_2	GCF_000685295.1_Hyphomonas_oceanitis_SCH89	1	d__Bacteria;p__Proteobacteria;c__Alphaproteobacteria;o__Caulobacterales;f__Hyphomonadaceae;g__Hyphomonas;s__Hyphomonas oceanitis	4280175	4308178	98871	188	60.19	96.16	3.6	yes	99.35	1.57	outgroup_Caulobacterales	GTDB
GCA_018830285.1_Alphaproteobacteria_bacterium_OS_PC_MetaG.mb.179	GCA_018830285.1	Alphaproteobacteria_bacterium_OS_PC_MetaG.mb.179	yes	116_0	GCA_018830285.1_Alphaproteobacteria_bacterium_OS_PC_MetaG.mb.179	1	d__Bacteria;p__Proteobacteria;c__Alphaproteobacteria;o__Caulobacterales;f__Hyphomonadaceae;g__Hyphomonas;s__Hyphomonas sp018830285	3561210	3625379	109469	65	61.48	94.9	3.56	yes	98.23	2.5	outgroup_Caulobacterales	GTDB
GCF_000685275.1_Hyphomonas_johnsonii_MHS-2	GCF_000685275.1	Hyphomonas_johnsonii_MHS-2	yes	117_0	GCF_000685275.1_Hyphomonas_johnsonii_MHS-2	1	d__Bacteria;p__Proteobacteria;c__Alphaproteobacteria;o__Caulobacterales;f__Hyphomonadaceae;g__Hyphomonas;s__Hyphomonas johnsonii	3618770	3631480	372697	18	62.47	96.29	1.02	yes	99.65	0.49	outgroup_Caulobacterales	GTDB
GCF_000682735.1_Hyphomonas_sp._CY54-11-8	GCF_000682735.1	Hyphomonas_sp._CY54-11-8	yes	118_1	GCF_000682735.1_Hyphomonas_sp._CY54-11-8	1	d__Bacteria;p__Proteobacteria;c__Alphaproteobacteria;o__Caulobacterales;f__Hyphomonadaceae;g__Hyphomonas;s__Hyphomonas sp000682735	3897448	3897448	231811	38	60.73	96.11	1.94	yes	100	1.02	outgroup_Caulobacterales	GTDB
GCF_001683975.1_Hyphomonas_sp._ND6WE1B	GCF_001683975.1	Hyphomonas_sp._ND6WE1B	no	118_1	GCF_000682735.1_Hyphomonas_sp._CY54-11-8	0.998671	d__Bacteria;p__Proteobacteria;c__Alphaproteobacteria;o__Caulobacterales;f__Hyphomonadaceae;g__Hyphomonas;s__Hyphomonas sp000682735	3826760	3898889	26080	234	60.76	93.41	2.81	yes	98.15	1.8	outgroup_Caulobacterales	GTDB
GCF_003263315.1_Hyphomonas_sp._GM-8P	GCF_003263315.1	Hyphomonas_sp._GM-8P	no	118_1	GCF_000682735.1_Hyphomonas_sp._CY54-11-8	0.993485	d__Bacteria;p__Proteobacteria;c__Alphaproteobacteria;o__Caulobacterales;f__Hyphomonadaceae;g__Hyphomonas;s__Hyphomonas sp000682735	3795965	3795965	120319	148	60.7	95.57	2.22	yes	100	1.42	outgroup_Caulobacterales	GTDB
GCF_000685235.1_Hyphomonas_adhaerens_MHS-3	GCF_000685235.1	Hyphomonas_adhaerens_MHS-3	yes	119_1	GCF_000685235.1_Hyphomonas_adhaerens_MHS-3	1	d__Bacteria;p__Proteobacteria;c__Alphaproteobacteria;o__Caulobacterales;f__Hyphomonadaceae;g__Hyphomonas;s__Hyphomonas adhaerens	3668571	3668571	2506576	9	61.34	95.84	1.83	yes	100	1.23	outgroup_Caulobacterales	GTDB
GCA_002709595.1_Hyphomonas_sp._SP144	GCA_002709595.1	Hyphomonas_sp._SP144	no	119_1	GCF_000685235.1_Hyphomonas_adhaerens_MHS-3	0.973379	d__Bacteria;p__Proteobacteria;c__Alphaproteobacteria;o__Caulobacterales;f__Hyphomonadaceae;g__Hyphomonas;s__Hyphomonas adhaerens	3871704	3871704	212238	38	61.25	94.61	3.49	yes	100	5.17	outgroup_Caulobacterales	GTDB
GCA_002722805.1_Hyphomonas_sp._SP20	GCA_002722805.1	Hyphomonas_sp._SP20	yes	120_1	GCA_002722805.1_Hyphomonas_sp._SP20	0.993434	d__Bacteria;p__Proteobacteria;c__Alphaproteobacteria;o__Caulobacterales;f__Hyphomonadaceae;g__Hyphomonas;s__Hyphomonas sp002700305	3673197	3691655	290471	21	61.58	95.15	4.52	yes	99.5	4.29	outgroup_Caulobacterales	GTDB
GCA_002700305.1_Hyphomonas_sp._NAT16	GCA_002700305.1	Hyphomonas_sp._NAT16	no	120_1	GCA_002722805.1_Hyphomonas_sp._SP20	0.992651	d__Bacteria;p__Proteobacteria;c__Alphaproteobacteria;o__Caulobacterales;f__Hyphomonadaceae;g__Hyphomonas;s__Hyphomonas sp002700305	3518857	3605017	93345	56	61.57	94.11	2.19	yes	97.61	1.67	outgroup_Caulobacterales	GTDB
GCF_000685215.1_Hyphomonas_jannaschiana_VP2	GCF_000685215.1	Hyphomonas_jannaschiana_VP2	yes	120_2	GCF_000685215.1_Hyphomonas_jannaschiana_VP2	1	d__Bacteria;p__Proteobacteria;c__Alphaproteobacteria;o__Caulobacterales;f__Hyphomonadaceae;g__Hyphomonas;s__Hyphomonas jannaschiana	3640843	3640843	369354	30	61.4	96.11	2.09	yes	100	1.07	outgroup_Caulobacterales	GTDB
GCA_014763715.1_Rhodobacterales_bacterium_DE15.006	GCA_014763715.1	Rhodobacterales_bacterium_DE15.006	yes	121_0	GCA_014763715.1_Rhodobacterales_bacterium_DE15.006	1	d__Bacteria;p__Proteobacteria;c__Alphaproteobacteria;o__Caulobacterales;f__Hyphomonadaceae;g__Hyphomonas;s__Hyphomonas sp014763715	3552243	3587037	68082	128	61.41	95.2	2.34	yes	99.03	1.56	outgroup_Caulobacterales	GTDB
GCA_000961695.1_Hyphomonadaceae_bacterium_BRH_c29_BRH_c29	GCA_000961695.1	Hyphomonadaceae_bacterium_BRH_c29_BRH_c29	yes	122_0	GCA_000961695.1_Hyphomonadaceae_bacterium_BRH_c29_BRH_c29	1	d__Bacteria;p__Proteobacteria;c__Alphaproteobacteria;o__Caulobacterales;f__Hyphomonadaceae;g__Hyphomonas;s__Hyphomonas sp000961695	3700219	3820172	66679	96	61.39	92.94	2.24	yes	96.86	1.23	outgroup_Caulobacterales	GTDB
GCF_000682675.1_Hyphomonas_pacifica	GCF_000682675.1	Hyphomonas_pacifica	yes	123_1	GCF_003263285.1_Hyphomonas_pacifica	0.999994	d__Bacteria;p__Proteobacteria;c__Alphaproteobacteria;o__Caulobacterales;f__Hyphomonadaceae;g__Hyphomonas;s__Hyphomonas pacifica	3418697	3446615	92412	93	58.48	96.29	2.61	yes	99.19	0.89	outgroup_Caulobacterales	GTDB
GCF_003263285.1_Hyphomonas_pacifica	GCF_003263285.1	Hyphomonas_pacifica	no	123_1	GCF_003263285.1_Hyphomonas_pacifica	1	d__Bacteria;p__Proteobacteria;c__Alphaproteobacteria;o__Caulobacterales;f__Hyphomonadaceae;g__Hyphomonas;s__Hyphomonas pacifica	3474597	3502971	100310	89	58.49	96.29	2.89	yes	99.19	1.22	outgroup_Caulobacterales	GTDB	Initial SGR, replaced with type strain GCF_000682675.1_Hyphomonas_pacifica
GCF_003263295.1_Hyphomonas_pacifica	GCF_003263295.1	Hyphomonas_pacifica	no	123_1	GCF_003263285.1_Hyphomonas_pacifica	0.993096	d__Bacteria;p__Proteobacteria;c__Alphaproteobacteria;o__Caulobacterales;f__Hyphomonadaceae;g__Hyphomonas;s__Hyphomonas pacifica	3604707	3634144	95166	114	58.38	96.29	3.23	yes	99.19	1.3	outgroup_Caulobacterales	GTDB
GCA_018222605.1_Alphaproteobacteria_bacterium_P03SWT1bin.4	GCA_018222605.1	Alphaproteobacteria_bacterium_P03SWT1bin.4	yes	123_2	GCA_018222605.1_Alphaproteobacteria_bacterium_P03SWT1bin.4	1	d__Bacteria;p__Proteobacteria;c__Alphaproteobacteria;o__Caulobacterales;f__Hyphomonadaceae;g__Hyphomonas;s__Hyphomonas sp002695785	3695974	3707839	324116	16	58.66	96.52	3.09	yes	99.68	1.3	outgroup_Caulobacterales	GTDB
GCF_000682755.1_Hyphomonas_beringensis	GCF_000682755.1	Hyphomonas_beringensis	yes	124_0	GCF_000682755.1_Hyphomonas_beringensis	1	d__Bacteria;p__Proteobacteria;c__Alphaproteobacteria;o__Caulobacterales;f__Hyphomonadaceae;g__Hyphomonas;s__Hyphomonas beringensis	3802763	3827643	115390	119	58.41	96.25	1.93	yes	99.35	1.62	outgroup_Caulobacterales	GTDB
GCF_017309975.1_Hyphomonas_sp._KY3	GCF_017309975.1	Hyphomonas_sp._KY3	yes	125_1	GCF_017309975.1_Hyphomonas_sp._KY3	1	d__Bacteria;p__Proteobacteria;c__Alphaproteobacteria;o__Caulobacterales;f__Hyphomonadaceae;g__Hyphomonas;s__Hyphomonas sp000682775	3542349	3559792	3542349	1	58.41	95.79	1.51	yes	99.51	0.16	outgroup_Caulobacterales	GTDB
GCA_002325505.1_Hyphomonas_sp._UBA1472_UBA1472	GCA_002325505.1	Hyphomonas_sp._UBA1472_UBA1472	no	125_1	GCF_017309975.1_Hyphomonas_sp._KY3	0.988081	d__Bacteria;p__Proteobacteria;c__Alphaproteobacteria;o__Caulobacterales;f__Hyphomonadaceae;g__Hyphomonas;s__Hyphomonas sp000682775	3352956	3574580	172296	28	58.49	90.84	1.24	yes	93.8	0.16	outgroup_Caulobacterales	GTDB
GCA_002325565.1_Hyphomonas_sp._UBA1469_UBA1469	GCA_002325565.1	Hyphomonas_sp._UBA1469_UBA1469	no	125_1	GCF_017309975.1_Hyphomonas_sp._KY3	0.987866	d__Bacteria;p__Proteobacteria;c__Alphaproteobacteria;o__Caulobacterales;f__Hyphomonadaceae;g__Hyphomonas;s__Hyphomonas sp000682775	3472648	3565347	391588	15	58.42	94.06	1.4	yes	97.4	0.51	outgroup_Caulobacterales	GTDB
GCA_002330945.1_Hyphomonas_sp._UBA1474_UBA1474	GCA_002330945.1	Hyphomonas_sp._UBA1474_UBA1474	no	125_1	GCF_017309975.1_Hyphomonas_sp._KY3	0.987638	d__Bacteria;p__Proteobacteria;c__Alphaproteobacteria;o__Caulobacterales;f__Hyphomonadaceae;g__Hyphomonas;s__Hyphomonas sp000682775	3437852	3623368	91675	58	58.4	91.8	1.66	yes	94.88	1.55	outgroup_Caulobacterales	GTDB
GCA_002337285.1_Hyphomonas_sp._UBA1923_UBA1923	GCA_002337285.1	Hyphomonas_sp._UBA1923_UBA1923	no	125_1	GCF_017309975.1_Hyphomonas_sp._KY3	0.987981	d__Bacteria;p__Proteobacteria;c__Alphaproteobacteria;o__Caulobacterales;f__Hyphomonadaceae;g__Hyphomonas;s__Hyphomonas sp000682775	3509918	3621459	330233	17	58.36	93.56	2.08	yes	96.92	1	outgroup_Caulobacterales	GTDB
GCA_002337695.1_Hyphomonas_sp._UBA1899_UBA1899	GCA_002337695.1	Hyphomonas_sp._UBA1899_UBA1899	no	125_1	GCF_017309975.1_Hyphomonas_sp._KY3	0.987985	d__Bacteria;p__Proteobacteria;c__Alphaproteobacteria;o__Caulobacterales;f__Hyphomonadaceae;g__Hyphomonas;s__Hyphomonas sp000682775	3461768	3608640	305587	21	58.41	92.37	1.33	yes	95.93	0.51	outgroup_Caulobacterales	GTDB
GCA_002359515.1_Hyphomonas_sp._UBA2654_UBA2654	GCA_002359515.1	Hyphomonas_sp._UBA2654_UBA2654	no	125_1	GCF_017309975.1_Hyphomonas_sp._KY3	0.988081	d__Bacteria;p__Proteobacteria;c__Alphaproteobacteria;o__Caulobacterales;f__Hyphomonadaceae;g__Hyphomonas;s__Hyphomonas sp000682775	3411029	3617594	102231	48	58.46	90.2	1.33	yes	94.29	0.27	outgroup_Caulobacterales	GTDB
GCA_002366485.1_Hyphomonas_sp._UBA3195_UBA3195	GCA_002366485.1	Hyphomonas_sp._UBA3195_UBA3195	no	125_1	GCF_017309975.1_Hyphomonas_sp._KY3	0.98759	d__Bacteria;p__Proteobacteria;c__Alphaproteobacteria;o__Caulobacterales;f__Hyphomonadaceae;g__Hyphomonas;s__Hyphomonas sp000682775	3282934	3505536	107864	51	58.56	90.65	1.24	yes	93.65	0.49	outgroup_Caulobacterales	GTDB
GCA_002375365.1_Hyphomonas_sp._UBA3596_UBA3596	GCA_002375365.1	Hyphomonas_sp._UBA3596_UBA3596	no	125_1	GCF_017309975.1_Hyphomonas_sp._KY3	0.988011	d__Bacteria;p__Proteobacteria;c__Alphaproteobacteria;o__Caulobacterales;f__Hyphomonadaceae;g__Hyphomonas;s__Hyphomonas sp000682775	3452109	3542441	333462	16	58.46	94.05	1.24	yes	97.45	0.16	outgroup_Caulobacterales	GTDB
GCA_002376305.1_Hyphomonas_sp._UBA3592_UBA3592	GCA_002376305.1	Hyphomonas_sp._UBA3592_UBA3592	no	125_1	GCF_017309975.1_Hyphomonas_sp._KY3	0.98804	d__Bacteria;p__Proteobacteria;c__Alphaproteobacteria;o__Caulobacterales;f__Hyphomonadaceae;g__Hyphomonas;s__Hyphomonas sp000682775	3527837	3708438	208316	30	58.41	91.42	1.53	yes	95.13	0.51	outgroup_Caulobacterales	GTDB
GCA_002383005.1_Hyphomonas_sp._UBA4208_UBA4208	GCA_002383005.1	Hyphomonas_sp._UBA4208_UBA4208	no	125_1	GCF_017309975.1_Hyphomonas_sp._KY3	0.987276	d__Bacteria;p__Proteobacteria;c__Alphaproteobacteria;o__Caulobacterales;f__Hyphomonadaceae;g__Hyphomonas;s__Hyphomonas sp000682775	3426423	3547389	164584	29	58.44	93.72	2.53	yes	96.59	1.95	outgroup_Caulobacterales	GTDB
GCA_002388565.1_Hyphomonas_sp._UBA4510_UBA4510	GCA_002388565.1	Hyphomonas_sp._UBA4510_UBA4510	no	125_1	GCF_017309975.1_Hyphomonas_sp._KY3	0.987741	d__Bacteria;p__Proteobacteria;c__Alphaproteobacteria;o__Caulobacterales;f__Hyphomonadaceae;g__Hyphomonas;s__Hyphomonas sp000682775	3392273	3586671	202031	25	58.44	91.1	1.53	yes	94.58	0.67	outgroup_Caulobacterales	GTDB
GCA_002388685.1_Hyphomonas_sp._UBA4505_UBA4505	GCA_002388685.1	Hyphomonas_sp._UBA4505_UBA4505	no	125_1	GCF_017309975.1_Hyphomonas_sp._KY3	0.987933	d__Bacteria;p__Proteobacteria;c__Alphaproteobacteria;o__Caulobacterales;f__Hyphomonadaceae;g__Hyphomonas;s__Hyphomonas sp000682775	3456817	3546908	390795	12	58.42	94.06	1.4	yes	97.46	0.51	outgroup_Caulobacterales	GTDB
GCA_002389085.1_Hyphomonas_sp._UBA4484_UBA4484	GCA_002389085.1	Hyphomonas_sp._UBA4484_UBA4484	no	125_1	GCF_017309975.1_Hyphomonas_sp._KY3	0.987996	d__Bacteria;p__Proteobacteria;c__Alphaproteobacteria;o__Caulobacterales;f__Hyphomonadaceae;g__Hyphomonas;s__Hyphomonas sp000682775	3446831	3562616	478656	14	58.42	93.52	1.4	yes	96.75	0.51	outgroup_Caulobacterales	GTDB
GCA_002415705.1_Hyphomonas_sp._UBA5091_UBA5091	GCA_002415705.1	Hyphomonas_sp._UBA5091_UBA5091	no	125_1	GCF_017309975.1_Hyphomonas_sp._KY3	0.987799	d__Bacteria;p__Proteobacteria;c__Alphaproteobacteria;o__Caulobacterales;f__Hyphomonadaceae;g__Hyphomonas;s__Hyphomonas sp000682775	3436159	3544990	274245	17	58.47	93.64	1.24	yes	96.93	0.16	outgroup_Caulobacterales	GTDB
GCA_002683615.1_Hyphomonas_sp._CPC7	GCA_002683615.1	Hyphomonas_sp._CPC7	no	125_1	GCF_017309975.1_Hyphomonas_sp._KY3	0.987689	d__Bacteria;p__Proteobacteria;c__Alphaproteobacteria;o__Caulobacterales;f__Hyphomonadaceae;g__Hyphomonas;s__Hyphomonas sp000682775	3561011	3635540	44145	115	58.37	94.36	3.24	yes	97.95	1.95	outgroup_Caulobacterales	GTDB
GCA_003331325.1_Hyphomonas_sp._MED-G49	GCA_003331325.1	Hyphomonas_sp._MED-G49	no	125_1	GCF_017309975.1_Hyphomonas_sp._KY3	0.988835	d__Bacteria;p__Proteobacteria;c__Alphaproteobacteria;o__Caulobacterales;f__Hyphomonadaceae;g__Hyphomonas;s__Hyphomonas sp000682775	3156104	3307245	37706	127	58.46	92.29	1.87	yes	95.43	0.95	outgroup_Caulobacterales	GTDB
GCA_017640815.1_Hyphomonas_sp._HXMU1426-7	GCA_017640815.1	Hyphomonas_sp._HXMU1426-7	no	125_1	GCF_017309975.1_Hyphomonas_sp._KY3	0.990804	d__Bacteria;p__Proteobacteria;c__Alphaproteobacteria;o__Caulobacterales;f__Hyphomonadaceae;g__Hyphomonas;s__Hyphomonas sp000682775	3327926	3344313	639005	10	58.59	95.02	1.24	yes	99.51	0.16	outgroup_Caulobacterales	GTDB
GCF_000682775.1_Hyphomonas_sp._L-53-1-40	GCF_000682775.1	Hyphomonas_sp._L-53-1-40	no	125_1	GCF_017309975.1_Hyphomonas_sp._KY3	0.955927	d__Bacteria;p__Proteobacteria;c__Alphaproteobacteria;o__Caulobacterales;f__Hyphomonadaceae;g__Hyphomonas;s__Hyphomonas sp000682775	3310973	3371320	379879	21	58.33	94.54	1.38	yes	98.21	0.32	outgroup_Caulobacterales	GTDB
GCF_000682715.1_Hyphomonas_atlantica	GCF_000682715.1	Hyphomonas_atlantica	yes	126_1	GCA_017795365.1_Hyphomonas_atlantica_oa3	0.984085	d__Bacteria;p__Proteobacteria;c__Alphaproteobacteria;o__Caulobacterales;f__Hyphomonadaceae;g__Hyphomonas;s__Hyphomonas atlantica	3604440	3608409	232444	63	58.25	96.57	1.79	yes	99.89	0.81	outgroup_Caulobacterales	GTDB
GCA_017795365.1_Hyphomonas_atlantica_oa3	GCA_017795365.1	Hyphomonas_atlantica_oa3	no	126_1	GCA_017795365.1_Hyphomonas_atlantica_oa3	1	d__Bacteria;p__Proteobacteria;c__Alphaproteobacteria;o__Caulobacterales;f__Hyphomonadaceae;g__Hyphomonas;s__Hyphomonas atlantica	3573146	3577081	3573146	1	58.09	96.29	1.38	yes	99.89	0.32	outgroup_Caulobacterales	GTDB	Initial SGR, replaced with type strain GCF_000682715.1_Hyphomonas_atlantica
GCA_002689395.1_Hyphomonas_sp._MED702	GCA_002689395.1	Hyphomonas_sp._MED702	no	126_1	GCA_017795365.1_Hyphomonas_atlantica_oa3	0.986011	d__Bacteria;p__Proteobacteria;c__Alphaproteobacteria;o__Caulobacterales;f__Hyphomonadaceae;g__Hyphomonas;s__Hyphomonas atlantica	3141579	3342461	35583	114	58.38	90.85	4.67	yes	93.99	2.87	outgroup_Caulobacterales	GTDB
GCA_017792385.1_Hyphomonas_sp._ih6	GCA_017792385.1	Hyphomonas_sp._ih6	yes	127_0	GCA_017792385.1_Hyphomonas_sp._ih6	1	d__Bacteria;p__Proteobacteria;c__Alphaproteobacteria;o__Caulobacterales;f__Hyphomonadaceae;g__Hyphomonas;s__Hyphomonas sp017792385	3829103	3829103	3829103	1	61.53	96.75	3.74	yes	100	2.44	outgroup_Caulobacterales	GTDB
GCA_903860975.1_uncultured_Alphaproteobacteria_bacterium_Kiruna2_bin-3034	GCA_903860975.1	uncultured_Alphaproteobacteria_bacterium_Kiruna2_bin-3034	yes	128_1	GCA_903860975.1_uncultured_Alphaproteobacteria_bacterium_Kiruna2_bin-3034	1	d__Bacteria;p__Proteobacteria;c__Alphaproteobacteria;o__Caulobacterales;f__Caulobacteraceae;g__Phenylobacterium;s__Phenylobacterium sp903860975	3830633	3868154	119697	53	62.19	98.09	1.05	yes	99.03	0.97	Caulobacteraceae	StratFresh MAG
GCA_903876395.1_uncultured_Alphaproteobacteria_bacterium_Ki2-D1_bin-0146	GCA_903876395.1	uncultured_Alphaproteobacteria_bacterium_Ki2-D1_bin-0146	no	128_1	GCA_903860975.1_uncultured_Alphaproteobacteria_bacterium_Kiruna2_bin-3034	0.99968	d__Bacteria;p__Proteobacteria;c__Alphaproteobacteria;o__Caulobacterales;f__Caulobacteraceae;g__Phenylobacterium;s__Phenylobacterium sp903860975	3843297	3953603	21876	297	62.15	96.02	2.41	yes	97.21	2.6	Caulobacteraceae	StratFresh MAG
GCA_903888825.1_uncultured_Alphaproteobacteria_bacterium_Ki2-D2_bin-0195	GCA_903888825.1	uncultured_Alphaproteobacteria_bacterium_Ki2-D2_bin-0195	no	128_1	GCA_903860975.1_uncultured_Alphaproteobacteria_bacterium_Kiruna2_bin-3034	0.999768	d__Bacteria;p__Proteobacteria;c__Alphaproteobacteria;o__Caulobacterales;f__Caulobacteraceae;g__Phenylobacterium;s__Phenylobacterium sp903860975	3980056	4059211	75988	142	62.07	97.31	2.02	yes	98.05	2.47	Caulobacteraceae	StratFresh MAG
GCA_903919495.1_uncultured_Alphaproteobacteria_bacterium_Kiruna_bin-13093	GCA_903919495.1	uncultured_Alphaproteobacteria_bacterium_Kiruna_bin-13093	no	128_1	GCA_903860975.1_uncultured_Alphaproteobacteria_bacterium_Kiruna2_bin-3034	0.999845	d__Bacteria;p__Proteobacteria;c__Alphaproteobacteria;o__Caulobacterales;f__Caulobacteraceae;g__Phenylobacterium;s__Phenylobacterium sp903860975	3882668	3920699	178852	68	62.16	98.09	1.65	yes	99.03	2.11	Caulobacteraceae	StratFresh MAG
GCA_903933475.1_uncultured_Alphaproteobacteria_bacterium_Loc090907-4m_bin-335	GCA_903933475.1	uncultured_Alphaproteobacteria_bacterium_Loc090907-4m_bin-335	yes	129_1	GCA_903933475.1_uncultured_Alphaproteobacteria_bacterium_Loc090907-4m_bin-335	1	d__Bacteria;p__Proteobacteria;c__Alphaproteobacteria;o__Caulobacterales;f__Caulobacteraceae;g__Phenylobacterium;s__Phenylobacterium sp903933475	2833017	2944006	12746	363	68.17	94.52	2.59	yes	96.23	2.79	Caulobacteraceae	StratFresh MAG
GCA_903944565.1_uncultured_Alphaproteobacteria_bacterium_Loc090907-1m_bin-472	GCA_903944565.1	uncultured_Alphaproteobacteria_bacterium_Loc090907-1m_bin-472	no	129_1	GCA_903933475.1_uncultured_Alphaproteobacteria_bacterium_Loc090907-4m_bin-335	0.993621	d__Bacteria;p__Proteobacteria;c__Alphaproteobacteria;o__Caulobacterales;f__Caulobacteraceae;g__Phenylobacterium;s__Phenylobacterium sp903933475	2820323	2966263	10180	403	68.17	93.15	4.3	yes	95.08	4.73	Caulobacteraceae	StratFresh MAG
GCA_903912465.1_uncultured_Alphaproteobacteria_bacterium_ErkenSummer_bin-3150	GCA_903912465.1	uncultured_Alphaproteobacteria_bacterium_ErkenSummer_bin-3150	yes	129_2	GCA_903912465.1_uncultured_Alphaproteobacteria_bacterium_ErkenSummer_bin-3150	1	d__Bacteria;p__Proteobacteria;c__Alphaproteobacteria;o__Caulobacterales;f__Caulobacteraceae;g__Phenylobacterium;s__Phenylobacterium sp903912465	2697523	2812557	10597	391	68.26	93.58	4.88	yes	95.91	4.98	Caulobacteraceae	StratFresh MAG
GCF_003150835.1_Phenylobacterium_parvum	GCF_003150835.1	Phenylobacterium_parvum	yes	130_0	GCF_003150835.1_Phenylobacterium_parvum	1	d__Bacteria;p__Proteobacteria;c__Alphaproteobacteria;o__Caulobacterales;f__Caulobacteraceae;g__Phenylobacterium;s__Phenylobacterium parvum	2828535	2888028	2828535	1	69.9	96.31	0.09	yes	97.94	0	Caulobacteraceae	GTDB
GCF_001375595.1_Phenylobacterium_immobile_ATCC_35973	GCF_001375595.1	Phenylobacterium_immobile_ATCC_35973	yes	131_0	GCF_001375595.1_Phenylobacterium_immobile_ATCC_35973	0.999999	d__Bacteria;p__Proteobacteria;c__Alphaproteobacteria;o__Caulobacterales;f__Caulobacteraceae;g__Phenylobacterium;s__Phenylobacterium immobile	3328570	3364911	2879815	6	66.73	96.2	2.21	yes	98.92	0.81	Caulobacteraceae	GTDB
GCA_903885745.1_uncultured_Alphaproteobacteria_bacterium_Ja_bin-2736	GCA_903885745.1	uncultured_Alphaproteobacteria_bacterium_Ja_bin-2736	yes	132_1	GCA_903885745.1_uncultured_Alphaproteobacteria_bacterium_Ja_bin-2736	1	d__Bacteria;p__Proteobacteria;c__Alphaproteobacteria;o__Caulobacterales;f__Caulobacteraceae;g__Phenylobacterium;s__Phenylobacterium sp903930545	3098528	3300520	9728	458	64.64	92.82	4.03	yes	93.88	4.17	Caulobacteraceae	StratFresh MAG
GCA_903897195.1_uncultured_Alphaproteobacteria_bacterium_Ja1-D2_bin-1642	GCA_903897195.1	uncultured_Alphaproteobacteria_bacterium_Ja1-D2_bin-1642	no	132_1	GCA_903885745.1_uncultured_Alphaproteobacteria_bacterium_Ja_bin-2736	0.995834	d__Bacteria;p__Proteobacteria;c__Alphaproteobacteria;o__Caulobacterales;f__Caulobacteraceae;g__Phenylobacterium;s__Phenylobacterium sp903930545	2999840	3260341	8099	501	64.71	91.86	3.64	yes	92.01	3.99	Caulobacteraceae	StratFresh MAG
GCA_903930545.1_uncultured_Alphaproteobacteria_bacterium_Ja1_bin-0483	GCA_903930545.1	uncultured_Alphaproteobacteria_bacterium_Ja1_bin-0483	no	132_1	GCA_903885745.1_uncultured_Alphaproteobacteria_bacterium_Ja_bin-2736	0.996796	d__Bacteria;p__Proteobacteria;c__Alphaproteobacteria;o__Caulobacterales;f__Caulobacteraceae;g__Phenylobacterium;s__Phenylobacterium sp903930545	3106917	3260144	9884	443	64.68	94.09	3.83	yes	95.3	3.56	Caulobacteraceae	StratFresh MAG
GCA_002256425.1_Alphaproteobacteria_bacterium_PA2_PA2	GCA_002256425.1	Alphaproteobacteria_bacterium_PA2_PA2	yes	133_0	GCA_002256425.1_Alphaproteobacteria_bacterium_PA2_PA2	1	d__Bacteria;p__Proteobacteria;c__Alphaproteobacteria;o__Caulobacterales;f__Caulobacteraceae;g__Phenylobacterium;s__Phenylobacterium sp002256425	3471236	3526604	3471236	1	64.04	98.13	0.68	yes	98.43	0.65	Caulobacteraceae	GTDB
GCA_903892305.1_uncultured_Alphaproteobacteria_bacterium_Umea1_bin-3273	GCA_903892305.1	uncultured_Alphaproteobacteria_bacterium_Umea1_bin-3273	yes	134_0	GCA_903892305.1_uncultured_Alphaproteobacteria_bacterium_Umea1_bin-3273	1	d__Bacteria;p__Proteobacteria;c__Alphaproteobacteria;o__Caulobacterales;f__Caulobacteraceae;g__Phenylobacterium;s__Phenylobacterium sp903892305	3185611	3320420	15319	334	59.95	94.81	4.79	yes	95.94	4.75	Caulobacteraceae	StratFresh MAG
GCA_002403455.1_Hyphomonadaceae_bacterium_UBA4763_UBA4763	GCA_002403455.1	Hyphomonadaceae_bacterium_UBA4763_UBA4763	yes	135_0	GCA_002403455.1_Hyphomonadaceae_bacterium_UBA4763_UBA4763	0.999999	d__Bacteria;p__Proteobacteria;c__Alphaproteobacteria;o__Caulobacterales;f__TH1-2;g__UBA4763;s__UBA4763 sp002403455	2777663	3043681	27204	155	61.67	90.46	0.87	yes	91.26	0.65	outgroup_Caulobacterales	GTDB
GCF_000382325.1_Woodsholea_maritima_DSM_17123	GCF_000382325.1	Woodsholea_maritima_DSM_17123	yes	136_0	GCF_000382325.1_Woodsholea_maritima_DSM_17123	1	d__Bacteria;p__Proteobacteria;c__Alphaproteobacteria;o__Caulobacterales;f__Maricaulaceae;g__Woodsholea;s__Woodsholea maritima	3105947	3126268	544589	20	55.68	99.36	0	yes	99.35	0	outgroup_Caulobacterales	GTDB
GCF_000204015.1_Asticcacaulis_biprosthecum_C19	GCF_000204015.1	Asticcacaulis_biprosthecum_C19	yes	137_0	GCF_000204015.1_Asticcacaulis_biprosthecum_C19	0.999686	d__Bacteria;p__Proteobacteria;c__Alphaproteobacteria;o__Caulobacterales;f__Caulobacteraceae;g__Asticcacaulis;s__Asticcacaulis biprosthecium	5411525	5479470	1052103	6	61.05	98.72	0.09	yes	98.76	0	Caulobacteraceae	GTDB
GCF_000495835.1_Asticcacaulis_sp._AC402	GCF_000495835.1	Asticcacaulis_sp._AC402	yes	138_0	GCF_000495835.1_Asticcacaulis_sp._AC402	1	d__Bacteria;p__Proteobacteria;c__Alphaproteobacteria;o__Caulobacterales;f__Caulobacteraceae;g__Asticcacaulis;s__Asticcacaulis sp000495835	4323971	4330900	149174	96	60.44	99.49	0.46	yes	99.84	0.32	Caulobacteraceae	GTDB
GCF_000495795.1_Asticcacaulis_sp._AC460	GCF_000495795.1	Asticcacaulis_sp._AC460	yes	139_0	GCF_000495795.1_Asticcacaulis_sp._AC460	1	d__Bacteria;p__Proteobacteria;c__Alphaproteobacteria;o__Caulobacterales;f__Caulobacteraceae;g__Asticcacaulis;s__Asticcacaulis sp000495795	5406637	5406637	154392	90	62.01	99.91	0.43	yes	100	0.41	Caulobacteraceae	GTDB
GCA_002415585.1_Hyphomonadaceae_bacterium_UBA5102_UBA5102	GCA_002415585.1	Hyphomonadaceae_bacterium_UBA5102_UBA5102	yes	140_0	GCA_002415585.1_Hyphomonadaceae_bacterium_UBA5102_UBA5102	0.998211	d__Bacteria;p__Proteobacteria;c__Alphaproteobacteria;o__Caulobacterales;f__Hyphomonadaceae;g__Hirschia;s__Hirschia sp002709235	3660614	3896758	128142	43	55.86	90.46	1.44	yes	93.94	0.91	outgroup_Caulobacterales	GTDB
GCA_002342035.1_Asticcacaulis_sp._UBA2476_UBA2476	GCA_002342035.1	Asticcacaulis_sp._UBA2476_UBA2476	yes	141_1	GCA_002342035.1_Asticcacaulis_sp._UBA2476_UBA2476	0.999977	d__Bacteria;p__Proteobacteria;c__Alphaproteobacteria;o__Caulobacterales;f__Caulobacteraceae;g__Asticcacaulis;s__Asticcacaulis sp002342035	3684633	3883466	66172	102	56.92	94.92	1.92	yes	94.88	1.63	Caulobacteraceae	GTDB
GCF_014652575.1_Asticcacaulis_endophyticus	GCF_014652575.1	Asticcacaulis_endophyticus	yes	141_2	GCF_014652575.1_Asticcacaulis_endophyticus	0.999964	d__Bacteria;p__Proteobacteria;c__Alphaproteobacteria;o__Caulobacterales;f__Caulobacteraceae;g__Asticcacaulis;s__Asticcacaulis endophyticus	3948716	3974551	570897	13	56.83	99.36	0.64	yes	99.35	0.32	Caulobacteraceae	GTDB
GCF_006475605.1_Asticcacaulis_tiandongensis	GCF_006475605.1	Asticcacaulis_tiandongensis	yes	142_0	GCF_006475605.1_Asticcacaulis_tiandongensis	1	d__Bacteria;p__Proteobacteria;c__Alphaproteobacteria;o__Caulobacterales;f__Caulobacteraceae;g__Asticcacaulis;s__Asticcacaulis tiandongensis	3219428	3254577	756523	22	56.49	97.72	0.09	yes	98.92	0	Caulobacteraceae	GTDB
GCF_000376105.1_Asticcacaulis_benevestitus_DSM_16100___ATCC_BAA-896	GCF_000376105.1	Asticcacaulis_benevestitus_DSM_16100___ATCC_BAA-896	yes	143_1	GCF_000376105.1_Asticcacaulis_benevestitus_DSM_16100_=_ATCC_BAA-896	0.999976	d__Bacteria;p__Proteobacteria;c__Alphaproteobacteria;o__Caulobacterales;f__Caulobacteraceae;g__Asticcacaulis;s__Asticcacaulis benevestitus	4987073	5003083	119832	100	58.42	99.82	0.27	yes	99.68	0.32	Caulobacteraceae	GTDB
GCF_000495775.1_Asticcacaulis_benevestitus_DSM_16100_=_ATCC_BAA-896	GCF_000495775.1	Asticcacaulis_benevestitus_DSM_16100_=_ATCC_BAA-896	no	143_1	GCF_000376105.1_Asticcacaulis_benevestitus_DSM_16100_=_ATCC_BAA-896	0.999972	d__Bacteria;p__Proteobacteria;c__Alphaproteobacteria;o__Caulobacterales;f__Caulobacteraceae;g__Asticcacaulis;s__Asticcacaulis benevestitus	5005544	5021613	80388	200	58.38	99.82	0.64	yes	99.68	0.32	Caulobacteraceae	GTDB
GCF_900100255.1_Asticcacaulis_taihuensis	GCF_900100255.1	Asticcacaulis_taihuensis	yes	144_0	GCF_900100255.1_Asticcacaulis_taihuensis	0.999997	d__Bacteria;p__Proteobacteria;c__Alphaproteobacteria;o__Caulobacterales;f__Caulobacteraceae;g__Asticcacaulis;s__Asticcacaulis taihuensis	3967832	3980570	435798	19	59.79	99.36	0.36	yes	99.68	0.32	Caulobacteraceae	GTDB
GCF_000495815.1_Asticcacaulis_sp._AC466	GCF_000495815.1	Asticcacaulis_sp._AC466	yes	145_0	GCF_000495815.1_Asticcacaulis_sp._AC466	1	d__Bacteria;p__Proteobacteria;c__Alphaproteobacteria;o__Caulobacterales;f__Caulobacteraceae;g__Asticcacaulis;s__Asticcacaulis sp000495815	4700027	4715115	220794	70	58.85	99.54	1.86	yes	99.68	1.67	Caulobacteraceae	GTDB
GCF_000175215.2_Asticcacaulis_excentricus_CB_48	GCF_000175215.2	Asticcacaulis_excentricus_CB_48	yes	146_1	GCF_000175215.2_Asticcacaulis_excentricus_CB_48	1	d__Bacteria;p__Proteobacteria;c__Alphaproteobacteria;o__Caulobacterales;f__Caulobacteraceae;g__Asticcacaulis;s__Asticcacaulis excentricus	4308776	4322608	2588221	4	59.51	99.91	0	yes	99.68	0	Caulobacteraceae	GTDB
GCF_003966695.1_Asticcacaulis_excentricus	GCF_003966695.1	Asticcacaulis_excentricus	yes	146_2	GCF_003966695.1_Asticcacaulis_excentricus	1	d__Bacteria;p__Proteobacteria;c__Alphaproteobacteria;o__Caulobacterales;f__Caulobacteraceae;g__Asticcacaulis;s__Asticcacaulis excentricus_A	3793195	3809576	2422803	3	60.65	99.64	0.5	yes	99.57	0.32	Caulobacteraceae	GTDB
GCF_020535245.1_Asticcacaulis_sp._AND118	GCF_020535245.1	Asticcacaulis_sp._AND118	yes	147_0	GCF_020535245.1_Asticcacaulis_sp._AND118	1	d__Bacteria;p__Proteobacteria;c__Alphaproteobacteria;o__Caulobacterales;f__Caulobacteraceae	4053310	4070815	2866373	4	61.85	99.64	0.14	yes	99.57	0.16	Caulobacteraceae	Newer NCBI	Not in GTDB
GCF_000495855.1_Asticcacaulis_sp._YBE204	GCF_000495855.1	Asticcacaulis_sp._YBE204	yes	148_0	GCF_000495855.1_Asticcacaulis_sp._YBE204	1	d__Bacteria;p__Proteobacteria;c__Alphaproteobacteria;o__Caulobacterales;f__Caulobacteraceae;g__Asticcacaulis;s__Asticcacaulis sp000495855	4157429	4177901	277584	59	60.67	99.54	0.65	yes	99.51	0.81	Caulobacteraceae	GTDB
GCF_017875235.1_Asticcacaulis_solisilvae	GCF_017875235.1	Asticcacaulis_solisilvae	yes	149_0	GCF_017875235.1_Asticcacaulis_solisilvae	1	d__Bacteria;p__Proteobacteria;c__Alphaproteobacteria;o__Caulobacterales;f__Caulobacteraceae;g__Asticcacaulis;s__Asticcacaulis solisilvae	5011003	5011003	321921	34	61.7	99.45	1.18	yes	100	0.32	Caulobacteraceae	GTDB
GCA_003164925.1_Caulobacteraceae_bacterium_bog_938	GCA_003164925.1	Caulobacteraceae_bacterium_bog_938	yes	150_0	GCA_003164925.1_Caulobacteraceae_bacterium_bog_938	0.999826	d__Bacteria;p__Proteobacteria;c__Alphaproteobacteria;o__Caulobacterales;f__Caulobacteraceae;g__BOG-938;s__BOG-938 sp003164925	3435177	3536680	69096	100	65.44	94.72	4.38	yes	97.13	2.94	Caulobacteraceae	GTDB
GCA_903929535.1_uncultured_Caulobacteraceae_bacterium_Kiruna2_bin-3040	GCA_903929535.1	uncultured_Caulobacteraceae_bacterium_Kiruna2_bin-3040	yes	151_0	GCA_903929535.1_uncultured_Caulobacteraceae_bacterium_Kiruna2_bin-3040	1	d__Bacteria;p__Proteobacteria;c__Alphaproteobacteria;o__Caulobacterales;f__Caulobacteraceae;g__BOG-938;s__BOG-938 sp903929535	3021197	3221579	27363	172	67.36	90.9	3.13	yes	93.78	3.33	Caulobacteraceae	StratFresh MAG
GCA_019247715.1_Caulobacteraceae_bacterium_CP_BM_RX_R9_33	GCA_019247715.1	Caulobacteraceae_bacterium_CP_BM_RX_R9_33	yes	152_0	GCA_019247715.1_Caulobacteraceae_bacterium_CP_BM_RX_R9_33	1	d__Bacteria;p__Proteobacteria;c__Alphaproteobacteria;o__Caulobacterales;f__Caulobacteraceae;g__Palsa-881;s__Palsa-881 sp019247715	4056632	4145342	60593	108	69.93	95.74	4.24	yes	97.86	3.13	Caulobacteraceae	GTDB
GCA_017302105.1_Caulobacterales_bacterium_UWPOB_CAULO2	GCA_017302105.1	Caulobacterales_bacterium_UWPOB_CAULO2	yes	153_0	GCA_017302105.1_Caulobacterales_bacterium_UWPOB_CAULO2	1	d__Bacteria;p__Proteobacteria;c__Alphaproteobacteria;o__Caulobacterales;f__Caulobacteraceae;g__Brevundimonas;s__Brevundimonas sp017302105	2571073	2606257	507602	11	65.72	98.2	0	yes	98.65	0	Caulobacteraceae	GTDB
GCF_000428765.1_Brevundimonas_aveniformis_DSM_17977	GCF_000428765.1	Brevundimonas_aveniformis_DSM_17977	yes	154_0	GCF_000428765.1_Brevundimonas_aveniformis_DSM_17977	1	d__Bacteria;p__Proteobacteria;c__Alphaproteobacteria;o__Caulobacterales;f__Caulobacteraceae;g__Brevundimonas;s__Brevundimonas aveniformis	2579573	2579573	620197	6	65.14	100	0	yes	100	0	Caulobacteraceae	GTDB
GCA_013693835.1_Brevundimonas_sp._SSC2	GCA_013693835.1	Brevundimonas_sp._SSC2	yes	155_0	GCA_013693835.1_Brevundimonas_sp._SSC2	0.997693	d__Bacteria;p__Proteobacteria;c__Alphaproteobacteria;o__Caulobacterales;f__Caulobacteraceae;g__Brevundimonas;s__Brevundimonas sp002426005	2740818	2827918	2740818	1	64.41	95.97	0	yes	96.92	0	Caulobacteraceae	GTDB
GCA_002419815.1_Brevundimonas_sp._UBA5713_UBA5713	GCA_002419815.1	Brevundimonas_sp._UBA5713_UBA5713	yes	156_0	GCA_002419815.1_Brevundimonas_sp._UBA5713_UBA5713	0.999917	d__Bacteria;p__Proteobacteria;c__Alphaproteobacteria;o__Caulobacterales;f__Caulobacteraceae;g__Brevundimonas;s__Brevundimonas sp002419815	2940604	2952710	74782	62	62.18	99.77	1.5	yes	99.59	1.79	Caulobacteraceae	GTDB
GCA_002432125.1_Brevundimonas_sp._UBA5866_UBA5866	GCA_002432125.1	Brevundimonas_sp._UBA5866_UBA5866	yes	157_0	GCA_002432125.1_Brevundimonas_sp._UBA5866_UBA5866	0.999742	d__Bacteria;p__Proteobacteria;c__Alphaproteobacteria;o__Caulobacterales;f__Caulobacteraceae;g__Brevundimonas;s__Brevundimonas sp002432125	2755101	2916685	47344	102	62.25	93.79	1.59	yes	94.46	1.62	Caulobacteraceae	GTDB
GCF_011761985.1_Brevundimonas_terrae	GCF_011761985.1	Brevundimonas_terrae	yes	158_0	GCF_011761985.1_Brevundimonas_terrae	1	d__Bacteria;p__Proteobacteria;c__Alphaproteobacteria;o__Caulobacterales;f__Caulobacteraceae;g__Brevundimonas;s__Brevundimonas terrae	2943202	2952650	754900	13	60.77	99.77	0.89	yes	99.68	0.57	Caulobacteraceae	GTDB
GCA_003241825.1_Alphaproteobacteria_bacterium_ULC165bin2	GCA_003241825.1	Alphaproteobacteria_bacterium_ULC165bin2	yes	159_1	GCA_003241825.1_Alphaproteobacteria_bacterium_ULC165bin2	0.999033	d__Bacteria;p__Proteobacteria;c__Alphaproteobacteria;o__Caulobacterales;f__Caulobacteraceae;g__Brevundimonas;s__Brevundimonas sp003241825	2927723	3040527	28424	167	64.62	95.16	1.12	yes	96.29	1.22	Caulobacteraceae	GTDB
GCA_003241995.1_Alphaproteobacteria_bacterium_ULC084bin2	GCA_003241995.1	Alphaproteobacteria_bacterium_ULC084bin2	no	159_1	GCA_003241825.1_Alphaproteobacteria_bacterium_ULC165bin2	0.995736	d__Bacteria;p__Proteobacteria;c__Alphaproteobacteria;o__Caulobacterales;f__Caulobacteraceae;g__Brevundimonas;s__Brevundimonas sp003241825	2880228	3115107	18810	222	64.46	91.94	1.3	yes	92.46	1.06	Caulobacteraceae	GTDB
GCF_014199945.1_Brevundimonas_variabilis	GCF_014199945.1	Brevundimonas_variabilis	yes	160_0	GCF_014199945.1_Brevundimonas_variabilis	1	d__Bacteria;p__Proteobacteria;c__Alphaproteobacteria;o__Caulobacterales;f__Caulobacteraceae;g__Brevundimonas;s__Brevundimonas variabilis	3403800	3418500	809761	8	65.28	99.73	0.75	yes	99.57	0.73	Caulobacteraceae	GTDB
GCA_002770575.1_Brevundimonas_denitrificans	GCA_002770575.1	Brevundimonas_denitrificans	yes	161_1	GCF_015767455.1_Brevundimonas_sp._BAL450	0.998087	d__Bacteria;p__Proteobacteria;c__Alphaproteobacteria;o__Caulobacterales;f__Caulobacteraceae;g__Brevundimonas;s__Brevundimonas abyssalis	3231216	3471440	148255	44	68.21	92.51	1.85	yes	93.08	1	Caulobacteraceae	GTDB
GCF_015767455.1_Brevundimonas_sp._BAL450	GCF_015767455.1	Brevundimonas_sp._BAL450	no	161_1	GCF_015767455.1_Brevundimonas_sp._BAL450	1	d__Bacteria;p__Proteobacteria;c__Alphaproteobacteria;o__Caulobacterales;f__Caulobacteraceae;g__Brevundimonas;s__Brevundimonas abyssalis	3159959	3163439	114885	62	68.31	99.93	1.51	yes	99.89	0.97	Caulobacteraceae	GTDB	Initial SGR, replaced with type strain GCA_002770575.1_Brevundimonas_denitrificans
GCA_013823285.1_Brevundimonas_sp._DS1.3.44	GCA_013823285.1	Brevundimonas_sp._DS1.3.44	yes	161_2	GCA_013823285.1_Brevundimonas_sp._DS1.3.44	1	d__Bacteria;p__Proteobacteria;c__Alphaproteobacteria;o__Caulobacterales;f__Caulobacteraceae;g__Brevundimonas;s__Brevundimonas sp013823285	2825469	3008699	24684	211	68.37	93.65	1.14	yes	93.91	1.46	Caulobacteraceae	GTDB
GCF_017744255.1_Brevundimonas_sp._A19_0	GCF_017744255.1	Brevundimonas_sp._A19_0	yes	162_1	GCF_017744255.1_Brevundimonas_sp._A19_0	1	d__Bacteria;p__Proteobacteria;c__Alphaproteobacteria;o__Caulobacterales;f__Caulobacteraceae;g__Brevundimonas;s__Brevundimonas sp017744255	2922979	2932363	159010	47	67.62	99.91	0.77	yes	99.68	0.16	Caulobacteraceae	GTDB
GCF_020524625.1_Brevundimonas_poindexterae	GCF_020524625.1	Brevundimonas_poindexterae	yes	162_2	GCF_020524625.1_Brevundimonas_poindexterae	1	d__Bacteria;p__Proteobacteria;c__Alphaproteobacteria;o__Caulobacterales;f__Caulobacteraceae	2713331	2722042	884223	7	67.75	99.64	0.5	yes	99.68	0	Caulobacteraceae	Newer NCBI	Not in GTDB
GCF_014199165.1_Brevundimonas_halotolerans	GCF_014199165.1	Brevundimonas_halotolerans	yes	163_1	GCF_014199165.1_Brevundimonas_halotolerans	1	d__Bacteria;p__Proteobacteria;c__Alphaproteobacteria;o__Caulobacterales;f__Caulobacteraceae;g__Brevundimonas;s__Brevundimonas halotolerans	2533966	2542101	184807	19	66.93	99.91	0.52	yes	99.68	0	Caulobacteraceae	GTDB
GCA_002325515.1_Brevundimonas_sp._UBA1471_UBA1471	GCA_002325515.1	Brevundimonas_sp._UBA1471_UBA1471	no	163_1	GCF_014199165.1_Brevundimonas_halotolerans	0.969311	d__Bacteria;p__Proteobacteria;c__Alphaproteobacteria;o__Caulobacterales;f__Caulobacteraceae;g__Brevundimonas;s__Brevundimonas halotolerans	2518535	2721564	104141	37	66.9	93.76	0.68	yes	92.54	0.32	Caulobacteraceae	GTDB
GCA_002341485.1_Brevundimonas_sp._UBA2503_UBA2503	GCA_002341485.1	Brevundimonas_sp._UBA2503_UBA2503	no	163_1	GCF_014199165.1_Brevundimonas_halotolerans	0.969439	d__Bacteria;p__Proteobacteria;c__Alphaproteobacteria;o__Caulobacterales;f__Caulobacteraceae;g__Brevundimonas;s__Brevundimonas halotolerans	2608728	2643356	160462	25	66.92	99.08	0.77	yes	98.69	0.32	Caulobacteraceae	GTDB
GCA_002341585.1_Brevundimonas_sp._UBA2497_UBA2497	GCA_002341585.1	Brevundimonas_sp._UBA2497_UBA2497	no	163_1	GCF_014199165.1_Brevundimonas_halotolerans	0.969401	d__Bacteria;p__Proteobacteria;c__Alphaproteobacteria;o__Caulobacterales;f__Caulobacteraceae;g__Brevundimonas;s__Brevundimonas halotolerans	2607481	2623220	148193	30	66.91	99.68	1	yes	99.4	0.6	Caulobacteraceae	GTDB
GCA_002692825.1_Brevundimonas_sp._IN22	GCA_002692825.1	Brevundimonas_sp._IN22	no	163_1	GCF_014199165.1_Brevundimonas_halotolerans	0.969984	d__Bacteria;p__Proteobacteria;c__Alphaproteobacteria;o__Caulobacterales;f__Caulobacteraceae;g__Brevundimonas;s__Brevundimonas halotolerans	2725312	2761208	140344	32	66.54	98.54	3.69	yes	98.7	3.08	Caulobacteraceae	GTDB
GCA_002862865.1_Caulobacteraceae_bacterium_Alphapro1	GCA_002862865.1	Caulobacteraceae_bacterium_Alphapro1	no	163_1	GCF_014199165.1_Brevundimonas_halotolerans	0.967331	d__Bacteria;p__Proteobacteria;c__Alphaproteobacteria;o__Caulobacterales;f__Caulobacteraceae;g__Brevundimonas;s__Brevundimonas halotolerans	2724937	2870772	12663	279	66.91	94.57	1.76	yes	94.92	1.79	Caulobacteraceae	GTDB
GCF_003730275.1_Brevundimonas_halotolerans	GCF_003730275.1	Brevundimonas_halotolerans	no	163_1	GCF_014199165.1_Brevundimonas_halotolerans	0.999977	d__Bacteria;p__Proteobacteria;c__Alphaproteobacteria;o__Caulobacterales;f__Caulobacteraceae;g__Brevundimonas;s__Brevundimonas halotolerans	2538061	2546209	143537	24	66.92	99.91	0.52	yes	99.68	0	Caulobacteraceae	GTDB
GCA_018826885.1_Alphaproteobacteria_bacterium_UMS_B.mb.39	GCA_018826885.1	Alphaproteobacteria_bacterium_UMS_B.mb.39	yes	163_2	GCA_018826885.1_Alphaproteobacteria_bacterium_UMS_B.mb.39	1	d__Bacteria;p__Proteobacteria;c__Alphaproteobacteria;o__Caulobacterales;f__Caulobacteraceae;g__Brevundimonas;s__Brevundimonas sp018826885	2703882	2997652	12046	315	67.34	91.28	4.32	yes	90.2	4.43	Caulobacteraceae	GTDB
GCA_016742135.1_Brevundimonas_sp._Desfum_bin_6_GBBB05	GCA_016742135.1	Brevundimonas_sp._Desfum_bin_6_GBBB05	yes	163_3	GCA_016742135.1_Brevundimonas_sp._Desfum_bin_6_GBBB05	1	d__Bacteria;p__Proteobacteria;c__Alphaproteobacteria;o__Caulobacterales;f__Caulobacteraceae;g__Brevundimonas;s__Brevundimonas sp016742135	2604855	2613217	647436	8	67.15	99.91	0.23	yes	99.68	0	Caulobacteraceae	GTDB
GCF_016656965.1_Brevundimonas_vitisensis	GCF_016656965.1	Brevundimonas_vitisensis	yes	164_0	GCF_016656965.1_Brevundimonas_vitisensis	1	d__Bacteria;p__Proteobacteria;c__Alphaproteobacteria;o__Caulobacterales;f__Caulobacteraceae;g__Brevundimonas;s__Brevundimonas sp016656965	2976716	2981486	2976716	1	66.37	99.91	0.64	yes	99.84	0	Caulobacteraceae	GTDB
GCA_016463485.1_Brevundimonas_sp._SupBloom_Metag_060	GCA_016463485.1	Brevundimonas_sp._SupBloom_Metag_060	yes	165_0	GCA_016463485.1_Brevundimonas_sp._SupBloom_Metag_060	0.999965	d__Bacteria;p__Proteobacteria;c__Alphaproteobacteria;o__Caulobacterales;f__Caulobacteraceae;g__Brevundimonas;s__Brevundimonas sp016463485	3701408	3943541	22330	261	66.74	94.1	2.62	yes	93.86	0.95	Caulobacteraceae	GTDB
GCF_017487405.1_Brevundimonas_goettingensis	GCF_017487405.1	Brevundimonas_goettingensis	yes	166_0	GCF_017487405.1_Brevundimonas_goettingensis	1	d__Bacteria;p__Proteobacteria;c__Alphaproteobacteria;o__Caulobacterales;f__Caulobacteraceae;g__Brevundimonas;s__Brevundimonas sp017487405	3984955	3984955	3984955	1	67.79	100	1	yes	100	0.65	Caulobacteraceae	GTDB
GCF_004683885.1_Brevundimonas_sp._MF30-B	GCF_004683885.1	Brevundimonas_sp._MF30-B	yes	167_1	GCF_004683885.1_Brevundimonas_sp._MF30-B	1	d__Bacteria;p__Proteobacteria;c__Alphaproteobacteria;o__Caulobacterales;f__Caulobacteraceae;g__Brevundimonas;s__Brevundimonas sp004683885	2801126	2801126	2801126	1	67.76	100	0.14	yes	100	0	Caulobacteraceae	GTDB
GCF_004570815.1_Brevundimonas_sp._S30B	GCF_004570815.1	Brevundimonas_sp._S30B	no	167_1	GCF_004683885.1_Brevundimonas_sp._MF30-B	0.999995	d__Bacteria;p__Proteobacteria;c__Alphaproteobacteria;o__Caulobacterales;f__Caulobacteraceae;g__Brevundimonas;s__Brevundimonas sp004683885	2861725	2861725	409517	37	67.74	100	2.87	yes	100	2.6	Caulobacteraceae	GTDB
GCF_003704105.1_Brevundimonas_lutea	GCF_003704105.1	Brevundimonas_lutea	yes	168_0	GCF_003704105.1_Brevundimonas_lutea	1	d__Bacteria;p__Proteobacteria;c__Alphaproteobacteria;o__Caulobacterales;f__Caulobacteraceae;g__Brevundimonas;s__Brevundimonas lutea	2976278	2979556	528285	9	68.44	99.11	0.91	yes	99.89	0.97	Caulobacteraceae	GTDB
GCF_019443405.1_Brevundimonas_sp._PAMC22021	GCF_019443405.1	Brevundimonas_sp._PAMC22021	yes	169_0	GCF_019443405.1_Brevundimonas_sp._PAMC22021	1	d__Bacteria;p__Proteobacteria;c__Alphaproteobacteria;o__Caulobacterales;f__Caulobacteraceae	2915592	2929949	2915592	1	67.92	98.54	0.91	yes	99.51	0.65	Caulobacteraceae	Newer NCBI	Not in GTDB
GCF_000635915.2_Brevundimonas_naejangsanensis	GCF_000635915.2	Brevundimonas_naejangsanensis	yes	170_1	GCF_000635915.2_Brevundimonas_naejangsanensis	1	d__Bacteria;p__Proteobacteria;c__Alphaproteobacteria;o__Caulobacterales;f__Caulobacteraceae;g__Brevundimonas;s__Brevundimonas naejangsanensis_A	2971535	2971535	2971535	1	67.52	99.86	0.09	yes	100	0	Caulobacteraceae	GTDB
GCA_002362815.1_Brevundimonas_naejangsanensis_UBA3241	GCA_002362815.1	Brevundimonas_naejangsanensis_UBA3241	no	170_1	GCF_000635915.2_Brevundimonas_naejangsanensis	0.97365	d__Bacteria;p__Proteobacteria;c__Alphaproteobacteria;o__Caulobacterales;f__Caulobacteraceae;g__Brevundimonas;s__Brevundimonas naejangsanensis_A	2866862	3091623	24239	174	67.29	91.47	0.77	yes	92.73	0.49	Caulobacteraceae	GTDB
GCA_002363355.1_Brevundimonas_naejangsanensis_UBA3245	GCA_002363355.1	Brevundimonas_naejangsanensis_UBA3245	no	170_1	GCF_000635915.2_Brevundimonas_naejangsanensis	0.973908	d__Bacteria;p__Proteobacteria;c__Alphaproteobacteria;o__Caulobacterales;f__Caulobacteraceae;g__Brevundimonas;s__Brevundimonas naejangsanensis_A	2787315	3017228	24493	174	67.4	90.85	0.74	yes	92.38	0.01	Caulobacteraceae	GTDB
GCA_002482265.1_Brevundimonas_naejangsanensis_UBA7716	GCA_002482265.1	Brevundimonas_naejangsanensis_UBA7716	no	170_1	GCF_000635915.2_Brevundimonas_naejangsanensis	0.979613	d__Bacteria;p__Proteobacteria;c__Alphaproteobacteria;o__Caulobacterales;f__Caulobacteraceae;g__Brevundimonas;s__Brevundimonas naejangsanensis_A	3059217	3059217	455593	10	67.37	99.86	0.36	yes	100	0	Caulobacteraceae	GTDB
GCF_004421065.1_Brevundimonas_naejangsanensis	GCF_004421065.1	Brevundimonas_naejangsanensis	no	170_1	GCF_000635915.2_Brevundimonas_naejangsanensis	0.978888	d__Bacteria;p__Proteobacteria;c__Alphaproteobacteria;o__Caulobacterales;f__Caulobacteraceae;g__Brevundimonas;s__Brevundimonas naejangsanensis_A	3150039	3150039	3150039	1	67.34	99.86	0.73	yes	100	0.32	Caulobacteraceae	GTDB
GCF_000421705.1_Brevundimonas_naejangsanensis_DSM_23858	GCF_000421705.1	Brevundimonas_naejangsanensis_DSM_23858	yes	170_2	GCF_000421705.1_Brevundimonas_naejangsanensis_DSM_23858	1	d__Bacteria;p__Proteobacteria;c__Alphaproteobacteria;o__Caulobacterales;f__Caulobacteraceae;g__Brevundimonas;s__Brevundimonas naejangsanensis	3164519	3164519	409181	10	66.6	100	0	yes	100	0	Caulobacteraceae	GTDB
GCF_003576505.1_Brevundimonas_sp._LPMIX5	GCF_003576505.1	Brevundimonas_sp._LPMIX5	no	170_2	GCF_000421705.1_Brevundimonas_naejangsanensis_DSM_23858	0.973722	d__Bacteria;p__Proteobacteria;c__Alphaproteobacteria;o__Caulobacterales;f__Caulobacteraceae;g__Brevundimonas;s__Brevundimonas naejangsanensis	3144717	3160202	224500	97	66.41	99.77	0.77	yes	99.51	0.98	Caulobacteraceae	GTDB
GCA_002482305.1_Brevundimonas_naejangsanensis_UBA7714	GCA_002482305.1	Brevundimonas_naejangsanensis_UBA7714	yes	170_3	GCA_002482305.1_Brevundimonas_naejangsanensis_UBA7714	1	d__Bacteria;p__Proteobacteria;c__Alphaproteobacteria;o__Caulobacterales;f__Caulobacteraceae;g__Brevundimonas;s__Brevundimonas diminuta_B	2998375	3014654	157600	36	67.33	99.41	0.46	yes	99.46	0.32	Caulobacteraceae	GTDB
GCA_000318405.1_Brevundimonas_diminuta_470-4	GCA_000318405.1	Brevundimonas_diminuta_470-4	no	170_3	GCA_002482305.1_Brevundimonas_naejangsanensis_UBA7714	0.969755	d__Bacteria;p__Proteobacteria;c__Alphaproteobacteria;o__Caulobacterales;f__Caulobacteraceae;g__Brevundimonas;s__Brevundimonas diminuta_B	3337682	3337682	92471	80	66.95	100	0.07	yes	100	0	Caulobacteraceae	GTDB
GCA_002354315.1_Brevundimonas_naejangsanensis_UBA2701	GCA_002354315.1	Brevundimonas_naejangsanensis_UBA2701	no	170_3	GCA_002482305.1_Brevundimonas_naejangsanensis_UBA7714	0.994546	d__Bacteria;p__Proteobacteria;c__Alphaproteobacteria;o__Caulobacterales;f__Caulobacteraceae;g__Brevundimonas;s__Brevundimonas diminuta_B	3046849	3132362	76221	65	67.26	97.6	0.77	yes	97.27	0.43	Caulobacteraceae	GTDB
GCA_002376705.1_Brevundimonas_naejangsanensis_UBA3545	GCA_002376705.1	Brevundimonas_naejangsanensis_UBA3545	no	170_3	GCA_002482305.1_Brevundimonas_naejangsanensis_UBA7714	0.996611	d__Bacteria;p__Proteobacteria;c__Alphaproteobacteria;o__Caulobacterales;f__Caulobacteraceae;g__Brevundimonas;s__Brevundimonas diminuta_B	2883314	3044682	25938	162	67.07	94.35	0.5	yes	94.7	0.65	Caulobacteraceae	GTDB
GCA_002377935.1_Brevundimonas_naejangsanensis_UBA3482	GCA_002377935.1	Brevundimonas_naejangsanensis_UBA3482	no	170_3	GCA_002482305.1_Brevundimonas_naejangsanensis_UBA7714	0.969953	d__Bacteria;p__Proteobacteria;c__Alphaproteobacteria;o__Caulobacterales;f__Caulobacteraceae;g__Brevundimonas;s__Brevundimonas diminuta_B	3000036	3046340	58183	79	67.34	98.18	0.27	yes	98.48	0	Caulobacteraceae	GTDB
GCA_002473185.1_Brevundimonas_naejangsanensis_UBA7242	GCA_002473185.1	Brevundimonas_naejangsanensis_UBA7242	no	170_3	GCA_002482305.1_Brevundimonas_naejangsanensis_UBA7714	0.996307	d__Bacteria;p__Proteobacteria;c__Alphaproteobacteria;o__Caulobacterales;f__Caulobacteraceae;g__Brevundimonas;s__Brevundimonas diminuta_B	3085654	3194259	55568	79	67.32	96.24	0.91	yes	96.6	0.32	Caulobacteraceae	GTDB
GCF_014836405.1_Brevundimonas_sp._Sa3CVA3	GCF_014836405.1	Brevundimonas_sp._Sa3CVA3	yes	170_4	GCF_014836405.1_Brevundimonas_sp._Sa3CVA3	1	d__Bacteria;p__Proteobacteria;c__Alphaproteobacteria;o__Caulobacterales;f__Caulobacteraceae;g__Brevundimonas;s__Brevundimonas sp014836405	2875662	2875662	1745848	10	67.3	99.86	0.82	yes	100	0	Caulobacteraceae	GTDB
GCF_000204035.1_Brevundimonas_diminuta_ATCC_11568	GCF_000204035.1	Brevundimonas_diminuta_ATCC_11568	yes	170_5	GCF_004102925.1_Brevundimonas_diminuta	0.978244	d__Bacteria;p__Proteobacteria;c__Alphaproteobacteria;o__Caulobacterales;f__Caulobacteraceae;g__Brevundimonas;s__Brevundimonas diminuta	3369316	3628773	2631526	8	67.07	92.02	0.81	yes	92.85	0.41	Caulobacteraceae	GTDB
GCF_004102925.1_Brevundimonas_diminuta	GCF_004102925.1	Brevundimonas_diminuta	no	170_5	GCF_004102925.1_Brevundimonas_diminuta	1	d__Bacteria;p__Proteobacteria;c__Alphaproteobacteria;o__Caulobacterales;f__Caulobacteraceae;g__Brevundimonas;s__Brevundimonas diminuta	3551819	3551819	3551819	1	67.43	100	0.73	yes	100	0	Caulobacteraceae	GTDB	Initial SGR, replaced with type strain GCF_000204035.1_Brevundimonas_diminuta_ATCC_11568
GCA_002478355.1_Brevundimonas_sp._UBA7507_UBA7507	GCA_002478355.1	Brevundimonas_sp._UBA7507_UBA7507	no	170_5	GCF_004102925.1_Brevundimonas_diminuta	0.960896	d__Bacteria;p__Proteobacteria;c__Alphaproteobacteria;o__Caulobacterales;f__Caulobacteraceae;g__Brevundimonas;s__Brevundimonas diminuta	3137455	3154489	226832	23	67.47	99.54	1.18	yes	99.46	0.32	Caulobacteraceae	GTDB
GCF_000988015.1_Brevundimonas_diminuta	GCF_000988015.1	Brevundimonas_diminuta	no	170_5	GCF_004102925.1_Brevundimonas_diminuta	0.977783	d__Bacteria;p__Proteobacteria;c__Alphaproteobacteria;o__Caulobacterales;f__Caulobacteraceae;g__Brevundimonas;s__Brevundimonas diminuta	3180321	3222210	277487	31	67.36	98.91	0.81	yes	98.7	0.09	Caulobacteraceae	GTDB
GCF_001956865.1_Brevundimonas_sp._ZS04	GCF_001956865.1	Brevundimonas_sp._ZS04	no	170_5	GCF_004102925.1_Brevundimonas_diminuta	0.977793	d__Bacteria;p__Proteobacteria;c__Alphaproteobacteria;o__Caulobacterales;f__Caulobacteraceae;g__Brevundimonas;s__Brevundimonas diminuta	3421534	3421534	271025	79	67.4	100	0.73	yes	100	0.32	Caulobacteraceae	GTDB
GCF_002205555.1_Brevundimonas_diminuta	GCF_002205555.1	Brevundimonas_diminuta	no	170_5	GCF_004102925.1_Brevundimonas_diminuta	0.976081	d__Bacteria;p__Proteobacteria;c__Alphaproteobacteria;o__Caulobacterales;f__Caulobacteraceae;g__Brevundimonas;s__Brevundimonas diminuta	3385620	3396489	3385620	1	67.38	99.91	1.28	yes	99.68	0.97	Caulobacteraceae	GTDB
GCF_002205925.1_Brevundimonas_diminuta	GCF_002205925.1	Brevundimonas_diminuta	no	170_5	GCF_004102925.1_Brevundimonas_diminuta	0.978301	d__Bacteria;p__Proteobacteria;c__Alphaproteobacteria;o__Caulobacterales;f__Caulobacteraceae;g__Brevundimonas;s__Brevundimonas diminuta	3402991	3402991	128559	57	67.32	99.86	1.13	yes	100	0.48	Caulobacteraceae	GTDB
GCF_006539485.1_Brevundimonas_diminuta	GCF_006539485.1	Brevundimonas_diminuta	no	170_5	GCF_004102925.1_Brevundimonas_diminuta	0.999964	d__Bacteria;p__Proteobacteria;c__Alphaproteobacteria;o__Caulobacterales;f__Caulobacteraceae;g__Brevundimonas;s__Brevundimonas diminuta	3503101	3503101	220117	73	67.47	100	0.73	yes	100	0	Caulobacteraceae	GTDB
GCF_014748375.1_Brevundimonas_diminuta	GCF_014748375.1	Brevundimonas_diminuta	no	170_5	GCF_004102925.1_Brevundimonas_diminuta	0.998354	d__Bacteria;p__Proteobacteria;c__Alphaproteobacteria;o__Caulobacterales;f__Caulobacteraceae;g__Brevundimonas;s__Brevundimonas diminuta	3440390	3440390	407081	84	67.43	100	0.87	yes	100	0.76	Caulobacteraceae	GTDB
GCF_016127655.1_Brevundimonas_diminuta	GCF_016127655.1	Brevundimonas_diminuta	no	170_5	GCF_004102925.1_Brevundimonas_diminuta	0.999967	d__Bacteria;p__Proteobacteria;c__Alphaproteobacteria;o__Caulobacterales;f__Caulobacteraceae;g__Brevundimonas;s__Brevundimonas diminuta	3549082	3549082	3549082	1	67.43	100	0.73	yes	100	0	Caulobacteraceae	GTDB
GCF_900445895.1_Brevundimonas_diminuta	GCF_900445895.1	Brevundimonas_diminuta	no	170_5	GCF_004102925.1_Brevundimonas_diminuta	0.971418	d__Bacteria;p__Proteobacteria;c__Alphaproteobacteria;o__Caulobacterales;f__Caulobacteraceae;g__Brevundimonas;s__Brevundimonas diminuta	3349074	3380513	152761	51	67.3	97.76	0	yes	99.07	0	Caulobacteraceae	GTDB
GCF_900445915.1_Brevundimonas_diminuta	GCF_900445915.1	Brevundimonas_diminuta	no	170_5	GCF_004102925.1_Brevundimonas_diminuta	0.977161	d__Bacteria;p__Proteobacteria;c__Alphaproteobacteria;o__Caulobacterales;f__Caulobacteraceae;g__Brevundimonas;s__Brevundimonas diminuta	3408470	3413249	967320	12	67.38	99.76	0.36	yes	99.86	0	Caulobacteraceae	GTDB
GCF_900445995.1_Brevundimonas_diminuta	GCF_900445995.1	Brevundimonas_diminuta	no	170_5	GCF_004102925.1_Brevundimonas_diminuta	0.978375	d__Bacteria;p__Proteobacteria;c__Alphaproteobacteria;o__Caulobacterales;f__Caulobacteraceae;g__Brevundimonas;s__Brevundimonas diminuta	3438815	3438815	3424681	2	67.26	99.86	1.13	yes	100	0.48	Caulobacteraceae	GTDB
GCF_901421975.1_Brevundimonas_vancanneytii	GCF_901421975.1	Brevundimonas_vancanneytii	no	170_5	GCF_004102925.1_Brevundimonas_diminuta	0.97721	d__Bacteria;p__Proteobacteria;c__Alphaproteobacteria;o__Caulobacterales;f__Caulobacteraceae;g__Brevundimonas;s__Brevundimonas diminuta	3383349	3413731	3383349	1	67.35	99.04	1.07	yes	99.11	0.73	Caulobacteraceae	GTDB
GCF_003938605.1_Brevundimonas_sp._357	GCF_003938605.1	Brevundimonas_sp._357	yes	170_6	GCF_003938605.1_Brevundimonas_sp._357	0.999994	d__Bacteria;p__Proteobacteria;c__Alphaproteobacteria;o__Caulobacterales;f__Caulobacteraceae;g__Brevundimonas;s__Brevundimonas sp003938605	3290901	3290901	186133	61	66.88	99.86	1.05	yes	100	0.65	Caulobacteraceae	GTDB
GCA_002430835.1_Brevundimonas_sp._UBA5936_UBA5936	GCA_002430835.1	Brevundimonas_sp._UBA5936_UBA5936	no	170_6	GCF_003938605.1_Brevundimonas_sp._357	0.948638	d__Bacteria;p__Proteobacteria;c__Alphaproteobacteria;o__Caulobacterales;f__Caulobacteraceae;g__Brevundimonas;s__Brevundimonas sp002430835	3098378	3373669	29639	154	67.36	92.36	2.26	yes	91.84	1.31	Caulobacteraceae	GTDB
GCF_016598945.1_Brevundimonas_diminuta	GCF_016598945.1	Brevundimonas_diminuta	no	170_6	GCF_003938605.1_Brevundimonas_sp._357	0.968272	d__Bacteria;p__Proteobacteria;c__Alphaproteobacteria;o__Caulobacterales;f__Caulobacteraceae;g__Brevundimonas;s__Brevundimonas sp003938605	3341181	3341181	119015	50	67.06	99.86	1.15	yes	100	0.28	Caulobacteraceae	GTDB
GCF_016598955.1_Brevundimonas_diminuta	GCF_016598955.1	Brevundimonas_diminuta	no	170_6	GCF_003938605.1_Brevundimonas_sp._357	0.96897	d__Bacteria;p__Proteobacteria;c__Alphaproteobacteria;o__Caulobacterales;f__Caulobacteraceae;g__Brevundimonas;s__Brevundimonas sp003938605	3161680	3161680	130163	43	67.23	99.86	1.33	yes	100	1.04	Caulobacteraceae	GTDB
GCF_900163625.1_Brevundimonas_diminuta_3F5N	GCF_900163625.1	Brevundimonas_diminuta_3F5N	yes	170_7	GCF_900163625.1_Brevundimonas_diminuta_3F5N	1	d__Bacteria;p__Proteobacteria;c__Alphaproteobacteria;o__Caulobacterales;f__Caulobacteraceae;g__Brevundimonas;s__Brevundimonas diminuta_A	3250103	3250103	63255	89	66.99	99.86	0.36	yes	100	0	Caulobacteraceae	GTDB
GCA_017308115.1_Bordetella_sp._SCN18_25_8_15_R2_B_69_14	GCA_017308115.1	Bordetella_sp._SCN18_25_8_15_R2_B_69_14	yes	170_8	GCA_017308115.1_Bordetella_sp._SCN18_25_8_15_R2_B_69_14	0.999965	d__Bacteria;p__Proteobacteria;c__Alphaproteobacteria;o__Caulobacterales;f__Caulobacteraceae;g__Brevundimonas;s__Brevundimonas sp017308115	3143846	3157423	28987	204	68.81	99.4	3.57	yes	99.57	2.19	Caulobacteraceae	GTDB
GCF_003627995.1_Brevundimonas_naejangsanensis	GCF_003627995.1	Brevundimonas_naejangsanensis	yes	170_9	GCF_003627995.1_Brevundimonas_naejangsanensis	1	d__Bacteria;p__Proteobacteria;c__Alphaproteobacteria;o__Caulobacterales;f__Caulobacteraceae;g__Brevundimonas;s__Brevundimonas naejangsanensis_B	3002429	3015395	3002429	1	68.92	99.68	1.2	yes	99.57	0.97	Caulobacteraceae	GTDB
GCF_014207965.1_Brevundimonas_bullata	GCF_014207965.1	Brevundimonas_bullata	yes	171_1	GCF_014207965.1_Brevundimonas_bullata	1	d__Bacteria;p__Proteobacteria;c__Alphaproteobacteria;o__Caulobacterales;f__Caulobacteraceae;g__Brevundimonas;s__Brevundimonas bullata_A	3687985	3699824	677620	15	66.93	99.91	2.09	yes	99.68	1.14	Caulobacteraceae	GTDB
GCF_014204375.1_Brevundimonas_bullata	GCF_014204375.1	Brevundimonas_bullata	no	171_1	GCF_014207965.1_Brevundimonas_bullata	0.999998	d__Bacteria;p__Proteobacteria;c__Alphaproteobacteria;o__Caulobacterales;f__Caulobacteraceae;g__Brevundimonas;s__Brevundimonas bullata_A	3688628	3700470	677521	15	66.93	99.91	2.09	yes	99.68	1.14	Caulobacteraceae	GTDB
GCF_003350205.1_Brevundimonas_bullata	GCF_003350205.1	Brevundimonas_bullata	yes	171_2	GCF_013386595.1_Brevundimonas_sp._P7753	0.964664	d__Bacteria;p__Proteobacteria;c__Alphaproteobacteria;o__Caulobacterales;f__Caulobacteraceae;g__Brevundimonas;s__Brevundimonas bullata	3407715	3418655	103424	85	67.02	99.91	1.14	yes	99.68	0.49	Caulobacteraceae	GTDB
GCF_013386595.1_Brevundimonas_sp._P7753	GCF_013386595.1	Brevundimonas_sp._P7753	no	171_2	GCF_013386595.1_Brevundimonas_sp._P7753	0.99979	d__Bacteria;p__Proteobacteria;c__Alphaproteobacteria;o__Caulobacterales;f__Caulobacteraceae;g__Brevundimonas;s__Brevundimonas bullata	3917237	3955606	49041	301	66.9	99.5	0.91	yes	99.03	0.6	Caulobacteraceae	GTDB	Initial SGR, replaced with type strain GCF_003350205.1_Brevundimonas_bullata
GCF_002979535.1_Brevundimonas_sp._MYb52	GCF_002979535.1	Brevundimonas_sp._MYb52	yes	171_3	GCF_002979535.1_Brevundimonas_sp._MYb52	1	d__Bacteria;p__Proteobacteria;c__Alphaproteobacteria;o__Caulobacterales;f__Caulobacteraceae;g__Brevundimonas;s__Brevundimonas sp002979535	3412955	3412955	180394	35	67.08	100	0.27	yes	100	0	Caulobacteraceae	GTDB
GCF_002975335.1_Brevundimonas_sp._MYb31	GCF_002975335.1	Brevundimonas_sp._MYb31	no	171_3	GCF_002979535.1_Brevundimonas_sp._MYb52	0.999991	d__Bacteria;p__Proteobacteria;c__Alphaproteobacteria;o__Caulobacterales;f__Caulobacteraceae;g__Brevundimonas;s__Brevundimonas sp002979535	3414053	3414053	117325	52	67.08	100	0.27	yes	100	0	Caulobacteraceae	GTDB
GCF_002975395.1_Brevundimonas_sp._MYb27	GCF_002975395.1	Brevundimonas_sp._MYb27	no	171_3	GCF_002979535.1_Brevundimonas_sp._MYb52	0.99999	d__Bacteria;p__Proteobacteria;c__Alphaproteobacteria;o__Caulobacterales;f__Caulobacteraceae;g__Brevundimonas;s__Brevundimonas sp002979535	3635821	3635821	91982	218	66.72	100	2.38	yes	100	2.37	Caulobacteraceae	GTDB
GCF_002979615.1_Brevundimonas_sp._MYb46	GCF_002979615.1	Brevundimonas_sp._MYb46	no	171_3	GCF_002979535.1_Brevundimonas_sp._MYb52	0.999985	d__Bacteria;p__Proteobacteria;c__Alphaproteobacteria;o__Caulobacterales;f__Caulobacteraceae;g__Brevundimonas;s__Brevundimonas sp002979535	3412644	3412644	138448	41	67.08	100	0.27	yes	100	0	Caulobacteraceae	GTDB
GCF_002979705.1_Brevundimonas_sp._MYb33	GCF_002979705.1	Brevundimonas_sp._MYb33	no	171_3	GCF_002979535.1_Brevundimonas_sp._MYb52	0.999979	d__Bacteria;p__Proteobacteria;c__Alphaproteobacteria;o__Caulobacterales;f__Caulobacteraceae;g__Brevundimonas;s__Brevundimonas sp002979535	3410301	3410301	86067	71	67.08	100	0.55	yes	100	0.32	Caulobacteraceae	GTDB
GCF_017487345.1_Brevundimonas_pondensis	GCF_017487345.1	Brevundimonas_pondensis	yes	171_4	GCF_017487345.1_Brevundimonas_pondensis	1	d__Bacteria;p__Proteobacteria;c__Alphaproteobacteria;o__Caulobacterales;f__Caulobacteraceae;g__Brevundimonas;s__Brevundimonas sp017487345	3550773	3587727	3550773	1	67.04	99.18	0.87	yes	98.97	0.06	Caulobacteraceae	GTDB
GCA_002479495.1_Brevundimonas_sp._UBA7506_UBA7506	GCA_002479495.1	Brevundimonas_sp._UBA7506_UBA7506	yes	171_5	GCA_002479495.1_Brevundimonas_sp._UBA7506_UBA7506	0.999974	d__Bacteria;p__Proteobacteria;c__Alphaproteobacteria;o__Caulobacterales;f__Caulobacteraceae;g__Brevundimonas;s__Brevundimonas sp002479495	3261720	3267274	700097	15	67.46	99.85	0.64	yes	99.83	0.32	Caulobacteraceae	GTDB
GCA_002387245.1_Brevundimonas_sp._UBA4553_UBA4553	GCA_002387245.1	Brevundimonas_sp._UBA4553_UBA4553	yes	172_0	GCA_002387245.1_Brevundimonas_sp._UBA4553_UBA4553	1	d__Bacteria;p__Proteobacteria;c__Alphaproteobacteria;o__Caulobacterales;f__Caulobacteraceae;g__Brevundimonas;s__Brevundimonas sp002387245	3333272	3341291	213358	23	67	99.8	0.87	yes	99.76	0.49	Caulobacteraceae	GTDB
GCA_004210735.1_Brevundimonas_sp._PMG_242	GCA_004210735.1	Brevundimonas_sp._PMG_242	yes	173_0	GCA_004210735.1_Brevundimonas_sp._PMG_242	1	d__Bacteria;p__Proteobacteria;c__Alphaproteobacteria;o__Caulobacterales;f__Caulobacteraceae;g__Brevundimonas;s__Brevundimonas sp004210735	2826095	2882888	43005	165	67.7	98.23	3.19	yes	98.03	2.85	Caulobacteraceae	GTDB
GCF_016654005.1_Brevundimonas_nasdae	GCF_016654005.1	Brevundimonas_nasdae	yes	174_1	GCF_016654005.1_Brevundimonas_nasdae	1	d__Bacteria;p__Proteobacteria;c__Alphaproteobacteria;o__Caulobacterales;f__Caulobacteraceae;g__Brevundimonas;s__Brevundimonas nasdae	3751817	3751817	260309	39	65.62	99.91	0.55	yes	100	0.65	Caulobacteraceae	GTDB
GCF_019395145.1_Brevundimonas_nasdae	GCF_019395145.1	Brevundimonas_nasdae	no	174_1	GCF_016654005.1_Brevundimonas_nasdae	0.973247	d__Bacteria;p__Proteobacteria;c__Alphaproteobacteria;o__Caulobacterales;f__Caulobacteraceae	3824222	3824222	3747438	2	65.65	99.91	1.73	yes	100	1.62	Caulobacteraceae	Newer NCBI	Not in GTDB
GCF_019395165.1_Brevundimonas_nasdae	GCF_019395165.1	Brevundimonas_nasdae	no	174_1	GCF_016654005.1_Brevundimonas_nasdae	0.973037	d__Bacteria;p__Proteobacteria;c__Alphaproteobacteria;o__Caulobacterales;f__Caulobacteraceae	3746705	3746705	3746705	1	65.76	99.91	1.73	yes	100	1.62	Caulobacteraceae	Newer NCBI	Not in GTDB
GCA_018608325.1_Brevundimonas_sp._HE327_NSB045	GCA_018608325.1	Brevundimonas_sp._HE327_NSB045	yes	174_2	GCA_018608325.1_Brevundimonas_sp._HE327_NSB045	0.999422	d__Bacteria;p__Proteobacteria;c__Alphaproteobacteria;o__Caulobacterales;f__Caulobacteraceae;g__Brevundimonas;s__Brevundimonas sp018608325	3511324	3667179	29248	181	64.95	95.66	2.19	yes	95.75	1.3	Caulobacteraceae	GTDB
GCA_002479325.1_Brevundimonas_sp._UBA7534_UBA7534	GCA_002479325.1	Brevundimonas_sp._UBA7534_UBA7534	yes	175_1	GCA_002479325.1_Brevundimonas_sp._UBA7534_UBA7534	0.999405	d__Bacteria;p__Proteobacteria;c__Alphaproteobacteria;o__Caulobacterales;f__Caulobacteraceae;g__Brevundimonas;s__Brevundimonas sp002479325	2963548	3258795	22675	186	68.61	91.01	2.12	yes	90.94	1.71	Caulobacteraceae	GTDB
GCA_003248925.1_Brevundimonas_sp._S2_005_002_R2_30	GCA_003248925.1	Brevundimonas_sp._S2_005_002_R2_30	yes	175_2	GCA_003248925.1_Brevundimonas_sp._S2_005_002_R2_30	1	d__Bacteria;p__Proteobacteria;c__Alphaproteobacteria;o__Caulobacterales;f__Caulobacteraceae;g__Brevundimonas;s__Brevundimonas sp003248925	2872509	3034554	14981	290	69.74	94.54	2.97	yes	94.66	3.04	Caulobacteraceae	GTDB
GCF_014199955.1_Brevundimonas_aurantiaca	GCF_014199955.1	Brevundimonas_aurantiaca	yes	176_1	GCF_001310255.1_Brevundimonas_sp._DS20	0.975867	d__Bacteria;p__Proteobacteria;c__Alphaproteobacteria;o__Caulobacterales;f__Caulobacteraceae;g__Brevundimonas;s__Brevundimonas aurantiaca	3288596	3288596	527606	22	67.48	100	0	yes	100	0	Caulobacteraceae	GTDB
GCF_001310255.1_Brevundimonas_sp._DS20	GCF_001310255.1	Brevundimonas_sp._DS20	no	176_1	GCF_001310255.1_Brevundimonas_sp._DS20	1	d__Bacteria;p__Proteobacteria;c__Alphaproteobacteria;o__Caulobacterales;f__Caulobacteraceae;g__Brevundimonas;s__Brevundimonas aurantiaca	3475610	3490620	3475610	1	67.41	99.66	0.68	yes	99.57	0	Caulobacteraceae	GTDB	Initial SGR, replaced with type strain GCF_014199955.1_Brevundimonas_aurantiaca
GCA_012269935.1_Brevundimonas_sp._SW42615_bin_2	GCA_012269935.1	Brevundimonas_sp._SW42615_bin_2	no	176_1	GCF_001310255.1_Brevundimonas_sp._DS20	0.971395	d__Bacteria;p__Proteobacteria;c__Alphaproteobacteria;o__Caulobacterales;f__Caulobacteraceae;g__Brevundimonas;s__Brevundimonas aurantiaca	3067639	3276342	10196	399	67.57	93.31	0.87	yes	93.63	0.39	Caulobacteraceae	GTDB
GCA_014156655.1_Pseudomonas_sp._FW305-3-2-15-E-TSA4	GCA_014156655.1	Pseudomonas_sp._FW305-3-2-15-E-TSA4	no	176_1	GCF_001310255.1_Brevundimonas_sp._DS20	0.975217	d__Bacteria;p__Proteobacteria;c__Alphaproteobacteria;o__Caulobacterales;f__Caulobacteraceae;g__Brevundimonas;s__Brevundimonas aurantiaca	3224307	3224307	64690	191	67.45	100	0.64	yes	100	0.16	Caulobacteraceae	GTDB
GCA_016463795.1_Brevundimonas_sp._SupBloom_Metag_063	GCA_016463795.1	Brevundimonas_sp._SupBloom_Metag_063	no	176_1	GCF_001310255.1_Brevundimonas_sp._DS20	0.973655	d__Bacteria;p__Proteobacteria;c__Alphaproteobacteria;o__Caulobacterales;f__Caulobacteraceae;g__Brevundimonas;s__Brevundimonas aurantiaca	2956334	3238044	13622	309	67.61	92.1	3.42	yes	91.3	2.87	Caulobacteraceae	GTDB
GCF_009394735.1_Brevundimonas_sp._Bb-A	GCF_009394735.1	Brevundimonas_sp._Bb-A	no	176_1	GCF_001310255.1_Brevundimonas_sp._DS20	0.980592	d__Bacteria;p__Proteobacteria;c__Alphaproteobacteria;o__Caulobacterales;f__Caulobacteraceae;g__Brevundimonas;s__Brevundimonas aurantiaca	3281994	3281994	3281994	1	67.4	100	0.14	yes	100	0	Caulobacteraceae	GTDB
GCF_020782355.1_Brevundimonas_aurantiaca	GCF_020782355.1	Brevundimonas_aurantiaca	no	176_1	GCF_001310255.1_Brevundimonas_sp._DS20	0.970374	d__Bacteria;p__Proteobacteria;c__Alphaproteobacteria;o__Caulobacterales;f__Caulobacteraceae	3229448	3229448	316931	27	67.41	100	0.55	yes	100	0.32	Caulobacteraceae	Newer NCBI	Not in GTDB
GCF_904423805.1_Brevundimonas_aurantiaca	GCF_904423805.1	Brevundimonas_aurantiaca	no	176_1	GCF_001310255.1_Brevundimonas_sp._DS20	0.977423	d__Bacteria;p__Proteobacteria;c__Alphaproteobacteria;o__Caulobacterales;f__Caulobacteraceae;g__Brevundimonas;s__Brevundimonas aurantiaca	3453401	3512409	2144303	11	67.19	98.06	0.41	yes	98.32	0.32	Caulobacteraceae	GTDB
GCF_904423825.1_Brevundimonas_aurantiaca	GCF_904423825.1	Brevundimonas_aurantiaca	no	176_1	GCF_001310255.1_Brevundimonas_sp._DS20	0.972028	d__Bacteria;p__Proteobacteria;c__Alphaproteobacteria;o__Caulobacterales;f__Caulobacteraceae;g__Brevundimonas;s__Brevundimonas aurantiaca	3329453	3329453	61575	96	67.36	99.82	0.64	yes	100	0.32	Caulobacteraceae	GTDB
GCF_904423885.1_Brevundimonas_aurantiaca	GCF_904423885.1	Brevundimonas_aurantiaca	no	176_1	GCF_001310255.1_Brevundimonas_sp._DS20	0.975913	d__Bacteria;p__Proteobacteria;c__Alphaproteobacteria;o__Caulobacterales;f__Caulobacteraceae;g__Brevundimonas;s__Brevundimonas aurantiaca	3280073	3290603	58121	88	67.46	99.82	0	yes	99.68	0	Caulobacteraceae	GTDB
GCF_904830995.1_Brevundimonas_aurantiaca	GCF_904830995.1	Brevundimonas_aurantiaca	no	176_1	GCF_001310255.1_Brevundimonas_sp._DS20	0.974408	d__Bacteria;p__Proteobacteria;c__Alphaproteobacteria;o__Caulobacterales;f__Caulobacteraceae;g__Brevundimonas;s__Brevundimonas aurantiaca	3283894	3289157	3069423	2	67.51	99.5	0	yes	99.84	0	Caulobacteraceae	GTDB
GCF_011064825.1_Brevundimonas_mediterranea	GCF_011064825.1	Brevundimonas_mediterranea	yes	177_1	GCF_011064825.1_Brevundimonas_mediterranea	1	d__Bacteria;p__Proteobacteria;c__Alphaproteobacteria;o__Caulobacterales;f__Caulobacteraceae;g__Brevundimonas;s__Brevundimonas mediterranea_A	3383373	3383373	3383373	1	67.41	99.91	0	yes	100	0	Caulobacteraceae	GTDB
GCA_013824305.1_Brevundimonas_sp._SW.3.56	GCA_013824305.1	Brevundimonas_sp._SW.3.56	no	177_1	GCF_011064825.1_Brevundimonas_mediterranea	0.999447	d__Bacteria;p__Proteobacteria;c__Alphaproteobacteria;o__Caulobacterales;f__Caulobacteraceae;g__Brevundimonas;s__Brevundimonas mediterranea_A	3180210	3238173	92588	55	67.56	98.41	0.16	yes	98.21	0.19	Caulobacteraceae	GTDB
GCA_016462205.1_Brevundimonas_sp._SupBloom_Metag_062	GCA_016462205.1	Brevundimonas_sp._SupBloom_Metag_062	no	177_1	GCF_011064825.1_Brevundimonas_mediterranea	0.977267	d__Bacteria;p__Proteobacteria;c__Alphaproteobacteria;o__Caulobacterales;f__Caulobacteraceae;g__Brevundimonas;s__Brevundimonas mediterranea_A	3617797	3661367	38838	169	67.44	98.82	0.3	yes	98.81	0.49	Caulobacteraceae	GTDB
GCA_018819825.1_Alphaproteobacteria_bacterium_Old_saline_planktonic.mb.72	GCA_018819825.1	Alphaproteobacteria_bacterium_Old_saline_planktonic.mb.72	no	177_1	GCF_011064825.1_Brevundimonas_mediterranea	0.978298	d__Bacteria;p__Proteobacteria;c__Alphaproteobacteria;o__Caulobacterales;f__Caulobacteraceae;g__Brevundimonas;s__Brevundimonas mediterranea_A	3161592	3349144	13534	325	67.62	94.63	4.48	yes	94.4	4.9	Caulobacteraceae	GTDB
GCA_018821545.1_Alphaproteobacteria_bacterium_Old_saline.mb.173	GCA_018821545.1	Alphaproteobacteria_bacterium_Old_saline.mb.173	no	177_1	GCF_011064825.1_Brevundimonas_mediterranea	0.978287	d__Bacteria;p__Proteobacteria;c__Alphaproteobacteria;o__Caulobacterales;f__Caulobacteraceae;g__Brevundimonas;s__Brevundimonas mediterranea_A	3205175	3424332	15290	299	67.64	94.11	3.73	yes	93.6	3.83	Caulobacteraceae	GTDB
GCA_018826495.1_Alphaproteobacteria_bacterium_Undefined_mixed_planktonic.mb.51	GCA_018826495.1	Alphaproteobacteria_bacterium_Undefined_mixed_planktonic.mb.51	no	177_1	GCF_011064825.1_Brevundimonas_mediterranea	0.977355	d__Bacteria;p__Proteobacteria;c__Alphaproteobacteria;o__Caulobacterales;f__Caulobacteraceae;g__Brevundimonas;s__Brevundimonas mediterranea_A	3276572	3549146	73741	69	67.41	91.99	1.5	yes	92.32	2.03	Caulobacteraceae	GTDB
GCA_018827275.1_Alphaproteobacteria_bacterium_UMS_B.mb.40	GCA_018827275.1	Alphaproteobacteria_bacterium_UMS_B.mb.40	no	177_1	GCF_011064825.1_Brevundimonas_mediterranea	0.977006	d__Bacteria;p__Proteobacteria;c__Alphaproteobacteria;o__Caulobacterales;f__Caulobacteraceae;g__Brevundimonas;s__Brevundimonas mediterranea_A	3283245	3562935	51674	98	67.53	91.66	4.19	yes	92.15	4.97	Caulobacteraceae	GTDB
GCA_018827455.1_Alphaproteobacteria_bacterium_UMS_A.mb.16	GCA_018827455.1	Alphaproteobacteria_bacterium_UMS_A.mb.16	no	177_1	GCF_011064825.1_Brevundimonas_mediterranea	0.977054	d__Bacteria;p__Proteobacteria;c__Alphaproteobacteria;o__Caulobacterales;f__Caulobacteraceae;g__Brevundimonas;s__Brevundimonas mediterranea_A	3693959	3693959	72310	79	67.12	99.91	1.54	yes	100	1.37	Caulobacteraceae	GTDB
GCA_018828155.1_Alphaproteobacteria_bacterium_OSS_B.mb.22	GCA_018828155.1	Alphaproteobacteria_bacterium_OSS_B.mb.22	no	177_1	GCF_011064825.1_Brevundimonas_mediterranea	0.978956	d__Bacteria;p__Proteobacteria;c__Alphaproteobacteria;o__Caulobacterales;f__Caulobacteraceae;g__Brevundimonas;s__Brevundimonas mediterranea_A	3065374	3379312	12631	347	67.68	90.72	3.33	yes	90.71	3.15	Caulobacteraceae	GTDB
GCA_018828595.1_Alphaproteobacteria_bacterium_OSS_A.mb.34	GCA_018828595.1	Alphaproteobacteria_bacterium_OSS_A.mb.34	no	177_1	GCF_011064825.1_Brevundimonas_mediterranea	0.978998	d__Bacteria;p__Proteobacteria;c__Alphaproteobacteria;o__Caulobacterales;f__Caulobacteraceae;g__Brevundimonas;s__Brevundimonas mediterranea_A	3161654	3486606	14180	325	67.56	90.01	1.72	yes	90.68	1.67	Caulobacteraceae	GTDB
GCA_018898615.1_Alphaproteobacteria_bacterium_KR13_Ju.mb.29	GCA_018898615.1	Alphaproteobacteria_bacterium_KR13_Ju.mb.29	no	177_1	GCF_011064825.1_Brevundimonas_mediterranea	0.982766	d__Bacteria;p__Proteobacteria;c__Alphaproteobacteria;o__Caulobacterales;f__Caulobacteraceae;g__Brevundimonas;s__Brevundimonas mediterranea_A	3156983	3206035	15461	279	67.49	97.94	1.43	yes	98.47	1.37	Caulobacteraceae	GTDB
GCF_000155575.1_Brevundimonas_sp._BAL3	GCF_000155575.1	Brevundimonas_sp._BAL3	no	177_1	GCF_011064825.1_Brevundimonas_mediterranea	0.998787	d__Bacteria;p__Proteobacteria;c__Alphaproteobacteria;o__Caulobacterales;f__Caulobacteraceae;g__Brevundimonas;s__Brevundimonas mediterranea_A	3646072	3646072	3635929	6	67.37	99.91	0	yes	100	0	Caulobacteraceae	GTDB
GCF_000698025.1_Brevundimonas_sp._EAKA	GCF_000698025.1	Brevundimonas_sp._EAKA	no	177_1	GCF_011064825.1_Brevundimonas_mediterranea	0.982345	d__Bacteria;p__Proteobacteria;c__Alphaproteobacteria;o__Caulobacterales;f__Caulobacteraceae;g__Brevundimonas;s__Brevundimonas mediterranea_A	3540157	3561526	24211	315	67.26	99.23	0.55	yes	99.4	0.43	Caulobacteraceae	GTDB
GCF_900610765.1_Brevundimonas_mediterranea_Brev_genome	GCF_900610765.1	Brevundimonas_mediterranea_Brev_genome	no	177_1	GCF_011064825.1_Brevundimonas_mediterranea	0.982343	d__Bacteria;p__Proteobacteria;c__Alphaproteobacteria;o__Caulobacterales;f__Caulobacteraceae;g__Brevundimonas;s__Brevundimonas mediterranea_A	3683960	3688017	35422	262	67.31	99.54	0	yes	99.89	0	Caulobacteraceae	GTDB
GCF_014196125.1_Brevundimonas_mediterranea	GCF_014196125.1	Brevundimonas_mediterranea	yes	177_2	GCF_014196125.1_Brevundimonas_mediterranea	1	d__Bacteria;p__Proteobacteria;c__Alphaproteobacteria;o__Caulobacterales;f__Caulobacteraceae;g__Brevundimonas;s__Brevundimonas mediterranea	3409076	3409076	1792061	7	67.04	99.91	0.55	yes	100	0.65	Caulobacteraceae	GTDB
GCA_013912065.1_Brevundimonas_sp._MCMED-G04	GCA_013912065.1	Brevundimonas_sp._MCMED-G04	yes	178_0	GCA_013912065.1_Brevundimonas_sp._MCMED-G04	1	d__Bacteria;p__Proteobacteria;c__Alphaproteobacteria;o__Caulobacterales;f__Caulobacteraceae;g__Brevundimonas;s__Brevundimonas sp013912065	3537598	3560743	162176	45	67.1	99.27	0.87	yes	99.35	0.16	Caulobacteraceae	GTDB
GCF_017086445.1_Brevundimonas_sp._CS1	GCF_017086445.1	Brevundimonas_sp._CS1	yes	179_1	GCF_017086445.1_Brevundimonas_sp._CS1	1	d__Bacteria;p__Proteobacteria;c__Alphaproteobacteria;o__Caulobacterales;f__Caulobacteraceae;g__Brevundimonas;s__Brevundimonas vesicularis_A	3300602	3311198	3300602	1	66.11	99.86	0.82	yes	99.68	0.97	Caulobacteraceae	GTDB
GCF_900445985.1_Brevundimonas_vesicularis	GCF_900445985.1	Brevundimonas_vesicularis	no	179_1	GCF_017086445.1_Brevundimonas_sp._CS1	0.952484	d__Bacteria;p__Proteobacteria;c__Alphaproteobacteria;o__Caulobacterales;f__Caulobacteraceae;g__Brevundimonas;s__Brevundimonas vesicularis_A	3439824	3450867	1761319	37	65.72	99.77	4.76	yes	99.68	5.38	Caulobacteraceae	GTDB
GCA_000335735.1_alpha_proteobacterium_L41A	GCA_000335735.1	alpha_proteobacterium_L41A	yes	179_2	GCA_000335735.1_alpha_proteobacterium_L41A	1	d__Bacteria;p__Proteobacteria;c__Alphaproteobacteria;o__Caulobacterales;f__Caulobacteraceae;g__Brevundimonas;s__Brevundimonas sp000335735	3110697	3120683	82421	67	66.4	99.77	1	yes	99.68	0.97	Caulobacteraceae	GTDB
GCF_014218725.1_Brevundimonas_huaxiensis	GCF_014218725.1	Brevundimonas_huaxiensis	yes	179_3	GCF_005484585.1_Brevundimonas_sp._SGAir0440	0.954997	d__Bacteria;p__Proteobacteria;c__Alphaproteobacteria;o__Caulobacterales;f__Caulobacteraceae;g__Brevundimonas;s__Brevundimonas nasdae_A	3163722	3173878	355886	35	66.42	99.77	0.36	yes	99.68	0.32	Caulobacteraceae	GTDB
GCF_005484585.1_Brevundimonas_sp._SGAir0440	GCF_005484585.1	Brevundimonas_sp._SGAir0440	no	179_3	GCF_005484585.1_Brevundimonas_sp._SGAir0440	1	d__Bacteria;p__Proteobacteria;c__Alphaproteobacteria;o__Caulobacterales;f__Caulobacteraceae;g__Brevundimonas;s__Brevundimonas sp005484585	3153531	3163655	3153531	1	66.23	99.77	0.27	yes	99.68	0.32	Caulobacteraceae	GTDB	Initial SGR, replaced with type strain GCF_014218725.1_Brevundimonas_huaxiensis
GCF_000813765.1_Brevundimonas_nasdae	GCF_000813765.1	Brevundimonas_nasdae	no	179_3	GCF_005484585.1_Brevundimonas_sp._SGAir0440	0.954055	d__Bacteria;p__Proteobacteria;c__Alphaproteobacteria;o__Caulobacterales;f__Caulobacteraceae;g__Brevundimonas;s__Brevundimonas nasdae_A	3407832	3418772	127944	85	66.03	99.77	0.91	yes	99.68	0.81	Caulobacteraceae	GTDB
GCF_000964075.1_Brevundimonas_sp._KM4	GCF_000964075.1	Brevundimonas_sp._KM4	no	179_3	GCF_005484585.1_Brevundimonas_sp._SGAir0440	0.954627	d__Bacteria;p__Proteobacteria;c__Alphaproteobacteria;o__Caulobacterales;f__Caulobacteraceae;g__Brevundimonas;s__Brevundimonas sp005484585	3099203	3109152	134893	62	66.25	99.77	0.91	yes	99.68	0.32	Caulobacteraceae	GTDB
GCF_001592205.1_Brevundimonas_vesicularis_NBRC_12165	GCF_001592205.1	Brevundimonas_vesicularis_NBRC_12165	yes	179_4	GCF_001422455.1_Brevundimonas_sp._Leaf280	0.951705	d__Bacteria;p__Proteobacteria;c__Alphaproteobacteria;o__Caulobacterales;f__Caulobacteraceae;g__Brevundimonas;s__Brevundimonas vesicularis	3358429	3369210	166455	42	66.33	99.86	0.77	yes	99.68	0.81	Caulobacteraceae	GTDB
GCF_001422455.1_Brevundimonas_sp._Leaf280	GCF_001422455.1	Brevundimonas_sp._Leaf280	no	179_4	GCF_001422455.1_Brevundimonas_sp._Leaf280	0.999999	d__Bacteria;p__Proteobacteria;c__Alphaproteobacteria;o__Caulobacterales;f__Caulobacteraceae;g__Brevundimonas;s__Brevundimonas vesicularis	2882877	2892132	436056	9	66.32	99.86	0.36	yes	99.68	0.32	Caulobacteraceae	GTDB	Initial SGR, replaced with type strain GCF_001592205.1_Brevundimonas_vesicularis_NBRC_12165
GCA_002500885.1_Brevundimonas_sp._UBA7838_UBA7838	GCA_002500885.1	Brevundimonas_sp._UBA7838_UBA7838	no	179_4	GCF_001422455.1_Brevundimonas_sp._Leaf280	0.951683	d__Bacteria;p__Proteobacteria;c__Alphaproteobacteria;o__Caulobacterales;f__Caulobacteraceae;g__Brevundimonas;s__Brevundimonas vesicularis	3111076	3292144	31840	156	66.08	94.23	1.18	yes	94.5	1.41	Caulobacteraceae	GTDB
GCF_001423685.1_Brevundimonas_sp._Leaf168	GCF_001423685.1	Brevundimonas_sp._Leaf168	no	179_4	GCF_001422455.1_Brevundimonas_sp._Leaf280	0.951695	d__Bacteria;p__Proteobacteria;c__Alphaproteobacteria;o__Caulobacterales;f__Caulobacteraceae;g__Brevundimonas;s__Brevundimonas vesicularis	2973636	2983182	349782	14	66.39	99.86	0.64	yes	99.68	0.65	Caulobacteraceae	GTDB
GCF_001636925.1_Brevundimonas_sp._GW460-12-10-14-LB2	GCF_001636925.1	Brevundimonas_sp._GW460-12-10-14-LB2	no	179_4	GCF_001422455.1_Brevundimonas_sp._Leaf280	0.953669	d__Bacteria;p__Proteobacteria;c__Alphaproteobacteria;o__Caulobacterales;f__Caulobacteraceae;g__Brevundimonas;s__Brevundimonas vesicularis	3263775	3274253	3263775	1	66.24	99.86	0.82	yes	99.68	0.65	Caulobacteraceae	GTDB
GCF_002208825.2_Brevundimonas_vesicularis	GCF_002208825.2	Brevundimonas_vesicularis	no	179_4	GCF_001422455.1_Brevundimonas_sp._Leaf280	0.951789	d__Bacteria;p__Proteobacteria;c__Alphaproteobacteria;o__Caulobacterales;f__Caulobacteraceae;g__Brevundimonas;s__Brevundimonas vesicularis	3345527	3356267	3345527	1	66.07	99.86	1.25	yes	99.68	1.03	Caulobacteraceae	GTDB
GCF_009661015.1_Brevundimonas_sp._SPF441	GCF_009661015.1	Brevundimonas_sp._SPF441	no	179_4	GCF_001422455.1_Brevundimonas_sp._Leaf280	0.952455	d__Bacteria;p__Proteobacteria;c__Alphaproteobacteria;o__Caulobacterales;f__Caulobacteraceae;g__Brevundimonas;s__Brevundimonas vesicularis	3201369	3211646	98818	66	66.41	99.77	1.41	yes	99.68	1.62	Caulobacteraceae	GTDB
GCF_011045535.1_Brevundimonas_sp._scallop	GCF_011045535.1	Brevundimonas_sp._scallop	no	179_4	GCF_001422455.1_Brevundimonas_sp._Leaf280	0.953482	d__Bacteria;p__Proteobacteria;c__Alphaproteobacteria;o__Caulobacterales;f__Caulobacteraceae;g__Brevundimonas;s__Brevundimonas vesicularis	3047905	3057690	3047905	1	66.19	99.77	1.18	yes	99.68	1.3	Caulobacteraceae	GTDB
GCF_013314995.1_Brevundimonas_vesicularis	GCF_013314995.1	Brevundimonas_vesicularis	no	179_4	GCF_001422455.1_Brevundimonas_sp._Leaf280	0.951697	d__Bacteria;p__Proteobacteria;c__Alphaproteobacteria;o__Caulobacterales;f__Caulobacteraceae;g__Brevundimonas;s__Brevundimonas vesicularis	3089804	3099723	141252	41	66.21	99.68	0.46	yes	99.68	0.32	Caulobacteraceae	GTDB
GCF_900102995.1_Brevundimonas_sp._374	GCF_900102995.1	Brevundimonas_sp._374	no	179_4	GCF_001422455.1_Brevundimonas_sp._Leaf280	0.951158	d__Bacteria;p__Proteobacteria;c__Alphaproteobacteria;o__Caulobacterales;f__Caulobacteraceae;g__Brevundimonas;s__Brevundimonas vesicularis	2971437	2980976	1521629	9	66.26	99.86	0.64	yes	99.68	0.65	Caulobacteraceae	GTDB
GCF_014204545.1_Brevundimonas_vesicularis	GCF_014204545.1	Brevundimonas_vesicularis	yes	179_5	GCF_014204545.1_Brevundimonas_vesicularis	1	d__Bacteria;p__Proteobacteria;c__Alphaproteobacteria;o__Caulobacterales;f__Caulobacteraceae;g__Brevundimonas;s__Brevundimonas vesicularis_B	3262140	3272612	745528	15	66.08	99.77	0.55	yes	99.68	0.65	Caulobacteraceae	GTDB
GCF_004614235.1_Brevundimonas_intermedia	GCF_004614235.1	Brevundimonas_intermedia	yes	180_1	GCF_004614235.1_Brevundimonas_intermedia	1	d__Bacteria;p__Proteobacteria;c__Alphaproteobacteria;o__Caulobacterales;f__Caulobacteraceae;g__Brevundimonas;s__Brevundimonas intermedia	3343585	3360049	794332	7	66.51	99.64	0.46	yes	99.51	0.32	Caulobacteraceae	GTDB
GCF_902506205.1_Brevundimonas_sp._G8_Brevundimonas_sp._G8	GCF_902506205.1	Brevundimonas_sp._G8_Brevundimonas_sp._G8	yes	180_2	GCF_902506205.1_Brevundimonas_sp._G8_Brevundimonas_sp._G8	0.999998	d__Bacteria;p__Proteobacteria;c__Alphaproteobacteria;o__Caulobacterales;f__Caulobacteraceae;g__Brevundimonas;s__Brevundimonas sp902506205	3321310	3331972	3321310	1	66.38	99.77	0.64	yes	99.68	0.65	Caulobacteraceae	GTDB
GCA_017307935.1_Brevundimonas_sp._SCN18_14_9_16_R4_B_67_46	GCA_017307935.1	Brevundimonas_sp._SCN18_14_9_16_R4_B_67_46	yes	181_1	GCA_017307935.1_Brevundimonas_sp._SCN18_14_9_16_R4_B_67_46	0.999991	d__Bacteria;p__Proteobacteria;c__Alphaproteobacteria;o__Caulobacterales;f__Caulobacteraceae;g__Brevundimonas;s__Brevundimonas sp003248965	3232968	3232968	297191	15	67.25	99.91	0.14	yes	100	0	Caulobacteraceae	GTDB
GCA_003248965.1_Brevundimonas_sp._S2_003_000_R2_9	GCA_003248965.1	Brevundimonas_sp._S2_003_000_R2_9	no	181_1	GCA_017307935.1_Brevundimonas_sp._SCN18_14_9_16_R4_B_67_46	0.957391	d__Bacteria;p__Proteobacteria;c__Alphaproteobacteria;o__Caulobacterales;f__Caulobacteraceae;g__Brevundimonas;s__Brevundimonas sp003248965	3269349	3270330	165697	56	67.33	99.61	0.64	yes	99.97	0.16	Caulobacteraceae	GTDB
GCA_002484265.1_Brevundimonas_sp._UBA7616_UBA7616	GCA_002484265.1	Brevundimonas_sp._UBA7616_UBA7616	yes	182_1	GCA_002484265.1_Brevundimonas_sp._UBA7616_UBA7616	0.999991	d__Bacteria;p__Proteobacteria;c__Alphaproteobacteria;o__Caulobacterales;f__Caulobacteraceae;g__Brevundimonas;s__Brevundimonas sp002484265	3505559	3516813	349382	18	66.65	99.77	1.23	yes	99.68	0.97	Caulobacteraceae	GTDB
GCA_002419705.1_Brevundimonas_sp._UBA5718_UBA5718	GCA_002419705.1	Brevundimonas_sp._UBA5718_UBA5718	no	182_1	GCA_002484265.1_Brevundimonas_sp._UBA7616_UBA7616	0.998802	d__Bacteria;p__Proteobacteria;c__Alphaproteobacteria;o__Caulobacterales;f__Caulobacteraceae;g__Brevundimonas;s__Brevundimonas sp002484265	3318171	3479261	41340	131	66.53	96.02	1.64	yes	95.37	1.14	Caulobacteraceae	GTDB
GCA_002434505.1_Brevundimonas_sp._UBA6550_UBA6550	GCA_002434505.1	Brevundimonas_sp._UBA6550_UBA6550	yes	182_2	GCA_002434505.1_Brevundimonas_sp._UBA6550_UBA6550	0.999976	d__Bacteria;p__Proteobacteria;c__Alphaproteobacteria;o__Caulobacterales;f__Caulobacteraceae;g__Brevundimonas;s__Brevundimonas sp002434505	3493565	3504780	434351	12	67.37	99.77	0.55	yes	99.68	0.65	Caulobacteraceae	GTDB
GCA_002294365.1_Brevundimonas_sp._UBA875_UBA875	GCA_002294365.1	Brevundimonas_sp._UBA875_UBA875	no	182_2	GCA_002434505.1_Brevundimonas_sp._UBA6550_UBA6550	0.997788	d__Bacteria;p__Proteobacteria;c__Alphaproteobacteria;o__Caulobacterales;f__Caulobacteraceae;g__Brevundimonas;s__Brevundimonas sp002434505	3087501	3348336	19465	222	67.48	92.44	0	yes	92.21	0	Caulobacteraceae	GTDB
GCF_002157625.1_Brevundimonas_sp._SH203	GCF_002157625.1	Brevundimonas_sp._SH203	yes	182_3	GCF_002157625.1_Brevundimonas_sp._SH203	1	d__Bacteria;p__Proteobacteria;c__Alphaproteobacteria;o__Caulobacterales;f__Caulobacteraceae;g__Brevundimonas;s__Brevundimonas sp002157625	3145540	3161029	497772	16	67.59	99.59	0.27	yes	99.51	0.32	Caulobacteraceae	GTDB
GCA_003248455.1_Brevundimonas_sp._S2_018_000_R2_102	GCA_003248455.1	Brevundimonas_sp._S2_018_000_R2_102	yes	183_0	GCA_003248455.1_Brevundimonas_sp._S2_018_000_R2_102	0.999989	d__Bacteria;p__Proteobacteria;c__Alphaproteobacteria;o__Caulobacterales;f__Caulobacteraceae;g__Brevundimonas;s__Brevundimonas sp003248455	3153885	3183170	74811	76	67.66	99.32	0.68	yes	99.08	0.6	Caulobacteraceae	GTDB
GCA_002280475.1_Brevundimonas_subvibrioides_32-69-9	GCA_002280475.1	Brevundimonas_subvibrioides_32-69-9	yes	184_1	GCA_002280475.1_Brevundimonas_subvibrioides_32-69-9	0.999931	d__Bacteria;p__Proteobacteria;c__Alphaproteobacteria;o__Caulobacterales;f__Caulobacteraceae;g__Brevundimonas;s__Brevundimonas subvibrioides_C	3130391	3182585	104646	75	68.54	98.35	1.74	yes	98.36	1.61	Caulobacteraceae	GTDB
GCA_002279665.1_Brevundimonas_sp._12-68-7_12-68-7	GCA_002279665.1	Brevundimonas_sp._12-68-7_12-68-7	no	184_1	GCA_002280475.1_Brevundimonas_subvibrioides_32-69-9	0.995861	d__Bacteria;p__Proteobacteria;c__Alphaproteobacteria;o__Caulobacterales;f__Caulobacteraceae;g__Brevundimonas;s__Brevundimonas subvibrioides_C	3185458	3362671	20293	253	68.47	95.12	1.6	yes	94.73	1.42	Caulobacteraceae	GTDB
GCF_000701445.1_Brevundimonas_bacteroides_DSM_4726	GCF_000701445.1	Brevundimonas_bacteroides_DSM_4726	yes	185_1	GCF_000701445.1_Brevundimonas_bacteroides_DSM_4726	0.999977	d__Bacteria;p__Proteobacteria;c__Alphaproteobacteria;o__Caulobacterales;f__Caulobacteraceae;g__Brevundimonas;s__Brevundimonas bacteroides	3220540	3220540	324476	15	68.24	100	0	yes	100	0	Caulobacteraceae	GTDB
GCF_001295975.1_Brevundimonas_sp._AAP58	GCF_001295975.1	Brevundimonas_sp._AAP58	yes	185_2	GCF_001295975.1_Brevundimonas_sp._AAP58	1	d__Bacteria;p__Proteobacteria;c__Alphaproteobacteria;o__Caulobacterales;f__Caulobacteraceae;g__Brevundimonas;s__Brevundimonas sp001295975	2966829	2981438	37822	138	67.73	99.5	0.64	yes	99.51	0.43	Caulobacteraceae	GTDB
CO88_bin-19	Erken_MAG	CO88_bin-19	yes	186_0	CO88_bin-19	1	d__Bacteria;p__Proteobacteria;c__Alphaproteobacteria;o__Caulobacterales;f__Caulobacteraceae	3232962	3339492	185025	27	67.49	96.61	0.82	yes	96.81	0.49	Caulobacteraceae	Lake Erken	Not in GTDB; Not in NCBI
GCA_002280785.1_Brevundimonas_subvibrioides_32-68-21	GCA_002280785.1	Brevundimonas_subvibrioides_32-68-21	yes	187_0	GCA_002280785.1_Brevundimonas_subvibrioides_32-68-21	1	d__Bacteria;p__Proteobacteria;c__Alphaproteobacteria;o__Caulobacterales;f__Caulobacteraceae;g__Brevundimonas;s__Brevundimonas subvibrioides_B	3312271	3454961	225803	36	67.7	96.79	0.19	yes	95.87	0.22	Caulobacteraceae	GTDB
GCF_000144605.1_Brevundimonas_subvibrioides_ATCC_15264	GCF_000144605.1	Brevundimonas_subvibrioides_ATCC_15264	yes	188_0	GCF_000144605.1_Brevundimonas_subvibrioides_ATCC_15264	1	d__Bacteria;p__Proteobacteria;c__Alphaproteobacteria;o__Caulobacterales;f__Caulobacteraceae;g__Brevundimonas;s__Brevundimonas subvibrioides	3445263	3445263	3445263	1	68.42	100	0	yes	100	0	Caulobacteraceae	GTDB
GCF_017795885.1_Brevundimonas_sp._AJA228-03	GCF_017795885.1	Brevundimonas_sp._AJA228-03	yes	189_0	GCF_017795885.1_Brevundimonas_sp._AJA228-03	1	d__Bacteria;p__Proteobacteria;c__Alphaproteobacteria;o__Caulobacterales;f__Caulobacteraceae;g__Brevundimonas;s__Brevundimonas sp017795885	3038188	3050083	3038188	1	67.23	99.4	1.05	yes	99.61	0.92	Caulobacteraceae	GTDB
GCF_002002865.1_Brevundimonas_sp._LM2	GCF_002002865.1	Brevundimonas_sp._LM2	yes	190_0	GCF_002002865.1_Brevundimonas_sp._LM2	1	d__Bacteria;p__Proteobacteria;c__Alphaproteobacteria;o__Caulobacterales;f__Caulobacteraceae;g__Brevundimonas;s__Brevundimonas sp002002865	3564519	3564519	3564519	1	68.37	100	0.73	yes	100	0.65	Caulobacteraceae	GTDB
GCA_018820275.1_Alphaproteobacteria_bacterium_Old_saline_planktonic.mb.31	GCA_018820275.1	Alphaproteobacteria_bacterium_Old_saline_planktonic.mb.31	yes	191_1	GCA_018820275.1_Alphaproteobacteria_bacterium_Old_saline_planktonic.mb.31	1	d__Bacteria;p__Proteobacteria;c__Alphaproteobacteria;o__Caulobacterales;f__Caulobacteraceae;g__Brevundimonas;s__Brevundimonas sp018820275	2822024	2846791	63214	75	70.59	99.45	1.22	yes	99.13	0.67	Caulobacteraceae	GTDB
GCA_018821705.1_Alphaproteobacteria_bacterium_Old_saline.mb.151	GCA_018821705.1	Alphaproteobacteria_bacterium_Old_saline.mb.151	no	191_1	GCA_018820275.1_Alphaproteobacteria_bacterium_Old_saline_planktonic.mb.31	0.999531	d__Bacteria;p__Proteobacteria;c__Alphaproteobacteria;o__Caulobacterales;f__Caulobacteraceae;g__Brevundimonas;s__Brevundimonas sp018820275	2726720	2912540	78784	68	70.65	94.01	2.42	yes	93.62	2.61	Caulobacteraceae	GTDB
GCA_018828225.1_Alphaproteobacteria_bacterium_OSS_A.mb.27	GCA_018828225.1	Alphaproteobacteria_bacterium_OSS_A.mb.27	no	191_1	GCA_018820275.1_Alphaproteobacteria_bacterium_Old_saline_planktonic.mb.31	0.999605	d__Bacteria;p__Proteobacteria;c__Alphaproteobacteria;o__Caulobacterales;f__Caulobacteraceae;g__Brevundimonas;s__Brevundimonas sp018820275	2779152	2836448	30642	137	70.56	98.66	2.2	yes	97.98	2.42	Caulobacteraceae	GTDB
GCA_018828295.1_Alphaproteobacteria_bacterium_OSS_B.mb.2	GCA_018828295.1	Alphaproteobacteria_bacterium_OSS_B.mb.2	no	191_1	GCA_018820275.1_Alphaproteobacteria_bacterium_Old_saline_planktonic.mb.31	0.999681	d__Bacteria;p__Proteobacteria;c__Alphaproteobacteria;o__Caulobacterales;f__Caulobacteraceae;g__Brevundimonas;s__Brevundimonas sp018820275	2786095	2826227	48537	102	70.55	99.02	1.92	yes	98.58	1.91	Caulobacteraceae	GTDB
GCF_003934285.1_Brevundimonas_fluminis	GCF_003934285.1	Brevundimonas_fluminis	yes	191_2	GCF_003934285.1_Brevundimonas_fluminis	1	d__Bacteria;p__Proteobacteria;c__Alphaproteobacteria;o__Caulobacterales;f__Caulobacteraceae;g__Brevundimonas;s__Brevundimonas fluminis	2640729	2649206	757984	10	70.32	99.91	0.09	yes	99.68	0	Caulobacteraceae	GTDB
GCA_001794825.1_Caulobacterales_bacterium_RIFCSPHIGHO2_01_FULL_70_19	GCA_001794825.1	Caulobacterales_bacterium_RIFCSPHIGHO2_01_FULL_70_19	yes	192_1	GCA_001794825.1_Caulobacterales_bacterium_RIFCSPHIGHO2_01_FULL_70_19	0.999202	d__Bacteria;p__Proteobacteria;c__Alphaproteobacteria;o__Caulobacterales;f__Caulobacteraceae;g__Brevundimonas;s__Brevundimonas sp001794825	2919421	2983263	126070	42	70.81	97.7	0.09	yes	97.86	0	Caulobacteraceae	GTDB
GCF_900116065.1_Brevundimonas_viscosa	GCF_900116065.1	Brevundimonas_viscosa	yes	192_2	GCF_900116065.1_Brevundimonas_viscosa	1	d__Bacteria;p__Proteobacteria;c__Alphaproteobacteria;o__Caulobacterales;f__Caulobacteraceae;g__Brevundimonas;s__Brevundimonas viscosa	2996830	2996830	371485	19	70.4	99.64	0.55	yes	100	0	Caulobacteraceae	GTDB
GCA_013912005.1_Brevundimonas_sp._MCMED-G05	GCA_013912005.1	Brevundimonas_sp._MCMED-G05	yes	192_3	GCA_013912005.1_Brevundimonas_sp._MCMED-G05	1	d__Bacteria;p__Proteobacteria;c__Alphaproteobacteria;o__Caulobacterales;f__Caulobacteraceae;g__Brevundimonas;s__Brevundimonas sp013912005	2887456	2915739	128886	42	71.59	99.09	0.41	yes	99.03	0.49	Caulobacteraceae	GTDB
DOM02_bin-00	Erken_MAG	DOM02_bin-00	yes	193_1	DOM02_bin-00	1	d__Bacteria;p__Proteobacteria;c__Alphaproteobacteria;o__Caulobacterales;f__Caulobacteraceae	2784473	2798184	241903	25	67.34	99.54	0.41	yes	99.51	0.49	Caulobacteraceae	Lake Erken	Not in GTDB; Not in NCBI
CO90_bin-09	Erken_MAG	CO90_bin-09	no	193_1	DOM02_bin-00	0.985708	d__Bacteria;p__Proteobacteria;c__Alphaproteobacteria;o__Caulobacterales;f__Caulobacteraceae	2752434	2756845	76020	51	67.37	99.54	0	yes	99.84	0	Caulobacteraceae	Lake Erken	Not in GTDB; Not in NCBI
CO89_bin-11	Erken_MAG	CO89_bin-11	no	193_1	DOM02_bin-00	0.988724	d__Bacteria;p__Proteobacteria;c__Alphaproteobacteria;o__Caulobacterales;f__Caulobacteraceae	2505220	2534109	332215	16	67.59	98	0	yes	98.86	0	Caulobacteraceae	Lake Erken	Not in GTDB; Not in NCBI
GCA_004296955.1_Brevundimonas_sp._GW715_bin.29	GCA_004296955.1	Brevundimonas_sp._GW715_bin.29	yes	194_1	GCA_004296955.1_Brevundimonas_sp._GW715_bin.29	1	d__Bacteria;p__Proteobacteria;c__Alphaproteobacteria;o__Caulobacterales;f__Caulobacteraceae;g__Brevundimonas;s__Brevundimonas sp004296955	3117749	3179754	55486	114	69.48	96.55	3.4	yes	98.05	3	Caulobacteraceae	GTDB
GCA_018899045.1_Alphaproteobacteria_bacterium_KR11_S3.mb.39	GCA_018899045.1	Alphaproteobacteria_bacterium_KR11_S3.mb.39	no	194_1	GCA_004296955.1_Brevundimonas_sp._GW715_bin.29	0.959922	d__Bacteria;p__Proteobacteria;c__Alphaproteobacteria;o__Caulobacterales;f__Caulobacteraceae;g__Brevundimonas;s__Brevundimonas sp004296955	3381907	3570425	9050	466	69.09	94.56	4.83	yes	94.72	4.57	Caulobacteraceae	GTDB
GCA_018901095.1_Alphaproteobacteria_bacterium_KR11_0.1_MetaG.mb.83	GCA_018901095.1	Alphaproteobacteria_bacterium_KR11_0.1_MetaG.mb.83	no	194_1	GCA_004296955.1_Brevundimonas_sp._GW715_bin.29	0.95965	d__Bacteria;p__Proteobacteria;c__Alphaproteobacteria;o__Caulobacterales;f__Caulobacteraceae;g__Brevundimonas;s__Brevundimonas sp004296955	2899821	3199273	6577	536	69.48	90.36	4.33	yes	90.64	3.9	Caulobacteraceae	GTDB
GCA_018826515.1_Alphaproteobacteria_bacterium_Undefined_mixed_planktonic.mb.41	GCA_018826515.1	Alphaproteobacteria_bacterium_Undefined_mixed_planktonic.mb.41	yes	195_1	GCA_018826515.1_Alphaproteobacteria_bacterium_Undefined_mixed_planktonic.mb.41	1	d__Bacteria;p__Proteobacteria;c__Alphaproteobacteria;o__Caulobacterales;f__Caulobacteraceae;g__Brevundimonas;s__Brevundimonas sp018826515	3250273	3272856	58871	94	68.54	99.37	0.85	yes	99.31	0.9	Caulobacteraceae	GTDB
GCA_018827295.1_Alphaproteobacteria_bacterium_UMS_B.mb.59	GCA_018827295.1	Alphaproteobacteria_bacterium_UMS_B.mb.59	no	195_1	GCA_018826515.1_Alphaproteobacteria_bacterium_Undefined_mixed_planktonic.mb.41	0.998823	d__Bacteria;p__Proteobacteria;c__Alphaproteobacteria;o__Caulobacterales;f__Caulobacteraceae;g__Brevundimonas;s__Brevundimonas sp018826515	2902958	3179233	33279	147	68.61	92.7	0.77	yes	91.31	0.86	Caulobacteraceae	GTDB
CO87_bin-10	Erken_MAG	CO87_bin-10	yes	195_2	CO87_bin-10	1	d__Bacteria;p__Proteobacteria;c__Alphaproteobacteria;o__Caulobacterales;f__Caulobacteraceae	3219590	3229926	49765	96	68.49	99.77	1.46	yes	99.68	0.65	Caulobacteraceae	Lake Erken	Not in GTDB; Not in NCBI
GCA_002343105.1_Brevundimonas_sp._UBA2416_UBA2416	GCA_002343105.1	Brevundimonas_sp._UBA2416_UBA2416	yes	195_3	GCA_002343105.1_Brevundimonas_sp._UBA2416_UBA2416	0.99986	d__Bacteria;p__Proteobacteria;c__Alphaproteobacteria;o__Caulobacterales;f__Caulobacteraceae;g__Brevundimonas;s__Brevundimonas sp002343425	3092081	3352213	96027	48	68.05	93.19	3.46	yes	92.24	3.57	Caulobacteraceae	GTDB
GCA_002483305.1_Brevundimonas_sp._UBA7664_UBA7664	GCA_002483305.1	Brevundimonas_sp._UBA7664_UBA7664	yes	195_4	GCA_002483305.1_Brevundimonas_sp._UBA7664_UBA7664	0.999526	d__Bacteria;p__Proteobacteria;c__Alphaproteobacteria;o__Caulobacterales;f__Caulobacteraceae;g__Brevundimonas;s__Brevundimonas sp002483305	2920465	3083912	66789	65	68.65	94.63	2.41	yes	94.7	1.95	Caulobacteraceae	GTDB
GCF_001427825.1_Brevundimonas_sp._Root608	GCF_001427825.1	Brevundimonas_sp._Root608	yes	196_0	GCF_001427825.1_Brevundimonas_sp._Root608	0.999997	d__Bacteria;p__Proteobacteria;c__Alphaproteobacteria;o__Caulobacterales;f__Caulobacteraceae;g__Brevundimonas;s__Brevundimonas sp001427825	2789653	2789653	372717	11	68.97	99.64	0.5	yes	100	0.16	Caulobacteraceae	GTDB
GCA_016183935.1_Caulobacterales_bacterium_NC_groundwater_314_Ag_B-0.1um_70_17	GCA_016183935.1	Caulobacterales_bacterium_NC_groundwater_314_Ag_B-0.1um_70_17	yes	197_0	GCA_016183935.1_Caulobacterales_bacterium_NC_groundwater_314_Ag_B-0.1um_70_17	1	d__Bacteria;p__Proteobacteria;c__Alphaproteobacteria;o__Caulobacterales;f__Caulobacteraceae;g__Brevundimonas;s__Brevundimonas sp016183935	2934605	3055607	83171	55	69.6	96.04	1.05	yes	96.04	0.57	Caulobacteraceae	GTDB
GCF_011927945.1_Brevundimonas_alba	GCF_011927945.1	Brevundimonas_alba	yes	198_0	GCF_011927945.1_Brevundimonas_alba	1	d__Bacteria;p__Proteobacteria;c__Alphaproteobacteria;o__Caulobacterales;f__Caulobacteraceae;g__Brevundimonas;s__Brevundimonas alba	3059840	3064744	2132302	2	68.58	99.27	0.36	yes	99.84	0	Caulobacteraceae	GTDB
GCF_014202075.1_Brevundimonas_basaltis	GCF_014202075.1	Brevundimonas_basaltis	yes	199_0	GCF_014202075.1_Brevundimonas_basaltis	1	d__Bacteria;p__Proteobacteria;c__Alphaproteobacteria;o__Caulobacterales;f__Caulobacteraceae;g__Brevundimonas;s__Brevundimonas basaltis	2648066	2655235	623027	8	68.54	99.48	0.82	yes	99.73	0.97	Caulobacteraceae	GTDB
GCF_001425945.1_Brevundimonas_sp._Root1279	GCF_001425945.1	Brevundimonas_sp._Root1279	yes	200_0	GCF_001425945.1_Brevundimonas_sp._Root1279	0.999999	d__Bacteria;p__Proteobacteria;c__Alphaproteobacteria;o__Caulobacterales;f__Caulobacteraceae;g__Brevundimonas;s__Brevundimonas sp001425945	3425771	3436769	543284	11	69.03	99.68	1.18	yes	99.68	0.65	Caulobacteraceae	GTDB
GCF_014196335.1_Brevundimonas_lenta	GCF_014196335.1	Brevundimonas_lenta	yes	201_0	GCF_014196335.1_Brevundimonas_lenta	0.999998	d__Bacteria;p__Proteobacteria;c__Alphaproteobacteria;o__Caulobacterales;f__Caulobacteraceae;g__Brevundimonas;s__Brevundimonas lenta	3360201	3360201	1176521	6	68.76	99.82	0.36	yes	100	0	Caulobacteraceae	GTDB
GCF_006547065.1_Brevundimonas_sp._M20	GCF_006547065.1	Brevundimonas_sp._M20	yes	202_0	GCF_006547065.1_Brevundimonas_sp._M20	1	d__Bacteria;p__Proteobacteria;c__Alphaproteobacteria;o__Caulobacterales;f__Caulobacteraceae;g__Brevundimonas;s__Brevundimonas sp006547065	3315348	3315348	3315348	1	67.56	99.91	1.32	yes	100	0.27	Caulobacteraceae	GTDB
GCA_016463295.1_Brevundimonas_sp._SupBloom_Metag_061	GCA_016463295.1	Brevundimonas_sp._SupBloom_Metag_061	yes	203_0	GCA_016463295.1_Brevundimonas_sp._SupBloom_Metag_061	1	d__Bacteria;p__Proteobacteria;c__Alphaproteobacteria;o__Caulobacterales;f__Caulobacteraceae;g__Brevundimonas;s__Brevundimonas sp016463295	2740828	2841414	31648	152	66.33	96.95	2.39	yes	96.46	2.06	Caulobacteraceae	GTDB
GCF_001424025.1_Brevundimonas_sp._Leaf363	GCF_001424025.1	Brevundimonas_sp._Leaf363	yes	204_0	GCF_001424025.1_Brevundimonas_sp._Leaf363	0.999999	d__Bacteria;p__Proteobacteria;c__Alphaproteobacteria;o__Caulobacterales;f__Caulobacteraceae;g__Brevundimonas;s__Brevundimonas sp001424025	3127470	3147932	1564472	7	68.55	99.32	1	yes	99.35	0.65	Caulobacteraceae	GTDB
GCA_017302335.1_Caulobacterales_bacterium_UWPOB_CAULO1	GCA_017302335.1	Caulobacterales_bacterium_UWPOB_CAULO1	yes	205_0	GCA_017302335.1_Caulobacterales_bacterium_UWPOB_CAULO1	1	d__Bacteria;p__Proteobacteria;c__Alphaproteobacteria;o__Caulobacterales;f__Caulobacteraceae;g__Brevundimonas;s__Brevundimonas sp017302335	2600290	2691533	22181	168	67.87	97.3	1.18	yes	96.61	0.65	Caulobacteraceae	GTDB
GCF_003060965.1_Caulobacter_sp._HMWF025	GCF_003060965.1	Caulobacter_sp._HMWF025	yes	206_1	GCF_003060965.1_Caulobacter_sp._HMWF025	0.999602	d__Bacteria;p__Proteobacteria;c__Alphaproteobacteria;o__Caulobacterales;f__Caulobacteraceae;g__Caulobacter;s__Caulobacter sp003060965	3960983	3985694	44746	176	66.71	98.59	0.6	yes	99.38	0.39	Caulobacteraceae	GTDB
GCF_003061125.1_Caulobacter_sp._HMWF009	GCF_003061125.1	Caulobacter_sp._HMWF009	no	206_1	GCF_003060965.1_Caulobacter_sp._HMWF025	0.997915	d__Bacteria;p__Proteobacteria;c__Alphaproteobacteria;o__Caulobacterales;f__Caulobacteraceae;g__Caulobacter;s__Caulobacter sp003060965	3919360	4089909	19491	353	66.69	95.87	1.01	yes	95.83	1.12	Caulobacteraceae	GTDB
GCA_002280875.1_Caulobacter_sp._32-67-35_32-67-35	GCA_002280875.1	Caulobacter_sp._32-67-35_32-67-35	yes	207_1	GCA_002280875.1_Caulobacter_sp._32-67-35_32-67-35	0.999935	d__Bacteria;p__Proteobacteria;c__Alphaproteobacteria;o__Caulobacterales;f__Caulobacteraceae;g__Caulobacter;s__Caulobacter sp002280875	4100120	4247509	41676	163	66.61	96.54	1.54	yes	96.53	1.19	Caulobacteraceae	GTDB
GCA_002279625.1_Caulobacter_sp._12-67-6_12-67-6	GCA_002279625.1	Caulobacter_sp._12-67-6_12-67-6	no	207_1	GCA_002280875.1_Caulobacter_sp._32-67-35_32-67-35	0.994414	d__Bacteria;p__Proteobacteria;c__Alphaproteobacteria;o__Caulobacterales;f__Caulobacteraceae;g__Caulobacter;s__Caulobacter sp002280875	3955538	4254639	12707	507	66.72	91.93	2.48	yes	92.97	2.25	Caulobacteraceae	GTDB
Erken_isolate_ps_389_001	Erken_isolate ErkDOM-C	ps_389_001	yes	208_1	Erken_isolate_ps_389_001	1	d__Bacteria;p__Proteobacteria;c__Alphaproteobacteria;o__Caulobacterales;f__Caulobacteraceae	4064099	4064099	3918693	2	66.36	99.64	0.75	yes	100	1.38	Caulobacteraceae	Lake Erken	Not in GTDB; Not in NCBI
Erken_isolate_ps_389_003	Erken_isolate	ps_389_003	no	208_1	Erken_isolate_ps_389_001	0.999973	d__Bacteria;p__Proteobacteria;c__Alphaproteobacteria;o__Caulobacterales;f__Caulobacteraceae	4064094	4064094	3918688	2	66.36	99.64	0.75	yes	100	1.38	Caulobacteraceae	Lake Erken	Not in GTDB; Not in NCBI
DOM02_bin-06	Erken_MAG	DOM02_bin-06	no	208_1	Erken_isolate_ps_389_001	0.999848	d__Bacteria;p__Proteobacteria;c__Alphaproteobacteria;o__Caulobacterales;f__Caulobacteraceae	3856953	3987751	18920	286	66.47	96.62	1.51	yes	96.72	1.8	Caulobacteraceae	Lake Erken	Not in GTDB; Not in NCBI
Erken_isolate_ps_389_002	Erken_isolate ErkDOM-E	ps_389_002	yes	208_2	Erken_isolate_ps_389_002	1	d__Bacteria;p__Proteobacteria;c__Alphaproteobacteria;o__Caulobacterales;f__Caulobacteraceae	4052756	4069441	4052756	1	66.62	99.35	1.57	yes	99.59	2.11	Caulobacteraceae	Lake Erken	Not in GTDB; Not in NCBI
GCF_001414055.1_Caulobacter_henricii	GCF_001414055.1	Caulobacter_henricii	yes	209_0	GCF_001414055.1_Caulobacter_henricii	1	d__Bacteria;p__Proteobacteria;c__Alphaproteobacteria;o__Caulobacterales;f__Caulobacteraceae;g__Caulobacter;s__Caulobacter henricii	3957288	3958080	3864204	2	65.79	99.5	0.43	yes	99.98	0.65	Caulobacteraceae	GTDB
GCA_018895795.1_Alphaproteobacteria_bacterium_KR13_S3.mb.101	GCA_018895795.1	Alphaproteobacteria_bacterium_KR13_S3.mb.101	yes	210_0	GCA_018895795.1_Alphaproteobacteria_bacterium_KR13_S3.mb.101	1	d__Bacteria;p__Proteobacteria;c__Alphaproteobacteria;o__Caulobacterales;f__Caulobacteraceae;g__Caulobacter;s__Caulobacter sp018895795	3840783	4134320	9884	494	67.36	91.89	3.86	yes	92.9	2.96	Caulobacteraceae	GTDB
GCF_002742645.2_Caulobacter_sp._FWC26	GCF_002742645.2	Caulobacter_sp._FWC26	yes	211_1	GCF_002742645.2_Caulobacter_sp._FWC26	1	d__Bacteria;p__Proteobacteria;c__Alphaproteobacteria;o__Caulobacterales;f__Caulobacteraceae;g__Caulobacter;s__Caulobacter sp002742645	4869030	4869030	4525637	3	66.71	99.73	1	yes	100	0.65	Caulobacteraceae	GTDB
GCF_001556585.1_Caulobacter_sp._CCH5-E12	GCF_001556585.1	Caulobacter_sp._CCH5-E12	no	211_1	GCF_002742645.2_Caulobacter_sp._FWC26	0.998241	d__Bacteria;p__Proteobacteria;c__Alphaproteobacteria;o__Caulobacterales;f__Caulobacteraceae;g__Caulobacter;s__Caulobacter sp002742645	4858907	4905509	47179	303	66.75	98.36	0.46	yes	99.05	0	Caulobacteraceae	GTDB
GCF_005502685.1_Caulobacter_sp._3R27C2-B	GCF_005502685.1	Caulobacter_sp._3R27C2-B	no	211_1	GCF_002742645.2_Caulobacter_sp._FWC26	0.998197	d__Bacteria;p__Proteobacteria;c__Alphaproteobacteria;o__Caulobacterales;f__Caulobacteraceae;g__Caulobacter;s__Caulobacter sp002742645	4586363	4586363	62477	136	66.83	99.73	0.09	yes	100	0	Caulobacteraceae	GTDB
GCF_000006905.1_Caulobacter_vibrioides_CB15	GCF_000006905.1	Caulobacter_vibrioides_CB15	yes	212_1	GCF_002310455.2_Caulobacter_vibrioides	0.999961	d__Bacteria;p__Proteobacteria;c__Alphaproteobacteria;o__Caulobacterales;f__Caulobacteraceae;g__Caulobacter;s__Caulobacter vibrioides	4016947	4029842	4016947	1	67.21	99.64	0	yes	99.68	0	Caulobacteraceae	GTDB
GCF_002858865.1_Caulobacter_vibrioides	GCF_002858865.1	Caulobacter_vibrioides	yes	212_1	GCF_002310455.2_Caulobacter_vibrioides	0.981045	d__Bacteria;p__Proteobacteria;c__Alphaproteobacteria;o__Caulobacterales;f__Caulobacteraceae;g__Caulobacter;s__Caulobacter vibrioides	3966436	3979169	264731	25	67.24	99.64	0.64	yes	99.68	0	Caulobacteraceae	GTDB
GCF_002310455.2_Caulobacter_vibrioides	GCF_002310455.2	Caulobacter_vibrioides	no	212_1	GCF_002310455.2_Caulobacter_vibrioides	1	d__Bacteria;p__Proteobacteria;c__Alphaproteobacteria;o__Caulobacterales;f__Caulobacteraceae;g__Caulobacter;s__Caulobacter vibrioides	4137285	4150567	4137285	1	67.16	99.64	0	yes	99.68	0	Caulobacteraceae	GTDB	Initial SGR, replaced with type strain GCF_002858865.1_Caulobacter_vibrioides
GCF_000022005.1_Caulobacter_vibrioides_NA1000	GCF_000022005.1	Caulobacter_vibrioides_NA1000	no	212_1	GCF_002310455.2_Caulobacter_vibrioides	0.99997	d__Bacteria;p__Proteobacteria;c__Alphaproteobacteria;o__Caulobacterales;f__Caulobacteraceae;g__Caulobacter;s__Caulobacter vibrioides	4042929	4055908	4042929	1	67.17	99.64	0	yes	99.68	0	Caulobacteraceae	GTDB
GCF_002310295.2_Caulobacter_vibrioides	GCF_002310295.2	Caulobacter_vibrioides	no	212_1	GCF_002310455.2_Caulobacter_vibrioides	0.980784	d__Bacteria;p__Proteobacteria;c__Alphaproteobacteria;o__Caulobacterales;f__Caulobacteraceae;g__Caulobacter;s__Caulobacter vibrioides	4123726	4136964	4123726	1	67.22	99.64	0.73	yes	99.68	0	Caulobacteraceae	GTDB
GCF_003856435.1_Caulobacter_vibrioides	GCF_003856435.1	Caulobacter_vibrioides	no	212_1	GCF_002310455.2_Caulobacter_vibrioides	0.982199	d__Bacteria;p__Proteobacteria;c__Alphaproteobacteria;o__Caulobacterales;f__Caulobacteraceae;g__Caulobacter;s__Caulobacter vibrioides	4036722	4089891	4036722	1	67.19	98.98	0	yes	98.7	0	Caulobacteraceae	GTDB
GCF_019356235.1_Caulobacter_vibrioides	GCF_019356235.1	Caulobacter_vibrioides	no	212_1	GCF_002310455.2_Caulobacter_vibrioides	0.999989	d__Bacteria;p__Proteobacteria;c__Alphaproteobacteria;o__Caulobacterales;f__Caulobacteraceae	4060222	4073256	4060222	1	67.21	99.64	0.55	yes	99.68	0.22	Caulobacteraceae	Newer NCBI	Not in GTDB
GCF_002310375.3_Caulobacter_vibrioides	GCF_002310375.3	Caulobacter_vibrioides	yes	212_2	GCF_002310375.3_Caulobacter_vibrioides	1	d__Bacteria;p__Proteobacteria;c__Alphaproteobacteria;o__Caulobacterales;f__Caulobacteraceae;g__Caulobacter;s__Caulobacter vibrioides_D	4144051	4161947	4144051	1	67.13	99.36	0.55	yes	99.57	0.65	Caulobacteraceae	GTDB
GCF_000372645.1_Caulobacter_vibrioides_OR37	GCF_000372645.1	Caulobacter_vibrioides_OR37	yes	213_1	GCF_000372645.1_Caulobacter_vibrioides_OR37	1	d__Bacteria;p__Proteobacteria;c__Alphaproteobacteria;o__Caulobacterales;f__Caulobacteraceae;g__Caulobacter;s__Caulobacter vibrioides_E	4430425	4435304	131222	70	67.8	99.18	0.41	yes	99.89	0.49	Caulobacteraceae	GTDB
GCA_002340065.1_Caulobacter_vibrioides_UBA2596	GCA_002340065.1	Caulobacter_vibrioides_UBA2596	no	213_1	GCF_000372645.1_Caulobacter_vibrioides_OR37	0.999799	d__Bacteria;p__Proteobacteria;c__Alphaproteobacteria;o__Caulobacterales;f__Caulobacteraceae;g__Caulobacter;s__Caulobacter vibrioides_E	4624844	4753668	64002	124	67.75	96.72	1.59	yes	97.29	1.62	Caulobacteraceae	GTDB
GCA_017418455.1_Caulobacter_sp._RGIG629	GCA_017418455.1	Caulobacter_sp._RGIG629	no	213_1	GCF_000372645.1_Caulobacter_vibrioides_OR37	0.998869	d__Bacteria;p__Proteobacteria;c__Alphaproteobacteria;o__Caulobacterales;f__Caulobacteraceae;g__Caulobacter;s__Caulobacter vibrioides_E	4697191	4715108	71264	121	67.88	98.95	0.77	yes	99.62	0.81	Caulobacteraceae	GTDB
GCF_012184455.1_Caulobacter_sp._SSI4214	GCF_012184455.1	Caulobacter_sp._SSI4214	no	213_1	GCF_000372645.1_Caulobacter_vibrioides_OR37	0.981971	d__Bacteria;p__Proteobacteria;c__Alphaproteobacteria;o__Caulobacterales;f__Caulobacteraceae;g__Caulobacter;s__Caulobacter vibrioides_E	4789703	4856726	47825	192	67.51	98.16	1.3	yes	98.62	1.08	Caulobacteraceae	GTDB
GCF_000092285.1_Caulobacter_segnis_ATCC_21756	GCF_000092285.1	Caulobacter_segnis_ATCC_21756	yes	214_1	GCF_000092285.1_Caulobacter_segnis_ATCC_21756	1	d__Bacteria;p__Proteobacteria;c__Alphaproteobacteria;o__Caulobacterales;f__Caulobacteraceae;g__Caulobacter;s__Caulobacter segnis	4655622	4670568	4655622	1	67.67	99.36	1.09	yes	99.68	0.49	Caulobacteraceae	GTDB
GCF_003015125.1_Caulobacter_segnis	GCF_003015125.1	Caulobacter_segnis	no	214_1	GCF_000092285.1_Caulobacter_segnis_ATCC_21756	0.999941	d__Bacteria;p__Proteobacteria;c__Alphaproteobacteria;o__Caulobacterales;f__Caulobacteraceae;g__Caulobacter;s__Caulobacter segnis	4655467	4655467	4655467	1	67.67	99.64	1.09	yes	100	0.49	Caulobacteraceae	GTDB
GCF_001556515.1_Caulobacter_sp._CCH9-E1	GCF_001556515.1	Caulobacter_sp._CCH9-E1	yes	214_2	GCF_001556515.1_Caulobacter_sp._CCH9-E1	1	d__Bacteria;p__Proteobacteria;c__Alphaproteobacteria;o__Caulobacterales;f__Caulobacteraceae;g__Caulobacter;s__Caulobacter sp001556515	4620378	4754943	27327	391	67.68	96.54	0.55	yes	97.17	0.32	Caulobacteraceae	GTDB
GCF_002742635.1_Caulobacter_sp._X	GCF_002742635.1	Caulobacter_sp._X	yes	214_3	GCF_002742635.1_Caulobacter_sp._X	1	d__Bacteria;p__Proteobacteria;c__Alphaproteobacteria;o__Caulobacterales;f__Caulobacteraceae;g__Caulobacter;s__Caulobacter sp002742635	4811207	4811207	2633538	9	67.66	99.73	0.91	yes	100	0.32	Caulobacteraceae	GTDB
GCF_002737755.1_Caulobacter_sp._BP25	GCF_002737755.1	Caulobacter_sp._BP25	yes	214_4	GCF_002737755.1_Caulobacter_sp._BP25	1	d__Bacteria;p__Proteobacteria;c__Alphaproteobacteria;o__Caulobacterales;f__Caulobacteraceae;g__Caulobacter;s__Caulobacter sp002737755	4285115	4372566	334486	20	66.73	97.63	1	yes	98	0.65	Caulobacteraceae	GTDB
GCA_003243465.1_Caulobacter_segnis_S2_003_000_R2_4	GCA_003243465.1	Caulobacter_segnis_S2_003_000_R2_4	yes	215_0	GCA_003243465.1_Caulobacter_segnis_S2_003_000_R2_4	1	d__Bacteria;p__Proteobacteria;c__Alphaproteobacteria;o__Caulobacterales;f__Caulobacteraceae;g__Caulobacter;s__Caulobacter segnis_A	4759350	4869897	47547	156	68.03	97.81	1.45	yes	97.73	1.11	Caulobacteraceae	GTDB
GCF_001425725.1_Caulobacter_sp._Root342	GCF_001425725.1	Caulobacter_sp._Root342	yes	216_1	GCF_001425725.1_Caulobacter_sp._Root342	0.999626	d__Bacteria;p__Proteobacteria;c__Alphaproteobacteria;o__Caulobacterales;f__Caulobacteraceae;g__Caulobacter;s__Caulobacter sp000799245	5258820	5275702	999078	13	68.08	99.54	0.46	yes	99.68	0.32	Caulobacteraceae	GTDB
GCF_001425745.1_Caulobacter_sp._Root343	GCF_001425745.1	Caulobacter_sp._Root343	no	216_1	GCF_001425725.1_Caulobacter_sp._Root342	0.998549	d__Bacteria;p__Proteobacteria;c__Alphaproteobacteria;o__Caulobacterales;f__Caulobacteraceae;g__Caulobacter;s__Caulobacter sp000799245	5357871	5375071	845423	12	68.07	99.54	0.8	yes	99.68	0.73	Caulobacteraceae	GTDB
GCF_002742625.1_Caulobacter_sp._FWC2	GCF_002742625.1	Caulobacter_sp._FWC2	yes	217_1	GCF_002742625.1_Caulobacter_sp._FWC2	1	d__Bacteria;p__Proteobacteria;c__Alphaproteobacteria;o__Caulobacterales;f__Caulobacteraceae;g__Caulobacter;s__Caulobacter sp002742625	5511152	5511152	5245821	2	67.38	99.64	4.62	yes	100	3.68	Caulobacteraceae	GTDB
GCF_003931565.1_Caulobacter_sp._602-1	GCF_003931565.1	Caulobacter_sp._602-1	yes	217_2	GCF_003931565.1_Caulobacter_sp._602-1	1	d__Bacteria;p__Proteobacteria;c__Alphaproteobacteria;o__Caulobacterales;f__Caulobacteraceae;g__Caulobacter;s__Caulobacter sp003931565	5437054	5454508	799601	241	67.83	99.54	2.65	yes	99.68	2.28	Caulobacteraceae	GTDB
GCA_903900155.1_uncultured_Caulobacterales_bacterium_MJ120716A_bin-1003	GCA_903900155.1	uncultured_Caulobacterales_bacterium_MJ120716A_bin-1003	yes	218_1	GCA_903900155.1_uncultured_Caulobacterales_bacterium_MJ120716A_bin-1003	1	d__Bacteria;p__Proteobacteria;c__Alphaproteobacteria;o__Caulobacterales;f__Caulobacteraceae;g__Caulobacter;s__Caulobacter sp903900155	4943881	4959752	74546	122	67.8	99.36	0.96	yes	99.68	0.97	Caulobacteraceae	StratFresh MAG
GCA_902373295.1_uncultured_Caulobacter_sp._MGYG-HGUT-01261	GCA_902373295.1	uncultured_Caulobacter_sp._MGYG-HGUT-01261	no	218_1	GCA_903900155.1_uncultured_Caulobacterales_bacterium_MJ120716A_bin-1003	0.999438	d__Bacteria;p__Proteobacteria;c__Alphaproteobacteria;o__Caulobacterales;f__Caulobacteraceae;g__Caulobacter;s__Caulobacter sp903900155	5012197	5213436	10323	714	67.73	96.27	2.14	yes	96.14	2.11	Caulobacteraceae	GTDB
GCA_903925475.1_uncultured_Caulobacterales_bacterium_MJ-time_bin-5116	GCA_903925475.1	uncultured_Caulobacterales_bacterium_MJ-time_bin-5116	no	218_1	GCA_903900155.1_uncultured_Caulobacterales_bacterium_MJ120716A_bin-1003	0.999486	d__Bacteria;p__Proteobacteria;c__Alphaproteobacteria;o__Caulobacterales;f__Caulobacteraceae;g__Caulobacter;s__Caulobacter sp903900155	4952958	4998948	42300	197	67.8	97.94	2.61	yes	99.08	3.16	Caulobacteraceae	StratFresh MAG
GCA_017744445.1_Caulobacter_sp._BIN43	GCA_017744445.1	Caulobacter_sp._BIN43	yes	218_2	GCA_017744445.1_Caulobacter_sp._BIN43	0.999962	d__Bacteria;p__Proteobacteria;c__Alphaproteobacteria;o__Caulobacterales;f__Caulobacteraceae;g__Caulobacter;s__Caulobacter sp017744445	5344511	5556202	269066	170	67.79	96.21	3.21	yes	96.19	2.82	Caulobacteraceae	GTDB
GCF_019931575.1_Caulobacter_segnis	GCF_019931575.1	Caulobacter_segnis	yes	219_0	GCF_019931575.1_Caulobacter_segnis	1	d__Bacteria;p__Proteobacteria;c__Alphaproteobacteria;o__Caulobacterales;f__Caulobacteraceae	5173281	5189889	5173281	1	68.62	99.54	0.92	yes	99.68	0.61	Caulobacteraceae	Newer NCBI	Not in GTDB
GCF_013181195.1_Caulobacter_sp._RHG1	GCF_013181195.1	Caulobacter_sp._RHG1	yes	220_0	GCF_013181195.1_Caulobacter_sp._RHG1	1	d__Bacteria;p__Proteobacteria;c__Alphaproteobacteria;o__Caulobacterales;f__Caulobacteraceae;g__Caulobacter;s__Caulobacter sp013181195	5633745	5633745	643962	19	67.55	99.64	1.14	yes	100	0.97	Caulobacteraceae	GTDB
GCF_003722335.1_Caulobacter_flavus	GCF_003722335.1	Caulobacter_flavus	yes	221_1	GCF_003722335.1_Caulobacter_flavus	1	d__Bacteria;p__Proteobacteria;c__Alphaproteobacteria;o__Caulobacterales;f__Caulobacteraceae;g__Caulobacter;s__Caulobacter flavus	5659202	5659202	5659202	1	69.25	100	2.19	yes	100	1.3	Caulobacteraceae	GTDB
GCF_002858845.1_Caulobacter_flavus	GCF_002858845.1	Caulobacter_flavus	no	221_1	GCF_003722335.1_Caulobacter_flavus	0.999964	d__Bacteria;p__Proteobacteria;c__Alphaproteobacteria;o__Caulobacterales;f__Caulobacteraceae;g__Caulobacter;s__Caulobacter flavus	5832535	5864202	160178	57	69.23	99.45	2.28	yes	99.46	1.3	Caulobacteraceae	GTDB
GCF_003094615.1_Caulobacter_radicis	GCF_003094615.1	Caulobacter_radicis	yes	221_2	GCF_003094615.1_Caulobacter_radicis	1	d__Bacteria;p__Proteobacteria;c__Alphaproteobacteria;o__Caulobacterales;f__Caulobacteraceae;g__Caulobacter;s__Caulobacter radicis	5570445	5570445	202075	47	69.07	100	2.41	yes	100	0.97	Caulobacteraceae	GTDB
GCF_003094595.1_Caulobacter_radicis	GCF_003094595.1	Caulobacter_radicis	no	221_2	GCF_003094615.1_Caulobacter_radicis	0.958294	d__Bacteria;p__Proteobacteria;c__Alphaproteobacteria;o__Caulobacterales;f__Caulobacteraceae;g__Caulobacter;s__Caulobacter radicis	5542585	5542585	124331	67	69.04	100	2.37	yes	100	0.97	Caulobacteraceae	GTDB
GCF_002858925.1_Caulobacter_zeae	GCF_002858925.1	Caulobacter_zeae	yes	221_3	GCF_002858925.1_Caulobacter_zeae	1	d__Bacteria;p__Proteobacteria;c__Alphaproteobacteria;o__Caulobacterales;f__Caulobacteraceae;g__Caulobacter;s__Caulobacter zeae	5393480	5393480	182853	49	68.95	100	1.59	yes	100	0.97	Caulobacteraceae	GTDB
GCF_011043625.1_Caulobacter_sp._602-2	GCF_011043625.1	Caulobacter_sp._602-2	yes	221_4	GCF_011043625.1_Caulobacter_sp._602-2	1	d__Bacteria;p__Proteobacteria;c__Alphaproteobacteria;o__Caulobacterales;f__Caulobacteraceae;g__Caulobacter;s__Caulobacter sp011043625	5168154	5168154	396525	33	69.34	100	1.18	yes	100	0.49	Caulobacteraceae	GTDB
GCF_003116815.1_Caulobacter_endophyticus	GCF_003116815.1	Caulobacter_endophyticus	yes	221_5	GCF_003116815.1_Caulobacter_endophyticus	1	d__Bacteria;p__Proteobacteria;c__Alphaproteobacteria;o__Caulobacterales;f__Caulobacteraceae;g__Caulobacter;s__Caulobacter sp003116815	5421256	5422883	139453	78	68.68	99.98	1.14	yes	99.97	0.32	Caulobacteraceae	GTDB
GCF_003185805.1_Caulobacter_sp._D5	GCF_003185805.1	Caulobacter_sp._D5	yes	221_6	GCF_003185805.1_Caulobacter_sp._D5	1	d__Bacteria;p__Proteobacteria;c__Alphaproteobacteria;o__Caulobacterales;f__Caulobacteraceae;g__Caulobacter;s__Caulobacter sp003185805	5286074	5314774	14718	587	68.99	99.23	2.09	yes	99.46	0.87	Caulobacteraceae	GTDB
GCF_016135805.1_Caulobacter_hibisci	GCF_016135805.1	Caulobacter_hibisci	yes	221_7	GCF_016135805.1_Caulobacter_hibisci	1	d__Bacteria;p__Proteobacteria;c__Alphaproteobacteria;o__Caulobacterales;f__Caulobacteraceae;g__Caulobacter;s__Caulobacter hibisci	5565798	5565798	232617	49	68.84	99.73	2.28	yes	100	1.3	Caulobacteraceae	GTDB
GCF_000281955.1_Caulobacter_sp._AP07	GCF_000281955.1	Caulobacter_sp._AP07	yes	222_1	GCF_000281955.1_Caulobacter_sp._AP07	1	d__Bacteria;p__Proteobacteria;c__Alphaproteobacteria;o__Caulobacterales;f__Caulobacteraceae;g__Caulobacter;s__Caulobacter sp000281955	5615958	5624958	30563	326	68.95	99.45	1.37	yes	99.84	0.97	Caulobacteraceae	GTDB
GCF_001427665.1_Caulobacter_sp._Root655	GCF_001427665.1	Caulobacter_sp._Root655	yes	222_2	GCF_001427665.1_Caulobacter_sp._Root655	0.999975	d__Bacteria;p__Proteobacteria;c__Alphaproteobacteria;o__Caulobacterales;f__Caulobacteraceae;g__Caulobacter;s__Caulobacter sp001427665	5218014	5218014	546540	27	68.41	99.86	0	yes	100	0	Caulobacteraceae	GTDB
GCF_010977555.1_Caulobacter_rhizosphaerae	GCF_010977555.1	Caulobacter_rhizosphaerae	yes	223_1	GCF_010977555.1_Caulobacter_rhizosphaerae	1	d__Bacteria;p__Proteobacteria;c__Alphaproteobacteria;o__Caulobacterales;f__Caulobacteraceae;g__Caulobacter;s__Caulobacter rhizosphaerae	5963910	5963910	5732418	2	68.61	100	1.06	yes	100	0.39	Caulobacteraceae	GTDB
GCA_001427685.1_Caulobacter_sp._Root656	GCA_001427685.1	Caulobacter_sp._Root656	no	223_1	GCF_010977555.1_Caulobacter_rhizosphaerae	0.958578	d__Bacteria;p__Proteobacteria;c__Alphaproteobacteria;o__Caulobacterales;f__Caulobacteraceae;g__Caulobacter;s__Caulobacter rhizosphaerae	5515843	5515843	325823	48	68.69	100	0.64	yes	100	0.32	Caulobacteraceae	GTDB
GCA_014645055.1_Caulobacter_rhizosphaerae	GCA_014645055.1	Caulobacter_rhizosphaerae	no	223_1	GCF_010977555.1_Caulobacter_rhizosphaerae	0.999961	d__Bacteria;p__Proteobacteria;c__Alphaproteobacteria;o__Caulobacterales;f__Caulobacteraceae;g__Caulobacter;s__Caulobacter rhizosphaerae	5870819	5870819	353822	45	68.58	100	1.06	yes	100	0.39	Caulobacteraceae	GTDB
GCF_001426985.1_Caulobacter_sp._Root1472	GCF_001426985.1	Caulobacter_sp._Root1472	no	223_1	GCF_010977555.1_Caulobacter_rhizosphaerae	0.987336	d__Bacteria;p__Proteobacteria;c__Alphaproteobacteria;o__Caulobacterales;f__Caulobacteraceae;g__Caulobacter;s__Caulobacter rhizosphaerae	5709804	5709804	166058	52	68.51	100	1.6	yes	100	1.04	Caulobacteraceae	GTDB
GCF_004342605.1_Caulobacter_sp._BK020	GCF_004342605.1	Caulobacter_sp._BK020	yes	223_2	GCF_004342605.1_Caulobacter_sp._BK020	1	d__Bacteria;p__Proteobacteria;c__Alphaproteobacteria;o__Caulobacterales;f__Caulobacteraceae;g__Caulobacter;s__Caulobacter sp004342605	5132395	5132395	242168	47	68.78	100	1.33	yes	100	1.15	Caulobacteraceae	GTDB
GCF_900114015.1_Caulobacter_sp._UNC279MFTsu5.1	GCF_900114015.1	Caulobacter_sp._UNC279MFTsu5.1	yes	223_3	GCF_900114015.1_Caulobacter_sp._UNC279MFTsu5.1	1	d__Bacteria;p__Proteobacteria;c__Alphaproteobacteria;o__Caulobacterales;f__Caulobacteraceae;g__Caulobacter;s__Caulobacter sp900114015	5569790	5569790	88042	102	68.74	100	0.73	yes	100	0.49	Caulobacteraceae	GTDB
GCF_001427165.1_Caulobacter_sp._Root487D2Y	GCF_001427165.1	Caulobacter_sp._Root487D2Y	yes	223_4	GCF_001427165.1_Caulobacter_sp._Root487D2Y	0.999904	d__Bacteria;p__Proteobacteria;c__Alphaproteobacteria;o__Caulobacterales;f__Caulobacteraceae;g__Caulobacter;s__Caulobacter sp001426905	5093099	5093099	493756	16	68.66	100	0.4	yes	100	0	Caulobacteraceae	GTDB
GCF_001426905.1_Caulobacter_sp._Root1455	GCF_001426905.1	Caulobacter_sp._Root1455	no	223_4	GCF_001427165.1_Caulobacter_sp._Root487D2Y	0.990866	d__Bacteria;p__Proteobacteria;c__Alphaproteobacteria;o__Caulobacterales;f__Caulobacteraceae;g__Caulobacter;s__Caulobacter sp001426905	5083237	5083237	396853	26	68.65	100	0.34	yes	100	0	Caulobacteraceae	GTDB
GCF_000712075.1_Caulobacter_sp._UNC358MFTsu5.1	GCF_000712075.1	Caulobacter_sp._UNC358MFTsu5.1	yes	223_5	GCF_000712075.1_Caulobacter_sp._UNC358MFTsu5.1	0.999998	d__Bacteria;p__Proteobacteria;c__Alphaproteobacteria;o__Caulobacterales;f__Caulobacteraceae;g__Caulobacter;s__Caulobacter sp000712075	5402640	5402640	550622	13	69.52	100	1	yes	100	0.16	Caulobacteraceae	GTDB
GCF_011045195.1_Caulobacter_soli	GCF_011045195.1	Caulobacter_soli	yes	223_6	GCF_011045195.1_Caulobacter_soli	1	d__Bacteria;p__Proteobacteria;c__Alphaproteobacteria;o__Caulobacterales;f__Caulobacteraceae;g__Caulobacter;s__Caulobacter soli	5677014	5677014	5256397	2	68.11	99.73	2.84	yes	100	1.62	Caulobacteraceae	GTDB
GCA_017745235.1_Caulobacter_sp._BIN4	GCA_017745235.1	Caulobacter_sp._BIN4	yes	224_0	GCA_017745235.1_Caulobacter_sp._BIN4	0.999943	d__Bacteria;p__Proteobacteria;c__Alphaproteobacteria;o__Caulobacterales;f__Caulobacteraceae;g__Caulobacter;s__Caulobacter sp017745235	4928801	5260755	213375	167	68.32	94.49	4.74	yes	93.69	4.33	Caulobacteraceae	GTDB
GCA_016125585.1_Caulobacter_sp._RI_161	GCA_016125585.1	Caulobacter_sp._RI_161	yes	225_0	GCA_016125585.1_Caulobacter_sp._RI_161	1	d__Bacteria;p__Proteobacteria;c__Alphaproteobacteria;o__Caulobacterales;f__Caulobacteraceae;g__Caulobacter;s__Caulobacter sp016125585	3956142	3960499	332665	20	68.33	99.91	1.18	yes	99.89	0.49	Caulobacteraceae	GTDB
GCF_009905535.1_Caulobacter_sp._SLTY	GCF_009905535.1	Caulobacter_sp._SLTY	yes	226_0	GCF_009905535.1_Caulobacter_sp._SLTY	1	d__Bacteria;p__Proteobacteria;c__Alphaproteobacteria;o__Caulobacterales;f__Caulobacteraceae;g__Caulobacter;s__Caulobacter sp009905535	4082691	4082691	103333	87	68.31	99.45	1.73	yes	100	0.65	Caulobacteraceae	GTDB
GCA_016234625.1_Caulobacterales_bacterium_NC_groundwater_1611_Pr3_B-0.1um_68_11	GCA_016234625.1	Caulobacterales_bacterium_NC_groundwater_1611_Pr3_B-0.1um_68_11	yes	227_0	GCA_016234625.1_Caulobacterales_bacterium_NC_groundwater_1611_Pr3_B-0.1um_68_11	1	d__Bacteria;p__Proteobacteria;c__Alphaproteobacteria;o__Caulobacterales;f__Caulobacteraceae;g__Caulobacter;s__Caulobacter sp016234625	3772238	4013019	15208	365	68.44	94.2	4.57	yes	94	4.6	Caulobacteraceae	GTDB
GCA_903858185.1_uncultured_Caulobacterales_bacterium_ErkenSummer_bin-2366	GCA_903858185.1	uncultured_Caulobacterales_bacterium_ErkenSummer_bin-2366	yes	228_0	GCA_903858185.1_uncultured_Caulobacterales_bacterium_ErkenSummer_bin-2366	1	d__Bacteria;p__Proteobacteria;c__Alphaproteobacteria;o__Caulobacterales;f__Caulobacteraceae;g__Caulobacter;s__Caulobacter sp903858185	3490127	3540042	38004	179	67.93	98.45	0.93	yes	98.59	0.92	Caulobacteraceae	StratFresh MAG
GCF_002749615.1_Caulobacter_mirabilis	GCF_002749615.1	Caulobacter_mirabilis	yes	229_0	GCF_002749615.1_Caulobacter_mirabilis	1	d__Bacteria;p__Proteobacteria;c__Alphaproteobacteria;o__Caulobacterales;f__Caulobacteraceae;g__Caulobacter;s__Caulobacter mirabilis	4577265	4577265	4577265	1	69.32	99.86	0.46	yes	100	0.43	Caulobacteraceae	GTDB
ERK55_bin-11	Erken_MAG	ERK55_bin-11	yes	230_0	ERK55_bin-11	1	d__Bacteria;p__Proteobacteria;c__Alphaproteobacteria;o__Caulobacterales;f__Caulobacteraceae	3734759	4045450	56016	105	64.44	91.71	1.78	yes	92.32	1.62	Caulobacteraceae	Lake Erken	Not in GTDB; Not in NCBI
GCA_903909375.1_uncultured_Alphaproteobacteria_bacterium_Loclat_bin-14394	GCA_903909375.1	uncultured_Alphaproteobacteria_bacterium_Loclat_bin-14394	yes	231_0	GCA_903909375.1_uncultured_Alphaproteobacteria_bacterium_Loclat_bin-14394	1	d__Bacteria;p__Proteobacteria;c__Alphaproteobacteria;o__Caulobacterales;f__Caulobacteraceae;g__Phenylobacterium;s__Phenylobacterium sp903909375	3690259	3743036	91887	74	65.48	97.45	1.28	yes	98.59	1.3	Caulobacteraceae	StratFresh MAG
GCA_001724605.1_Phenylobacterium_sp._SCN_70-31	GCA_001724605.1	Phenylobacterium_sp._SCN_70-31	yes	232_0	GCA_001724605.1_Phenylobacterium_sp._SCN_70-31	0.999996	d__Bacteria;p__Proteobacteria;c__Alphaproteobacteria;o__Caulobacterales;f__Caulobacteraceae;g__Phenylobacterium;s__Phenylobacterium sp001724605	4891460	4942366	120059	61	69.52	98.45	2.38	yes	98.97	1.65	Caulobacteraceae	GTDB
GCA_016124325.1_Phenylobacterium_sp._RI_411	GCA_016124325.1	Phenylobacterium_sp._RI_411	yes	233_0	GCA_016124325.1_Phenylobacterium_sp._RI_411	1	d__Bacteria;p__Proteobacteria;c__Alphaproteobacteria;o__Caulobacterales;f__Caulobacteraceae;g__Phenylobacterium;s__Phenylobacterium sp016124325	4905781	5125137	123946	58	70.31	95.14	3	yes	95.72	3.34	Caulobacteraceae	GTDB
GCF_000017265.1_Phenylobacterium_zucineum_HLK1	GCF_000017265.1	Phenylobacterium_zucineum_HLK1	yes	234_0	GCF_000017265.1_Phenylobacterium_zucineum_HLK1	1	d__Bacteria;p__Proteobacteria;c__Alphaproteobacteria;o__Caulobacterales;f__Caulobacteraceae;g__Phenylobacterium;s__Phenylobacterium zucineum	4379231	4379231	3996255	2	71.1	100	0.09	yes	100	0	Caulobacteraceae	GTDB
GCF_001557235.1_Phenylobacterium_sp._CCH9-H3	GCF_001557235.1	Phenylobacterium_sp._CCH9-H3	yes	235_1	GCF_001557235.1_Phenylobacterium_sp._CCH9-H3	1	d__Bacteria;p__Proteobacteria;c__Alphaproteobacteria;o__Caulobacterales;f__Caulobacteraceae;g__Phenylobacterium;s__Phenylobacterium sp001557235	5423350	5636992	43497	303	69.48	95.63	1.96	yes	96.21	1.35	Caulobacteraceae	GTDB
GCF_001557375.1_Phenylobacterium_sp._CCH12-B4	GCF_001557375.1	Phenylobacterium_sp._CCH12-B4	no	235_1	GCF_001557235.1_Phenylobacterium_sp._CCH9-H3	0.999594	d__Bacteria;p__Proteobacteria;c__Alphaproteobacteria;o__Caulobacterales;f__Caulobacteraceae;g__Phenylobacterium;s__Phenylobacterium sp001557235	5387780	5590723	46848	251	69.52	96.68	3.01	yes	96.37	2.27	Caulobacteraceae	GTDB
GCA_001824475.1_Phenylobacterium_sp._RIFCSPHIGHO2_01_FULL_69_31	GCA_001824475.1	Phenylobacterium_sp._RIFCSPHIGHO2_01_FULL_69_31	yes	235_2	GCA_001824475.1_Phenylobacterium_sp._RIFCSPHIGHO2_01_FULL_69_31	0.999893	d__Bacteria;p__Proteobacteria;c__Alphaproteobacteria;o__Caulobacterales;f__Caulobacteraceae;g__Phenylobacterium;s__Phenylobacterium sp001824475	4877165	4882536	193171	46	69.37	99.54	2.96	yes	99.89	1.46	Caulobacteraceae	GTDB
GCA_016463085.1_Phenylobacterium_sp._SupBloom_Metag_064	GCA_016463085.1	Phenylobacterium_sp._SupBloom_Metag_064	no	235_2	GCA_001824475.1_Phenylobacterium_sp._RIFCSPHIGHO2_01_FULL_69_31	0.967621	d__Bacteria;p__Proteobacteria;c__Alphaproteobacteria;o__Caulobacterales;f__Caulobacteraceae;g__Phenylobacterium;s__Phenylobacterium sp001824475	4983260	5138441	20797	393	69.37	96.16	3.97	yes	96.98	2.66	Caulobacteraceae	GTDB
GCA_018821435.1_Alphaproteobacteria_bacterium_Old_saline.mb.25	GCA_018821435.1	Alphaproteobacteria_bacterium_Old_saline.mb.25	yes	236_1	GCA_018821435.1_Alphaproteobacteria_bacterium_Old_saline.mb.25	1	d__Bacteria;p__Proteobacteria;c__Alphaproteobacteria;o__Caulobacterales;f__Caulobacteraceae;g__Phenylobacterium;s__Phenylobacterium sp018821435	5108595	5147718	188429	44	69.12	99.04	2.69	yes	99.24	2.27	Caulobacteraceae	GTDB
GCA_018820465.1_Alphaproteobacteria_bacterium_Old_saline_planktonic.mb.124	GCA_018820465.1	Alphaproteobacteria_bacterium_Old_saline_planktonic.mb.124	no	236_1	GCA_018821435.1_Alphaproteobacteria_bacterium_Old_saline.mb.25	0.999918	d__Bacteria;p__Proteobacteria;c__Alphaproteobacteria;o__Caulobacterales;f__Caulobacteraceae;g__Phenylobacterium;s__Phenylobacterium sp018821435	5115156	5154329	173715	50	69.11	99.04	2.83	yes	99.24	2.44	Caulobacteraceae	GTDB
GCA_018826205.1_Alphaproteobacteria_bacterium_Undefined_mixed_planktonic.mb.124	GCA_018826205.1	Alphaproteobacteria_bacterium_Undefined_mixed_planktonic.mb.124	no	236_1	GCA_018821435.1_Alphaproteobacteria_bacterium_Old_saline.mb.25	0.999926	d__Bacteria;p__Proteobacteria;c__Alphaproteobacteria;o__Caulobacterales;f__Caulobacteraceae;g__Phenylobacterium;s__Phenylobacterium sp018821435	5107178	5146290	175510	58	69.11	99.04	2.89	yes	99.24	2.52	Caulobacteraceae	GTDB
GCA_018826695.1_Alphaproteobacteria_bacterium_UMS_B.mb.55	GCA_018826695.1	Alphaproteobacteria_bacterium_UMS_B.mb.55	no	236_1	GCA_018821435.1_Alphaproteobacteria_bacterium_Old_saline.mb.25	0.999963	d__Bacteria;p__Proteobacteria;c__Alphaproteobacteria;o__Caulobacterales;f__Caulobacteraceae;g__Phenylobacterium;s__Phenylobacterium sp018821435	5141506	5186630	75534	131	69.09	98.95	3.44	yes	99.13	3.17	Caulobacteraceae	GTDB
GCA_018827825.1_Alphaproteobacteria_bacterium_OSS_B.mb.46	GCA_018827825.1	Alphaproteobacteria_bacterium_OSS_B.mb.46	no	236_1	GCA_018821435.1_Alphaproteobacteria_bacterium_Old_saline.mb.25	0.999926	d__Bacteria;p__Proteobacteria;c__Alphaproteobacteria;o__Caulobacterales;f__Caulobacteraceae;g__Phenylobacterium;s__Phenylobacterium sp018821435	5120635	5159850	114873	84	69.05	99.04	2.69	yes	99.24	2.38	Caulobacteraceae	GTDB
GCA_018828345.1_Alphaproteobacteria_bacterium_OSS_A.mb.8	GCA_018828345.1	Alphaproteobacteria_bacterium_OSS_A.mb.8	no	236_1	GCA_018821435.1_Alphaproteobacteria_bacterium_Old_saline.mb.25	0.999926	d__Bacteria;p__Proteobacteria;c__Alphaproteobacteria;o__Caulobacterales;f__Caulobacteraceae;g__Phenylobacterium;s__Phenylobacterium sp018821435	5136855	5194514	75479	132	69.08	98.75	4.55	yes	98.89	3.95	Caulobacteraceae	GTDB
GCA_004297125.1_Phenylobacterium_sp._GW715_bin.37	GCA_004297125.1	Phenylobacterium_sp._GW715_bin.37	yes	237_0	GCA_004297125.1_Phenylobacterium_sp._GW715_bin.37	1	d__Bacteria;p__Proteobacteria;c__Alphaproteobacteria;o__Caulobacterales;f__Caulobacteraceae;g__Phenylobacterium;s__Phenylobacterium sp004297125	5774250	5780609	266291	43	69.38	99.64	3	yes	99.89	2.73	Caulobacteraceae	GTDB
GCA_016793225.1_Phenylobacterium_sp._new_MAG-148	GCA_016793225.1	Phenylobacterium_sp._new_MAG-148	yes	238_0	GCA_016793225.1_Phenylobacterium_sp._new_MAG-148	1	d__Bacteria;p__Proteobacteria;c__Alphaproteobacteria;o__Caulobacterales;f__Caulobacteraceae;g__Phenylobacterium;s__Phenylobacterium sp016793225	4599220	4690688	46754	197	71.11	97.24	2.78	yes	98.05	2.33	Caulobacteraceae	GTDB
GCA_016793285.1_Phenylobacterium_sp._new_MAG-149	GCA_016793285.1	Phenylobacterium_sp._new_MAG-149	yes	239_0	GCA_016793285.1_Phenylobacterium_sp._new_MAG-149	1	d__Bacteria;p__Proteobacteria;c__Alphaproteobacteria;o__Caulobacterales;f__Caulobacteraceae;g__Phenylobacterium;s__Phenylobacterium sp016793285	4487260	4672769	27080	271	70.61	95.65	4.74	yes	96.03	4.24	Caulobacteraceae	GTDB
GCA_004299445.1_Phenylobacterium_sp._FW300_bin.35	GCA_004299445.1	Phenylobacterium_sp._FW300_bin.35	yes	240_0	GCA_004299445.1_Phenylobacterium_sp._FW300_bin.35	1	d__Bacteria;p__Proteobacteria;c__Alphaproteobacteria;o__Caulobacterales;f__Caulobacteraceae;g__Phenylobacterium;s__Phenylobacterium sp004299445	4903484	4949015	97740	95	68.76	98.72	2.19	yes	99.08	2.23	Caulobacteraceae	GTDB
GCF_003254525.1_Phenylobacterium_kunshanense	GCF_003254525.1	Phenylobacterium_kunshanense	yes	241_0	GCF_003254525.1_Phenylobacterium_kunshanense	1	d__Bacteria;p__Proteobacteria;c__Alphaproteobacteria;o__Caulobacterales;f__Caulobacteraceae;g__Phenylobacterium;s__Phenylobacterium kunshanense	4184663	4202735	348569	46	69.25	99.13	1.71	yes	99.57	0.97	Caulobacteraceae	GTDB
GCA_902826855.1_uncultured_Phenylobacterium_sp._Phenylobacterium_sp._RBC067	GCA_902826855.1	uncultured_Phenylobacterium_sp._Phenylobacterium_sp._RBC067	yes	242_0	GCA_902826855.1_uncultured_Phenylobacterium_sp._Phenylobacterium_sp._RBC067	0.999893	d__Bacteria;p__Proteobacteria;c__Alphaproteobacteria;o__Caulobacterales;f__Caulobacteraceae;g__Phenylobacterium;s__Phenylobacterium sp902826855	4896987	5047920	19876	390	68.7	95.73	3.53	yes	97.01	3.24	Caulobacteraceae	GTDB
GCF_003254475.1_Phenylobacterium_soli	GCF_003254475.1	Phenylobacterium_soli	yes	243_0	GCF_003254475.1_Phenylobacterium_soli	1	d__Bacteria;p__Proteobacteria;c__Alphaproteobacteria;o__Caulobacterales;f__Caulobacteraceae;g__Phenylobacterium;s__Phenylobacterium soli	4024128	4037047	3517688	25	70.08	99.09	1.91	yes	99.68	2	Caulobacteraceae	GTDB
GCF_003254505.1_Phenylobacterium_hankyongense	GCF_003254505.1	Phenylobacterium_hankyongense	yes	244_0	GCF_003254505.1_Phenylobacterium_hankyongense	1	d__Bacteria;p__Proteobacteria;c__Alphaproteobacteria;o__Caulobacterales;f__Caulobacteraceae;g__Phenylobacterium;s__Phenylobacterium hankyongense	3841079	3851478	3807648	41	70.29	99.23	1.8	yes	99.73	1.54	Caulobacteraceae	GTDB
GCA_004799545.1_Phenylobacterium_sp._LY.5	GCA_004799545.1	Phenylobacterium_sp._LY.5	yes	245_0	GCA_004799545.1_Phenylobacterium_sp._LY.5	1	d__Bacteria;p__Proteobacteria;c__Alphaproteobacteria;o__Caulobacterales;f__Caulobacteraceae;g__Phenylobacterium;s__Phenylobacterium sp004799545	4027455	4121002	213160	30	70.02	97.27	2.55	yes	97.73	3.3	Caulobacteraceae	GTDB
GCA_903843495.1_uncultured_Alphaproteobacteria_bacterium_Umea2p2_bin-0265	GCA_903843495.1	uncultured_Alphaproteobacteria_bacterium_Umea2p2_bin-0265	yes	246_1	GCA_903843495.1_uncultured_Alphaproteobacteria_bacterium_Umea2p2_bin-0265	1	d__Bacteria;p__Proteobacteria;c__Alphaproteobacteria;o__Caulobacterales;f__Caulobacteraceae;g__Phenylobacterium;s__Phenylobacterium sp903822175	4033412	4078685	132161	53	68.43	98.05	2.93	yes	98.89	2.61	Caulobacteraceae	StratFresh MAG
GCA_903822175.1_uncultured_Alphaproteobacteria_bacterium_Umea2_bin-3006	GCA_903822175.1	uncultured_Alphaproteobacteria_bacterium_Umea2_bin-3006	no	246_1	GCA_903843495.1_uncultured_Alphaproteobacteria_bacterium_Umea2p2_bin-0265	0.999888	d__Bacteria;p__Proteobacteria;c__Alphaproteobacteria;o__Caulobacterales;f__Caulobacteraceae;g__Phenylobacterium;s__Phenylobacterium sp903822175	4021283	4062312	158110	42	68.45	98.13	2.93	yes	98.99	2.62	Caulobacteraceae	StratFresh MAG
GCA_903825295.1_uncultured_Alphaproteobacteria_bacterium_AlinenLipids_bin-6847	GCA_903825295.1	uncultured_Alphaproteobacteria_bacterium_AlinenLipids_bin-6847	no	246_1	GCA_903843495.1_uncultured_Alphaproteobacteria_bacterium_Umea2p2_bin-0265	0.9987	d__Bacteria;p__Proteobacteria;c__Alphaproteobacteria;o__Caulobacterales;f__Caulobacteraceae;g__Phenylobacterium;s__Phenylobacterium sp903822175	4167207	4269679	35549	215	68.46	96.91	4.45	yes	97.6	4.03	Caulobacteraceae	StratFresh MAG
GCA_004799515.1_Phenylobacterium_sp._LY.12	GCA_004799515.1	Phenylobacterium_sp._LY.12	yes	247_0	GCA_004799515.1_Phenylobacterium_sp._LY.12	1	d__Bacteria;p__Proteobacteria;c__Alphaproteobacteria;o__Caulobacterales;f__Caulobacteraceae;g__Phenylobacterium;s__Phenylobacterium sp004799515	4699331	4730076	169079	56	69.54	98.27	2.76	yes	99.35	2.14	Caulobacteraceae	GTDB
GCA_018241625.1_Proteobacteria_bacterium_SZAS-8	GCA_018241625.1	Proteobacteria_bacterium_SZAS-8	yes	248_0	GCA_018241625.1_Proteobacteria_bacterium_SZAS-8	1	d__Bacteria;p__Proteobacteria;c__Alphaproteobacteria;o__Caulobacterales;f__Caulobacteraceae;g__Phenylobacterium;s__Phenylobacterium sp018241625	4314150	4631898	11296	555	69.34	92.51	4.05	yes	93.14	3.77	Caulobacteraceae	GTDB
GCA_004799395.1_Phenylobacterium_sp._LY.27	GCA_004799395.1	Phenylobacterium_sp._LY.27	yes	249_0	GCA_004799395.1_Phenylobacterium_sp._LY.27	1	d__Bacteria;p__Proteobacteria;c__Alphaproteobacteria;o__Caulobacterales;f__Caulobacteraceae;g__Phenylobacterium;s__Phenylobacterium sp004799395	4444126	4510887	18191	347	68.21	97.86	4.56	yes	98.52	4.56	Caulobacteraceae	GTDB
GCA_003136395.1_Phenylobacterium_sp._palsa_901	GCA_003136395.1	Phenylobacterium_sp._palsa_901	yes	250_0	GCA_003136395.1_Phenylobacterium_sp._palsa_901	0.999787	d__Bacteria;p__Proteobacteria;c__Alphaproteobacteria;o__Caulobacterales;f__Caulobacteraceae;g__Phenylobacterium;s__Phenylobacterium sp003136395	4912570	5234491	20942	336	68.21	94.01	4.78	yes	93.85	3.38	Caulobacteraceae	GTDB
GCF_003254705.1_Phenylobacterium_deserti	GCF_003254705.1	Phenylobacterium_deserti	yes	251_0	GCF_003254705.1_Phenylobacterium_deserti	1	d__Bacteria;p__Proteobacteria;c__Alphaproteobacteria;o__Caulobacterales;f__Caulobacteraceae;g__Phenylobacterium;s__Phenylobacterium deserti	3878658	3878658	599835	12	68.18	99.45	1.68	yes	100	1.79	Caulobacteraceae	GTDB
GCF_001429025.1_Phenylobacterium_sp._Root700	GCF_001429025.1	Phenylobacterium_sp._Root700	yes	252_1	GCF_001429025.1_Phenylobacterium_sp._Root700	0.999802	d__Bacteria;p__Proteobacteria;c__Alphaproteobacteria;o__Caulobacterales;f__Caulobacteraceae;g__Phenylobacterium;s__Phenylobacterium sp001429025	4578346	4605982	271465	35	67.42	98.86	1.34	yes	99.4	1.89	Caulobacteraceae	GTDB
GCA_018780225.1_Phenylobacterium_sp._MAG_51	GCA_018780225.1	Phenylobacterium_sp._MAG_51	no	252_1	GCF_001429025.1_Phenylobacterium_sp._Root700	0.990565	d__Bacteria;p__Proteobacteria;c__Alphaproteobacteria;o__Caulobacterales;f__Caulobacteraceae;g__Phenylobacterium;s__Phenylobacterium sp001429025	4913475	4959099	139245	86	67.42	98.79	2.16	yes	99.08	2.87	Caulobacteraceae	GTDB
GCF_001425305.1_Phenylobacterium_sp._Root1290	GCF_001425305.1	Phenylobacterium_sp._Root1290	yes	253_1	GCF_001425305.1_Phenylobacterium_sp._Root1290	0.99999	d__Bacteria;p__Proteobacteria;c__Alphaproteobacteria;o__Caulobacterales;f__Caulobacteraceae;g__Phenylobacterium;s__Phenylobacterium sp001425305	4265935	4286941	1054358	7	67.96	99.5	2.09	yes	99.51	2.38	Caulobacteraceae	GTDB
GCF_001425915.1_Phenylobacterium_sp._Root1277	GCF_001425915.1	Phenylobacterium_sp._Root1277	no	253_1	GCF_001425305.1_Phenylobacterium_sp._Root1290	0.999898	d__Bacteria;p__Proteobacteria;c__Alphaproteobacteria;o__Caulobacterales;f__Caulobacteraceae;g__Phenylobacterium;s__Phenylobacterium sp001425305	4267604	4288618	799605	11	67.96	99.5	2.09	yes	99.51	2.38	Caulobacteraceae	GTDB
GCF_001428705.1_Phenylobacterium_sp._Root77	GCF_001428705.1	Phenylobacterium_sp._Root77	no	253_1	GCF_001425305.1_Phenylobacterium_sp._Root1290	0.999669	d__Bacteria;p__Proteobacteria;c__Alphaproteobacteria;o__Caulobacterales;f__Caulobacteraceae;g__Phenylobacterium;s__Phenylobacterium sp001425305	4260023	4281000	1048462	9	67.96	99.5	2.09	yes	99.51	2.38	Caulobacteraceae	GTDB
GCA_013822795.1_Phenylobacterium_sp._PB1.003	GCA_013822795.1	Phenylobacterium_sp._PB1.003	yes	253_2	GCA_013822795.1_Phenylobacterium_sp._PB1.003	1	d__Bacteria;p__Proteobacteria;c__Alphaproteobacteria;o__Caulobacterales;f__Caulobacteraceae;g__Phenylobacterium;s__Phenylobacterium sp013822795	4409315	4486482	156919	46	68.37	98.33	2.23	yes	98.28	2.87	Caulobacteraceae	GTDB
GCF_014196295.1_Phenylobacterium_haematophilum	GCF_014196295.1	Phenylobacterium_haematophilum	yes	253_3	GCF_014196295.1_Phenylobacterium_haematophilum	1	d__Bacteria;p__Proteobacteria;c__Alphaproteobacteria;o__Caulobacterales;f__Caulobacteraceae;g__Phenylobacterium;s__Phenylobacterium haematophilum	4426457	4448253	670238	21	67.9	99.5	2.86	yes	99.51	3.52	Caulobacteraceae	GTDB
GCA_018240795.1_Proteobacteria_bacterium_SZAS_KAN-6	GCA_018240795.1	Proteobacteria_bacterium_SZAS_KAN-6	yes	253_4	GCA_018240795.1_Proteobacteria_bacterium_SZAS_KAN-6	1	d__Bacteria;p__Proteobacteria;c__Alphaproteobacteria;o__Caulobacterales;f__Caulobacteraceae;g__Phenylobacterium;s__Phenylobacterium sp018240795	3897456	4125165	16512	335	68.93	93.92	4.34	yes	94.48	4.97	Caulobacteraceae	GTDB
GCA_018001015.1_Phenylobacterium_sp._Go_SlAct_bin_515	GCA_018001015.1	Phenylobacterium_sp._Go_SlAct_bin_515	yes	254_1	GCA_018001015.1_Phenylobacterium_sp._Go_SlAct_bin_515	1	d__Bacteria;p__Proteobacteria;c__Alphaproteobacteria;o__Caulobacterales;f__Caulobacteraceae;g__Phenylobacterium;s__Phenylobacterium sp018001015	4007797	4007797	131257	77	67.95	99.45	3.44	yes	100	3.79	Caulobacteraceae	GTDB
GCF_016772415.1_Phenylobacterium_sp._20VBR1	GCF_016772415.1	Phenylobacterium_sp._20VBR1	yes	254_2	GCF_016772415.1_Phenylobacterium_sp._20VBR1	1	d__Bacteria;p__Proteobacteria;c__Alphaproteobacteria;o__Caulobacterales;f__Caulobacteraceae;g__Phenylobacterium;s__Phenylobacterium sp016772415	4242328	4283882	3821543	5	67.86	98.63	1.93	yes	99.03	2.38	Caulobacteraceae	GTDB
GCA_002363865.1_Caulobacteraceae_bacterium_UBA3198_UBA3198	GCA_002363865.1	Caulobacteraceae_bacterium_UBA3198_UBA3198	yes	255_1	GCA_002363865.1_Caulobacteraceae_bacterium_UBA3198_UBA3198	0.999999	d__Bacteria;p__Proteobacteria;c__Alphaproteobacteria;o__Caulobacterales;f__Caulobacteraceae;g__Phenylobacterium;s__Phenylobacterium sp002363865	3449827	3483618	299761	16	68.06	98.82	1.64	yes	99.03	1.95	Caulobacteraceae	GTDB
GCA_002375445.1_Caulobacteraceae_bacterium_UBA3608_UBA3608	GCA_002375445.1	Caulobacteraceae_bacterium_UBA3608_UBA3608	no	255_1	GCA_002363865.1_Caulobacteraceae_bacterium_UBA3198_UBA3198	0.999986	d__Bacteria;p__Proteobacteria;c__Alphaproteobacteria;o__Caulobacterales;f__Caulobacteraceae;g__Phenylobacterium;s__Phenylobacterium sp002363865	3328236	3548983	240037	25	68.03	94.54	2.24	yes	93.78	2.66	Caulobacteraceae	GTDB
GCA_002693985.1_Phenylobacterium_sp._IN8	GCA_002693985.1	Phenylobacterium_sp._IN8	no	255_1	GCA_002363865.1_Caulobacteraceae_bacterium_UBA3198_UBA3198	0.999867	d__Bacteria;p__Proteobacteria;c__Alphaproteobacteria;o__Caulobacterales;f__Caulobacteraceae;g__Phenylobacterium;s__Phenylobacterium sp002363865	4158998	4276605	32140	221	63.65	96.25	3.76	yes	97.25	3.9	Caulobacteraceae	GTDB
GCA_013911965.1_Phenylobacterium_sp._MCMED-G08	GCA_013911965.1	Phenylobacterium_sp._MCMED-G08	yes	256_1	GCA_013911965.1_Phenylobacterium_sp._MCMED-G08	1	d__Bacteria;p__Proteobacteria;c__Alphaproteobacteria;o__Caulobacterales;f__Caulobacteraceae;g__Phenylobacterium;s__Phenylobacterium sp013911965	3863399	3875802	200022	33	70.05	99.73	1.73	yes	99.68	0.97	Caulobacteraceae	GTDB
GCA_014359675.1_Phenylobacterium_sp._MAG-92	GCA_014359675.1	Phenylobacterium_sp._MAG-92	no	256_1	GCA_013911965.1_Phenylobacterium_sp._MCMED-G08	0.983634	d__Bacteria;p__Proteobacteria;c__Alphaproteobacteria;o__Caulobacterales;f__Caulobacteraceae;g__Phenylobacterium;s__Phenylobacterium sp013911965	3490159	3780911	10963	427	70.07	91.97	1.9	yes	92.31	1.93	Caulobacteraceae	GTDB
GCF_022695515.1_Phenylobacterium_aquaticum	GCF_022695515.1	Phenylobacterium_aquaticum	yes	257_0	GCF_022695515.1_Phenylobacterium_aquaticum	1	d__Bacteria;p__Proteobacteria;c__Alphaproteobacteria;o__Caulobacterales;f__Caulobacteraceae	5245083	5268793	114744	90	68.87	98.91	2.75	yes	99.55	2.87	Caulobacteraceae	Newer NCBI	Not in GTDB
GCA_903880465.1_uncultured_Caulobacterales_bacterium_MJ130617B_bin-181	GCA_903880465.1	uncultured_Caulobacterales_bacterium_MJ130617B_bin-181	yes	258_1	GCA_903880465.1_uncultured_Caulobacterales_bacterium_MJ130617B_bin-181	1	d__Bacteria;p__Proteobacteria;c__Alphaproteobacteria;o__Caulobacterales;f__Caulobacteraceae;g__CAIOYC01;s__CAIOYC01 sp903837135	4987225	5104632	71082	130	68.75	95.51	3.24	yes	97.7	2.06	Caulobacteraceae	StratFresh MAG
GCA_903837135.1_uncultured_Caulobacterales_bacterium_MJ-time_bin-7094	GCA_903837135.1	uncultured_Caulobacterales_bacterium_MJ-time_bin-7094	no	258_1	GCA_903880465.1_uncultured_Caulobacterales_bacterium_MJ130617B_bin-181	0.999732	d__Bacteria;p__Proteobacteria;c__Alphaproteobacteria;o__Caulobacterales;f__Caulobacteraceae;g__CAIOYC01;s__CAIOYC01 sp903837135	4950571	5019845	74837	120	68.78	96.57	3.42	yes	98.62	2.22	Caulobacteraceae	StratFresh MAG
GCA_903882015.1_uncultured_Caulobacterales_bacterium_MJ130617B_bin-586	GCA_903882015.1	uncultured_Caulobacterales_bacterium_MJ130617B_bin-586	no	258_1	GCA_903880465.1_uncultured_Caulobacterales_bacterium_MJ130617B_bin-181	1	d__Bacteria;p__Proteobacteria;c__Alphaproteobacteria;o__Caulobacterales;f__Caulobacteraceae;g__CAIOYC01;s__CAIOYC01 sp903837135	4987225	5104632	71082	130	68.75	95.51	3.24	yes	97.7	2.06	Caulobacteraceae	StratFresh MAG
GCA_903862425.1_uncultured_Caulobacterales_bacterium_MJ-time_bin-8353	GCA_903862425.1	uncultured_Caulobacterales_bacterium_MJ-time_bin-8353	yes	259_1	GCA_903862425.1_uncultured_Caulobacterales_bacterium_MJ-time_bin-8353	1	d__Bacteria;p__Proteobacteria;c__Alphaproteobacteria;o__Caulobacterales;f__Caulobacteraceae;g__CAIOYC01;s__CAIOYC01 sp903862425	3694921	3745485	148366	42	66.02	97.17	2.76	yes	98.65	1.7	Caulobacteraceae	StratFresh MAG
GCA_903875975.1_uncultured_Caulobacterales_bacterium_MJ130617B_bin-078	GCA_903875975.1	uncultured_Caulobacterales_bacterium_MJ130617B_bin-078	no	259_1	GCA_903862425.1_uncultured_Caulobacterales_bacterium_MJ-time_bin-8353	0.999865	d__Bacteria;p__Proteobacteria;c__Alphaproteobacteria;o__Caulobacterales;f__Caulobacteraceae;g__CAIOYC01;s__CAIOYC01 sp903862425	3676762	3710902	169813	33	66.02	97.54	3.72	yes	99.08	2.84	Caulobacteraceae	StratFresh MAG
GCF_018135625.1_Caulobacter_sp._S6	GCF_018135625.1	Caulobacter_sp._S6	yes	260_0	GCF_018135625.1_Caulobacter_sp._S6	1	d__Bacteria;p__Proteobacteria;c__Alphaproteobacteria;o__Caulobacterales;f__Caulobacteraceae;g__BOG-935;s__BOG-935 sp018135625	5649484	5667620	5553470	2	67.82	99.45	1.8	yes	99.68	1.39	Caulobacteraceae	GTDB
GCA_000733915.1_Caulobacteraceae_bacterium_PMMR1	GCA_000733915.1	Caulobacteraceae_bacterium_PMMR1	yes	261_0	GCA_000733915.1_Caulobacteraceae_bacterium_PMMR1	1	d__Bacteria;p__Proteobacteria;c__Alphaproteobacteria;o__Caulobacterales;f__Caulobacteraceae;g__PMMR1;s__PMMR1 sp000733915	2673433	2716903	2673433	1	71.09	96.29	0.64	yes	98.4	0.32	Caulobacteraceae	GTDB
GCF_009765965.1_Caulobacter_sp._S45	GCF_009765965.1	Caulobacter_sp._S45	yes	262_0	GCF_009765965.1_Caulobacter_sp._S45	0.999915	d__Bacteria;p__Proteobacteria;c__Alphaproteobacteria;o__Caulobacterales;f__Caulobacteraceae;g__CAHJWH01;s__CAHJWH01 sp009765965	4891522	4912646	2759429	19	66.89	97.09	4.93	yes	99.57	3.5	Caulobacteraceae	GTDB
GCF_903642205.1_Caulobacter_sp._S45_Lichen_MAGs_cladonia1	GCF_903642205.1	Caulobacter_sp._S45_Lichen_MAGs_cladonia1	yes	263_0	GCF_903642205.1_Caulobacter_sp._S45_Lichen_MAGs_cladonia1	1	d__Bacteria;p__Proteobacteria;c__Alphaproteobacteria;o__Caulobacterales;f__Caulobacteraceae;g__CAHJWH01;s__CAHJWH01 sp903642205	3258825	3422776	16483	265	68.83	90.09	2.99	yes	95.21	2.45	Caulobacteraceae	GTDB
GCF_010975005.1_Caulobacter_sp._17J65-9	GCF_010975005.1	Caulobacter_sp._17J65-9	yes	264_1	GCF_010975005.1_Caulobacter_sp._17J65-9	1	d__Bacteria;p__Proteobacteria;c__Alphaproteobacteria;o__Caulobacterales;f__Caulobacteraceae;g__17J80-11;s__17J80-11 sp010975005	4188469	4188469	20270	360	70.61	99.82	1.01	yes	100	0.77	Caulobacteraceae	GTDB
GCF_014349105.1_Caulobacter_sp._17J80-11	GCF_014349105.1	Caulobacter_sp._17J80-11	yes	264_2	GCF_014349105.1_Caulobacter_sp._17J80-11	1	d__Bacteria;p__Proteobacteria;c__Alphaproteobacteria;o__Caulobacterales;f__Caulobacteraceae;g__17J80-11;s__17J80-11 sp014349105	3818411	3818411	170786	29	70.64	99.91	0.5	yes	100	0.27	Caulobacteraceae	GTDB
GCA_018241995.1_Proteobacteria_bacterium_SZAS-4	GCA_018241995.1	Proteobacteria_bacterium_SZAS-4	yes	265_0	GCA_018241995.1_Proteobacteria_bacterium_SZAS-4	0.999977	d__Bacteria;p__Proteobacteria;c__Alphaproteobacteria;o__Caulobacterales;f__Caulobacteraceae;g__17J80-11;s__17J80-11 sp018241995	3773686	3868067	374228	19	68.73	97.86	0.91	yes	97.56	0.81	Caulobacteraceae	GTDB
GCA_017418605.1_Caulobacteraceae_bacterium_RGIG621	GCA_017418605.1	Caulobacteraceae_bacterium_RGIG621	yes	266_0	GCA_017418605.1_Caulobacteraceae_bacterium_RGIG621	1	d__Bacteria;p__Proteobacteria;c__Alphaproteobacteria;o__Caulobacterales;f__Caulobacteraceae;g__CAISGS01;s__CAISGS01 sp017418605	4083146	4083146	418326	17	70.28	99.59	1.14	yes	100	1.14	Caulobacteraceae	GTDB
GCA_018241335.1_Proteobacteria_bacterium_SZAS_AMP-5	GCA_018241335.1	Proteobacteria_bacterium_SZAS_AMP-5	yes	267_0	GCA_018241335.1_Proteobacteria_bacterium_SZAS_AMP-5	1	d__Bacteria;p__Proteobacteria;c__Alphaproteobacteria;o__Caulobacterales;f__Caulobacteraceae;g__Palsa-881;s__Palsa-881 sp018241335	4405988	4483553	15919	458	70.14	96.99	3.06	yes	98.27	2.46	Caulobacteraceae	GTDB
GCA_903923135.1_uncultured_Caulobacteraceae_bacterium_Kiruna2_bin-0871	GCA_903923135.1	uncultured_Caulobacteraceae_bacterium_Kiruna2_bin-0871	yes	268_1	GCA_903923135.1_uncultured_Caulobacteraceae_bacterium_Kiruna2_bin-0871	1	d__Bacteria;p__Proteobacteria;c__Alphaproteobacteria;o__Caulobacterales;f__Caulobacteraceae;g__Palsa-881;s__Palsa-881 sp903923135	4636946	4806620	28553	279	68.83	92.75	3.32	yes	96.47	2.2	Caulobacteraceae	StratFresh MAG
GCA_903840985.1_uncultured_Caulobacteraceae_bacterium_Ki2-D3_bin-0046	GCA_903840985.1	uncultured_Caulobacteraceae_bacterium_Ki2-D3_bin-0046	no	268_1	GCA_903923135.1_uncultured_Caulobacteraceae_bacterium_Kiruna2_bin-0871	0.999637	d__Bacteria;p__Proteobacteria;c__Alphaproteobacteria;o__Caulobacterales;f__Caulobacteraceae;g__Palsa-881;s__Palsa-881 sp903923135	4624202	4768693	26040	304	68.83	92.55	3.05	yes	96.97	2.32	Caulobacteraceae	StratFresh MAG
GCA_903860905.1_uncultured_Caulobacteraceae_bacterium_Kiruna_bin-06165	GCA_903860905.1	uncultured_Caulobacteraceae_bacterium_Kiruna_bin-06165	no	268_1	GCA_903923135.1_uncultured_Caulobacteraceae_bacterium_Kiruna2_bin-0871	0.999467	d__Bacteria;p__Proteobacteria;c__Alphaproteobacteria;o__Caulobacterales;f__Caulobacteraceae;g__Palsa-881;s__Palsa-881 sp903923135	4566348	4813776	21049	357	68.84	90.92	4.63	yes	94.86	4.47	Caulobacteraceae	StratFresh MAG
GCA_903872075.1_uncultured_Caulobacteraceae_bacterium_Umea_bin-04329	GCA_903872075.1	uncultured_Caulobacteraceae_bacterium_Umea_bin-04329	yes	269_1	GCA_903872075.1_uncultured_Caulobacteraceae_bacterium_Umea_bin-04329	1	d__Bacteria;p__Proteobacteria;c__Alphaproteobacteria;o__Caulobacterales;f__Caulobacteraceae;g__Palsa-881;s__Palsa-881 sp903872075	4361582	4575726	84525	100	67.43	91.83	2.2	yes	95.32	1.62	Caulobacteraceae	StratFresh MAG
GCA_903876365.1_uncultured_Caulobacteraceae_bacterium_Umea3p1_bin-1515	GCA_903876365.1	uncultured_Caulobacteraceae_bacterium_Umea3p1_bin-1515	no	269_1	GCA_903872075.1_uncultured_Caulobacteraceae_bacterium_Umea_bin-04329	0.999711	d__Bacteria;p__Proteobacteria;c__Alphaproteobacteria;o__Caulobacterales;f__Caulobacteraceae;g__Palsa-881;s__Palsa-881 sp903872075	4556442	4671836	42909	206	67.37	93.75	3.32	yes	97.53	3.43	Caulobacteraceae	StratFresh MAG
GCA_903887165.1_uncultured_Caulobacteraceae_bacterium_Umea3_bin-1590	GCA_903887165.1	uncultured_Caulobacteraceae_bacterium_Umea3_bin-1590	no	269_1	GCA_903872075.1_uncultured_Caulobacteraceae_bacterium_Umea_bin-04329	0.999525	d__Bacteria;p__Proteobacteria;c__Alphaproteobacteria;o__Caulobacterales;f__Caulobacteraceae;g__Palsa-881;s__Palsa-881 sp903872075	4477020	4683565	32769	226	67.42	91.9	3.56	yes	95.59	2.45	Caulobacteraceae	StratFresh MAG
GCA_903891275.1_uncultured_Caulobacteraceae_bacterium_VK_bin-1681	GCA_903891275.1	uncultured_Caulobacteraceae_bacterium_VK_bin-1681	no	269_1	GCA_903872075.1_uncultured_Caulobacteraceae_bacterium_Umea_bin-04329	0.996855	d__Bacteria;p__Proteobacteria;c__Alphaproteobacteria;o__Caulobacterales;f__Caulobacteraceae;g__Palsa-881;s__Palsa-881 sp903872075	4268743	4509077	13513	502	67.42	90.08	3.68	yes	94.67	3.05	Caulobacteraceae	StratFresh MAG
GCA_903911855.1_uncultured_Caulobacteraceae_bacterium_KR_bin-3969	GCA_903911855.1	uncultured_Caulobacteraceae_bacterium_KR_bin-3969	no	269_1	GCA_903872075.1_uncultured_Caulobacteraceae_bacterium_Umea_bin-04329	0.995352	d__Bacteria;p__Proteobacteria;c__Alphaproteobacteria;o__Caulobacterales;f__Caulobacteraceae;g__Palsa-881;s__Palsa-881 sp903872075	4415891	4656148	15197	476	67.38	91.05	3.57	yes	94.84	3.14	Caulobacteraceae	StratFresh MAG
GCA_903916695.1_uncultured_Caulobacteraceae_bacterium_AlinenLipids_bin-4060	GCA_903916695.1	uncultured_Caulobacteraceae_bacterium_AlinenLipids_bin-4060	no	269_1	GCA_903872075.1_uncultured_Caulobacteraceae_bacterium_Umea_bin-04329	0.998019	d__Bacteria;p__Proteobacteria;c__Alphaproteobacteria;o__Caulobacterales;f__Caulobacteraceae;g__Palsa-881;s__Palsa-881 sp903872075	4322818	4584599	35359	238	67.43	90.71	2.65	yes	94.29	2.54	Caulobacteraceae	StratFresh MAG
GCA_903870555.1_uncultured_Caulobacteraceae_bacterium_Ki1-2-2m_bin-386	GCA_903870555.1	uncultured_Caulobacteraceae_bacterium_Ki1-2-2m_bin-386	yes	270_1	GCA_903870555.1_uncultured_Caulobacteraceae_bacterium_Ki1-2-2m_bin-386	1	d__Bacteria;p__Proteobacteria;c__Alphaproteobacteria;o__Caulobacterales;f__Caulobacteraceae;g__Palsa-881;s__Palsa-881 sp903870555	4349168	4604243	9461	692	67.46	90.27	2.17	yes	94.46	2.03	Caulobacteraceae	StratFresh MAG
GCA_903839265.1_uncultured_Caulobacteraceae_bacterium_Ki1-1-6m_bin-0605	GCA_903839265.1	uncultured_Caulobacteraceae_bacterium_Ki1-1-6m_bin-0605	no	270_1	GCA_903870555.1_uncultured_Caulobacteraceae_bacterium_Ki1-2-2m_bin-386	0.994765	d__Bacteria;p__Proteobacteria;c__Alphaproteobacteria;o__Caulobacterales;f__Caulobacteraceae;g__Palsa-881;s__Palsa-881 sp903870555	4342596	4604109	10861	610	67.51	90.27	4.74	yes	94.32	3.83	Caulobacteraceae	StratFresh MAG
GCA_903945125.1_uncultured_Caulobacterales_bacterium_B-4_bin-512	GCA_903945125.1	uncultured_Caulobacterales_bacterium_B-4_bin-512	yes	271_1	GCA_903945125.1_uncultured_Caulobacterales_bacterium_B-4_bin-512	1	d__Bacteria;p__Proteobacteria;c__Alphaproteobacteria;o__Caulobacterales;f__Caulobacteraceae;g__CAIMFV01;s__CAIMFV01 sp903840435	3777290	3827042	146167	43	60.6	96.58	2.28	yes	98.7	2.03	Caulobacteraceae	StratFresh MAG
GCA_903840435.1_uncultured_Caulobacterales_bacterium_B4_bin-195	GCA_903840435.1	uncultured_Caulobacterales_bacterium_B4_bin-195	no	271_1	GCA_903945125.1_uncultured_Caulobacterales_bacterium_B-4_bin-512	0.9998	d__Bacteria;p__Proteobacteria;c__Alphaproteobacteria;o__Caulobacterales;f__Caulobacteraceae;g__CAIMFV01;s__CAIMFV01 sp903840435	3515336	3567420	110556	61	60.66	96.17	1.4	yes	98.54	0.65	Caulobacteraceae	StratFresh MAG
GCA_903916715.1_uncultured_Caulobacterales_bacterium_I3b_bin-070	GCA_903916715.1	uncultured_Caulobacterales_bacterium_I3b_bin-070	no	271_1	GCA_903945125.1_uncultured_Caulobacterales_bacterium_B-4_bin-512	0.996281	d__Bacteria;p__Proteobacteria;c__Alphaproteobacteria;o__Caulobacterales;f__Caulobacteraceae;g__CAIMFV01;s__CAIMFV01 sp903840435	3691928	3845758	12743	418	60.6	94.26	4.52	yes	96	3.94	Caulobacteraceae	StratFresh MAG
GCA_903925595.1_uncultured_Caulobacterales_bacterium_B4coas_bin-0201	GCA_903925595.1	uncultured_Caulobacterales_bacterium_B4coas_bin-0201	no	271_1	GCA_903945125.1_uncultured_Caulobacterales_bacterium_B-4_bin-512	0.998971	d__Bacteria;p__Proteobacteria;c__Alphaproteobacteria;o__Caulobacterales;f__Caulobacteraceae;g__CAIMFV01;s__CAIMFV01 sp903840435	3696557	3775464	35449	173	60.59	95.95	3.89	yes	97.91	3.22	Caulobacteraceae	StratFresh MAG
GCA_903945585.1_uncultured_Caulobacterales_bacterium_I-3_bin-201	GCA_903945585.1	uncultured_Caulobacterales_bacterium_I-3_bin-201	no	271_1	GCA_903945125.1_uncultured_Caulobacterales_bacterium_B-4_bin-512	0.996853	d__Bacteria;p__Proteobacteria;c__Alphaproteobacteria;o__Caulobacterales;f__Caulobacteraceae;g__CAIMFV01;s__CAIMFV01 sp903840435	3725544	3802740	25710	229	60.58	95.99	2.52	yes	97.97	1.66	Caulobacteraceae	StratFresh MAG
GCA_903851655.1_uncultured_Caulobacterales_bacterium_T7_bin-602	GCA_903851655.1	uncultured_Caulobacterales_bacterium_T7_bin-602	yes	272_1	GCA_903851655.1_uncultured_Caulobacterales_bacterium_T7_bin-602	1	d__Bacteria;p__Proteobacteria;c__Alphaproteobacteria;o__Caulobacterales;f__Caulobacteraceae;g__CAIMFV01;s__CAIMFV01 sp903851655	3850117	3966739	13532	419	69.55	95.81	2.71	yes	97.06	1.78	Caulobacteraceae	StratFresh MAG
GCA_903838825.1_uncultured_Caulobacterales_bacterium_T7-5_bin-101	GCA_903838825.1	uncultured_Caulobacterales_bacterium_T7-5_bin-101	no	272_1	GCA_903851655.1_uncultured_Caulobacterales_bacterium_T7_bin-602	0.997225	d__Bacteria;p__Proteobacteria;c__Alphaproteobacteria;o__Caulobacterales;f__Caulobacteraceae;g__CAIMFV01;s__CAIMFV01 sp903851655	3762090	3894100	12181	429	69.67	95.46	4.36	yes	96.61	4.09	Caulobacteraceae	StratFresh MAG
GCA_903869715.1_uncultured_Caulobacterales_bacterium_T7-022_bin-369	GCA_903869715.1	uncultured_Caulobacterales_bacterium_T7-022_bin-369	no	272_1	GCA_903851655.1_uncultured_Caulobacterales_bacterium_T7_bin-602	0.997094	d__Bacteria;p__Proteobacteria;c__Alphaproteobacteria;o__Caulobacterales;f__Caulobacteraceae;g__CAIMFV01;s__CAIMFV01 sp903851655	3789744	3888512	14321	395	69.59	96.27	4.09	yes	97.46	3.61	Caulobacteraceae	StratFresh MAG
GCA_903843275.1_uncultured_Caulobacterales_bacterium_AM-2014-D2_bin-249	GCA_903843275.1	uncultured_Caulobacterales_bacterium_AM-2014-D2_bin-249	yes	273_1	GCA_903843275.1_uncultured_Caulobacterales_bacterium_AM-2014-D2_bin-249	1	d__Bacteria;p__Proteobacteria;c__Alphaproteobacteria;o__Caulobacterales;f__Caulobacteraceae;g__CAIMFV01;s__CAIMFV01 sp903884425	3694686	3737291	337091	25	69.04	97.72	0.99	yes	98.86	0.65	Caulobacteraceae	StratFresh MAG
GCA_903858745.1_uncultured_Caulobacterales_bacterium_AlinenLipids_bin-8734	GCA_903858745.1	uncultured_Caulobacterales_bacterium_AlinenLipids_bin-8734	no	273_1	GCA_903843275.1_uncultured_Caulobacterales_bacterium_AM-2014-D2_bin-249	0.998556	d__Bacteria;p__Proteobacteria;c__Alphaproteobacteria;o__Caulobacterales;f__Caulobacteraceae;g__CAIMFV01;s__CAIMFV01 sp903884425	3515964	3649537	109508	77	69.36	95.57	2.71	yes	96.34	2.69	Caulobacteraceae	StratFresh MAG
GCA_903884425.1_uncultured_Caulobacterales_bacterium_AM-2014_bin-1795	GCA_903884425.1	uncultured_Caulobacterales_bacterium_AM-2014_bin-1795	no	273_1	GCA_903843275.1_uncultured_Caulobacterales_bacterium_AM-2014-D2_bin-249	0.999859	d__Bacteria;p__Proteobacteria;c__Alphaproteobacteria;o__Caulobacterales;f__Caulobacteraceae;g__CAIMFV01;s__CAIMFV01 sp903884425	3583597	3624921	310626	24	69.2	97.45	0.99	yes	98.86	0.65	Caulobacteraceae	StratFresh MAG
GCA_903897315.1_uncultured_Caulobacterales_bacterium_AM-2014-D1_bin-528	GCA_903897315.1	uncultured_Caulobacterales_bacterium_AM-2014-D1_bin-528	no	273_1	GCA_903843275.1_uncultured_Caulobacterales_bacterium_AM-2014-D2_bin-249	0.999887	d__Bacteria;p__Proteobacteria;c__Alphaproteobacteria;o__Caulobacterales;f__Caulobacteraceae;g__CAIMFV01;s__CAIMFV01 sp903884425	3624724	3666522	435740	17	69.15	97.45	1.54	yes	98.86	1.3	Caulobacteraceae	StratFresh MAG
GCA_903912035.1_uncultured_Caulobacterales_bacterium_AM-lipid-02-D1_bin-0820	GCA_903912035.1	uncultured_Caulobacterales_bacterium_AM-lipid-02-D1_bin-0820	no	273_1	GCA_903843275.1_uncultured_Caulobacterales_bacterium_AM-2014-D2_bin-249	0.997888	d__Bacteria;p__Proteobacteria;c__Alphaproteobacteria;o__Caulobacterales;f__Caulobacteraceae;g__CAIMFV01;s__CAIMFV01 sp903884425	3565692	3688520	74092	92	69.33	95.87	2.39	yes	96.67	2.16	Caulobacteraceae	StratFresh MAG
GCA_903874895.1_uncultured_Caulobacterales_bacterium_Ki1-0-7m_bin-1314	GCA_903874895.1	uncultured_Caulobacterales_bacterium_Ki1-0-7m_bin-1314	yes	274_0	GCA_903874895.1_uncultured_Caulobacterales_bacterium_Ki1-0-7m_bin-1314	1	d__Bacteria;p__Proteobacteria;c__Alphaproteobacteria;o__Caulobacterales;f__Caulobacteraceae;g__CAIMFV01;s__CAIMFV01 sp903874895	3563191	3615984	22968	266	68.02	96.72	3.07	yes	98.54	2.76	Caulobacteraceae	StratFresh MAG
GCA_903858685.1_uncultured_Caulobacterales_bacterium_AlinenLipids_bin-4138	GCA_903858685.1	uncultured_Caulobacterales_bacterium_AlinenLipids_bin-4138	yes	275_0	GCA_903858685.1_uncultured_Caulobacterales_bacterium_AlinenLipids_bin-4138	1	d__Bacteria;p__Proteobacteria;c__Alphaproteobacteria;o__Caulobacterales;f__Caulobacteraceae;g__CAIMFV01;s__CAIMFV01 sp903858685	3865639	4750109	26249	279	63.65	92.73	4.39	yes	81.38	0.86	Caulobacteraceae	StratFresh MAG
GCF_000412185.1_Euryhalocaulis_caribicus	GCF_000412185.1	Euryhalocaulis_caribicus	yes	276_1	GCF_000412185.1_Euryhalocaulis_caribicus	1	d__Bacteria;p__Proteobacteria;c__Alphaproteobacteria;o__Caulobacterales;f__Maricaulaceae;g__Euryhalocaulis;s__Euryhalocaulis caribicus	3323095	3328420	155932	39	63.94	97.45	0.98	yes	99.84	0.44	outgroup_Caulobacterales	GTDB
GCA_013911995.1_Euryhalocaulis_sp._MCMED-G07	GCA_013911995.1	Euryhalocaulis_sp._MCMED-G07	no	276_1	GCF_000412185.1_Euryhalocaulis_caribicus	0.97423	d__Bacteria;p__Proteobacteria;c__Alphaproteobacteria;o__Caulobacterales;f__Maricaulaceae;g__Euryhalocaulis;s__Euryhalocaulis caribicus	2875910	3045547	49198	84	64.09	93.24	0.75	yes	94.43	0.23	outgroup_Caulobacterales	GTDB
GCA_902826335.1_uncultured_Alphaproteobacteria_bacterium_Alphaproteobacteria_sp._RBC055	GCA_902826335.1	uncultured_Alphaproteobacteria_bacterium_Alphaproteobacteria_sp._RBC055	yes	277_0	GCA_902826335.1_uncultured_Alphaproteobacteria_bacterium_Alphaproteobacteria_sp._RBC055	0.999997	d__Bacteria;p__Proteobacteria;c__Alphaproteobacteria;o__Caulobacterales;f__TH1-2;g__CADEEL01;s__CADEEL01 sp902826335	2913905	3020217	77735	66	65.16	92.74	0.89	yes	96.48	1	outgroup_Caulobacterales	GTDB
GCF_000092025.1_Agrobacterium_tumefaciens_str._C58	GCF_000092025.1	Agrobacterium_tumefaciens_str._C58	na	na	na	na	d__Bacteria;p__Proteobacteria;c__Alphaproteobacteria;o__Rhizobiales;f__Rhizobiaceae;g__Agrobacterium;s__Agrobacterium fabrum	5674258	5674258	2841580	4	59.04	100	0	yes	100	0	outgroup_Alphaproteobacteria	NCBI
GCF_000143145.1_Hyphomicrobium_denitrificans_ATCC_51888	GCF_000143145.1	Hyphomicrobium_denitrificans_ATCC_51888	na	na	na	na	d__Bacteria;p__Proteobacteria;c__Alphaproteobacteria;o__Rhizobiales;f__Hyphomicrobiaceae;g__Hyphomicrobium_B;s__Hyphomicrobium_B denitrificans	3638969	3646262	3638969	1	60.81	99.32	0	yes	99.8	0.6	outgroup_Alphaproteobacteria	NCBI
GCF_000017565.1_Parvibaculum_lavamentivorans_DS-1	GCF_000017565.1	Parvibaculum_lavamentivorans_DS-1	na	na	na	na	d__Bacteria;p__Proteobacteria;c__Alphaproteobacteria;o__Parvibaculales;f__Parvibaculaceae;g__Parvibaculum;s__Parvibaculum lavamentivorans	3914745	3914745	3914745	1	62.33	100	0	yes	100	0	outgroup_Alphaproteobacteria	NCBI
GCF_000014045.1_Roseobacter_denitrificans_OCh_114	GCF_000014045.1	Roseobacter_denitrificans_OCh_114	na	na	na	na	d__Bacteria;p__Proteobacteria;c__Alphaproteobacteria;o__Rhodobacterales;f__Rhodobacteraceae;g__Roseobacter;s__Roseobacter denitrificans	4331234	4363964	4133097	5	58.88	100	0	yes	99.25	0	outgroup_Alphaproteobacteria	NCBI
GCF_000273405.1_Cereibacter_sphaeroides_2.4.1	GCF_000273405.1	Cereibacter_sphaeroides_2.4.1	na	na	na	na	d__Bacteria;p__Proteobacteria;c__Alphaproteobacteria;o__Rhodobacterales;f__Rhodobacteraceae;g__Cereibacter_A;s__Cereibacter_A sphaeroides	4628173	4663616	3188521	7	68.77	100	0	yes	99.24	0	outgroup_Alphaproteobacteria	NCBI
GCA_903843105.1_uncultured_Caulobacterales_bacterium_AM-lipid-02-D2_bin-0209	GCA_903843105.1	uncultured_Caulobacterales_bacterium_AM-lipid-02-D2_bin-0209	no	na	na	na	d__Bacteria;p__Proteobacteria;c__Alphaproteobacteria;o__Caulobacterales;f__Caulobacteraceae;g__CAIMFV01;s__CAIMFV01 sp903884425	3324421	3593969	7620	569	69.58	91.95	3.97	yes	92.5	4.17	Caulobacteraceae	StratFresh MAG	dRep removed based on its quality estimations, thus not assigned to an SGRcluster
Erken_MAG_ERK51_bin-17	Erken_MAG	ERK51_bin-17	no	na	na	na	d__Bacteria;p__Proteobacteria;c__Alphaproteobacteria;o__Caulobacterales;f__Caulobacteraceae	3595269	4022004	6776	684	64.47	88.67	2.47	no	89.39	2.53	na	GTDB
GCA_000961795.1_Hyphomonas_sp._BRH_c22_BRH_c22	GCA_000961795.1	Hyphomonas_sp._BRH_c22_BRH_c22	no	na	na	na	d__Bacteria;p__Proteobacteria;c__Alphaproteobacteria;o__Caulobacterales;f__Hyphomonadaceae;g__Hyphomonas;s__Hyphomonas sp000961795	4070352	4207082	49798	140	60.92	93.18	8.58	no	96.75	6.9	na	GTDB
GCA_001464545.1_Acidobacteria_bacterium_Ga0077551_Ga0077551	GCA_001464545.1	Acidobacteria_bacterium_Ga0077551_Ga0077551	no	na	na	na	d__Bacteria;p__Proteobacteria;c__Alphaproteobacteria;o__Caulobacterales;f__Hyphomonadaceae;g__Hyphomonas;s__Hyphomonas sp001464545	3080578	3347727	180418	25	64.44	89.15	0.96	no	92.02	0.65	na	GTDB
GCA_001724985.1_Phenylobacterium_sp._SCN_69-14	GCA_001724985.1	Phenylobacterium_sp._SCN_69-14	no	na	na	na	d__Bacteria;p__Proteobacteria;c__Alphaproteobacteria;o__Caulobacterales;f__Caulobacteraceae;g__Phenylobacterium;s__Phenylobacterium sp001724985	2685392	3430496	12143	245	69.19	78.26	3.39	no	78.28	2.73	na	GTDB
GCA_001767925.1_Alphaproteobacteria_bacterium_RIFCSPHIGHO2_12_FULL_63_12	GCA_001767925.1	Alphaproteobacteria_bacterium_RIFCSPHIGHO2_12_FULL_63_12	no	na	na	na	d__Bacteria;p__Proteobacteria;c__Alphaproteobacteria;o__Caulobacterales;f__Parvularculaceae;g__CV81;s__CV81 sp001767925	3383344	3829045	28389	172	63.17	87.17	5.52	no	88.36	1.75	na	GTDB
GCA_001796015.1_Caulobacterales_bacterium_RIFCSPHIGHO2_01_FULL_67_30	GCA_001796015.1	Caulobacterales_bacterium_RIFCSPHIGHO2_01_FULL_67_30	no	na	na	na	d__Bacteria;p__Proteobacteria;c__Alphaproteobacteria;o__Caulobacterales;f__Caulobacteraceae;g__Brevundimonas;s__Brevundimonas mediterranea_A	2780587	3266283	6188	609	67.59	84.29	2.24	no	85.13	2.18	na	GTDB
GCA_001796025.1_Caulobacterales_bacterium_RIFCSPHIGHO2_12_FULL_68_13	GCA_001796025.1	Caulobacterales_bacterium_RIFCSPHIGHO2_12_FULL_68_13	no	na	na	na	d__Bacteria;p__Proteobacteria;c__Alphaproteobacteria;o__Caulobacterales;f__Caulobacteraceae;g__Brevundimonas;s__Brevundimonas mediterranea_A	2438038	3542630	12969	211	67.55	67.95	0.29	no	68.82	0.61	na	GTDB
GCA_001796045.1_Caulobacterales_bacterium_RIFOXYB1_FULL_67_16	GCA_001796045.1	Caulobacterales_bacterium_RIFOXYB1_FULL_67_16	no	na	na	na	d__Bacteria;p__Proteobacteria;c__Alphaproteobacteria;o__Caulobacterales;f__Caulobacteraceae;g__Brevundimonas;s__Brevundimonas sp001796045	2747835	3526482	17374	195	67.57	77.19	0.91	no	77.92	1.03	na	GTDB
GCA_001896875.1_Caulobacterales_bacterium_68-7_68-7	GCA_001896875.1	Caulobacterales_bacterium_68-7_68-7	no	na	na	na	d__Bacteria;p__Proteobacteria;c__Alphaproteobacteria;o__Caulobacterales;f__Caulobacteraceae;g__Caulobacter;s__Caulobacter sp001896875	3318269	4166063	20079	208	68.33	77.55	1.41	no	79.65	0.76	na	GTDB
GCA_002010795.1_Caulobacteraceae_bacterium_JdFR-89_JdFR-89	GCA_002010795.1	Caulobacteraceae_bacterium_JdFR-89_JdFR-89	no	na	na	na	d__Bacteria;p__Proteobacteria;c__Alphaproteobacteria;o__Caulobacterales;f__Caulobacteraceae;g__Caulobacter;s__Caulobacter vibrioides_E	4055294	5004682	7375	650	67.48	82.09	1.92	no	81.03	4.08	na	GTDB
GCA_002083515.1_Proteobacteria_bacterium_HN_bin10_HN_bin10	GCA_002083515.1	Proteobacteria_bacterium_HN_bin10_HN_bin10	no	na	na	na	d__Bacteria;p__Proteobacteria;c__Alphaproteobacteria;o__Caulobacterales;f__TH1-2;g__Terricaulis;s__Terricaulis sp002083515	2753631	3340974	57866	100	64.5	80.93	6.31	no	82.42	6.09	na	GTDB
GCA_002172415.2_Hyphomonadaceae_bacterium_TMED125_TMED125	GCA_002172415.2	Hyphomonadaceae_bacterium_TMED125_TMED125	no	na	na	na	d__Bacteria;p__Proteobacteria;c__Alphaproteobacteria;o__Caulobacterales;f__Hyphomonadaceae;g__Ponticaulis;s__Ponticaulis sp002338565	1761803	3374455	299587	7	55.24	50.45	0.15	no	52.21	0	na	GTDB
GCA_002172815.1_Hyphomonas_sp._TMED31_TMED31	GCA_002172815.1	Hyphomonas_sp._TMED31_TMED31	no	na	na	na	d__Bacteria;p__Proteobacteria;c__Alphaproteobacteria;o__Caulobacterales;f__Hyphomonadaceae;g__Hyphomonas;s__Hyphomonas atlantica	3025524	3343859	38068	102	57.76	86.02	3.02	no	90.48	2	na	GTDB
GCA_002172915.1_Hyphomonas_sp._TMED17_TMED17	GCA_002172915.1	Hyphomonas_sp._TMED17_TMED17	no	na	na	na	d__Bacteria;p__Proteobacteria;c__Alphaproteobacteria;o__Caulobacterales;f__Hyphomonadaceae;g__Henriciella;s__Henriciella sp002172915	2450500	2611638	306155	15	54.68	88.85	3.18	no	93.83	3.48	na	GTDB
GCA_002221445.1_Phenylobacterium_zucineum_lbmp16	GCA_002221445.1	Phenylobacterium_zucineum_lbmp16	no	na	na	na	d__Bacteria;p__Proteobacteria;c__Alphaproteobacteria;o__Caulobacterales;f__Caulobacteraceae;g__Phenylobacterium;s__Phenylobacterium zucineum_B	3293593	3581550	13426	453	59.45	90.6	6.79	no	91.96	6.77	na	GTDB
GCA_002280275.1_Caulobacter_vibrioides_32-67-7	GCA_002280275.1	Caulobacter_vibrioides_32-67-7	no	na	na	na	d__Bacteria;p__Proteobacteria;c__Alphaproteobacteria;o__Caulobacterales;f__Caulobacteraceae;g__Caulobacter;s__Caulobacter vibrioides_A	4111245	4468259	9305	730	66.96	90.69	7.33	no	92.01	7	na	GTDB
GCA_002280485.1_Caulobacterales_bacterium_32-69-10_32-69-10	GCA_002280485.1	Caulobacterales_bacterium_32-69-10_32-69-10	no	na	na	na	d__Bacteria;p__Proteobacteria;c__Alphaproteobacteria;o__Caulobacterales;f__Caulobacteraceae;g__NCED01;s__NCED01 sp002280485	2839063	3308931	43755	154	69.05	82.9	5.81	no	85.8	4.17	na	GTDB
GCA_002282565.1_Hyphomonas_sp._34-62-18_34-62-18	GCA_002282565.1	Hyphomonas_sp._34-62-18_34-62-18	no	na	na	na	d__Bacteria;p__Proteobacteria;c__Alphaproteobacteria;o__Caulobacterales;f__Hyphomonadaceae;g__Hyphomonas;s__Hyphomonas sp002282565	3544786	3961983	11777	524	61.93	86.8	3.03	no	89.47	1.8	na	GTDB
GCA_002291875.1_Hyphomonadaceae_bacterium_UBA1001_UBA1001	GCA_002291875.1	Hyphomonadaceae_bacterium_UBA1001_UBA1001	no	na	na	na	d__Bacteria;p__Proteobacteria;c__Alphaproteobacteria;o__Caulobacterales;f__TH1-2;g__UBA1001;s__UBA1001 sp002291875	2642452	3264705	13481	286	69.34	77.37	2.76	no	80.94	2.79	na	GTDB
GCA_002292005.1_Brevundimonas_sp._UBA992_UBA992	GCA_002292005.1	Brevundimonas_sp._UBA992_UBA992	no	na	na	na	d__Bacteria;p__Proteobacteria;c__Alphaproteobacteria;o__Caulobacterales;f__Caulobacteraceae;g__Brevundimonas;s__Brevundimonas diminuta	2646543	3256482	10170	322	67.82	79.63	0.82	no	81.27	0.49	na	GTDB
GCA_002292165.1_Brevundimonas_sp._UBA986_UBA986	GCA_002292165.1	Brevundimonas_sp._UBA986_UBA986	no	na	na	na	d__Bacteria;p__Proteobacteria;c__Alphaproteobacteria;o__Caulobacterales;f__Caulobacteraceae;g__Brevundimonas;s__Brevundimonas sp002292165	3626316	4168179	19057	281	68.08	86.79	1.82	no	87	2.03	na	GTDB
GCA_002299045.1_Hyphomonadaceae_bacterium_UBA684_UBA684	GCA_002299045.1	Hyphomonadaceae_bacterium_UBA684_UBA684	no	na	na	na	d__Bacteria;p__Proteobacteria;c__Alphaproteobacteria;o__Caulobacterales;f__TH1-2;g__UBA4763;s__UBA4763 sp002403455	2496810	2951661	15115	228	61.61	84.39	1.28	no	84.59	1.19	na	GTDB
GCA_002325265.1_Alphaproteobacteria_bacterium_UBA1485_UBA1485	GCA_002325265.1	Alphaproteobacteria_bacterium_UBA1485_UBA1485	no	na	na	na	d__Bacteria;p__Proteobacteria;c__Alphaproteobacteria;o__Caulobacterales;f__Maricaulaceae;g__Hyphobacterium;s__Hyphobacterium sp002692855	2648265	3052051	32132	140	63.98	86.39	0.91	no	86.77	0.81	na	GTDB
GCA_002336965.1_Hyphomonadaceae_bacterium_UBA1942_UBA1942	GCA_002336965.1	Hyphomonadaceae_bacterium_UBA1942_UBA1942	no	na	na	na	d__Bacteria;p__Proteobacteria;c__Alphaproteobacteria;o__Caulobacterales;f__TH1-2;g__UBA1942;s__UBA1942 sp002336965	2666094	2925273	65085	68	41.44	87.62	1.45	no	91.14	1.67	na	GTDB
GCA_002337445.1_Hyphomonas_sp._UBA1914_UBA1914	GCA_002337445.1	Hyphomonas_sp._UBA1914_UBA1914	no	na	na	na	d__Bacteria;p__Proteobacteria;c__Alphaproteobacteria;o__Caulobacterales;f__Hyphomonadaceae;g__Hyphomonas;s__Hyphomonas sp000682775	3260488	3969911	43711	116	58.52	81.53	1.58	no	82.13	0.6	na	GTDB
GCA_002341245.1_Hyphomonas_sp._UBA2515_UBA2515	GCA_002341245.1	Hyphomonas_sp._UBA2515_UBA2515	no	na	na	na	d__Bacteria;p__Proteobacteria;c__Alphaproteobacteria;o__Caulobacterales;f__Hyphomonadaceae;g__Hyphomonas;s__Hyphomonas sp000682775	3429929	3928899	41115	112	58.34	84.3	1.51	no	87.3	0.6	na	GTDB
GCA_002343395.1_Hyphomonadaceae_bacterium_UBA2389_UBA2389	GCA_002343395.1	Hyphomonadaceae_bacterium_UBA2389_UBA2389	no	na	na	na	d__Bacteria;p__Proteobacteria;c__Alphaproteobacteria;o__Caulobacterales;f__TH1-2;g__Terricaulis;s__Terricaulis sp002343395	2850090	3186238	35796	144	64.03	87.2	1.43	no	89.45	0.71	na	GTDB
GCA_002343425.1_Brevundimonas_sp._UBA2388_UBA2388	GCA_002343425.1	Brevundimonas_sp._UBA2388_UBA2388	no	na	na	na	d__Bacteria;p__Proteobacteria;c__Alphaproteobacteria;o__Caulobacterales;f__Caulobacteraceae;g__Brevundimonas;s__Brevundimonas sp002343425	3049748	3435175	31559	163	67.95	88.31	2.94	no	88.78	1.8	na	GTDB
GCA_002354525.1_Hyphomonas_sp._UBA2691_UBA2691	GCA_002354525.1	Hyphomonas_sp._UBA2691_UBA2691	no	na	na	na	d__Bacteria;p__Proteobacteria;c__Alphaproteobacteria;o__Caulobacterales;f__Hyphomonadaceae;g__Hyphomonas;s__Hyphomonas sp000682775	3148614	3714302	42004	129	58.55	81.46	1.31	no	84.77	0.32	na	GTDB
GCA_002359395.1_Hyphomonas_sp._UBA2660_UBA2660	GCA_002359395.1	Hyphomonas_sp._UBA2660_UBA2660	no	na	na	na	d__Bacteria;p__Proteobacteria;c__Alphaproteobacteria;o__Caulobacterales;f__Hyphomonadaceae;g__Hyphomonas;s__Hyphomonas sp000682775	3487502	3799850	107578	51	58.4	89.15	1.06	no	91.78	0.51	na	GTDB
GCA_002363795.1_Hyphomonas_sp._UBA3201_UBA3201	GCA_002363795.1	Hyphomonas_sp._UBA3201_UBA3201	no	na	na	na	d__Bacteria;p__Proteobacteria;c__Alphaproteobacteria;o__Caulobacterales;f__Hyphomonadaceae;g__Hyphomonas;s__Hyphomonas sp000682775	3546715	4070601	100340	51	58.36	85.51	1.47	no	87.13	0.91	na	GTDB
GCA_002375605.1_Hyphomonas_sp._UBA3601_UBA3601	GCA_002375605.1	Hyphomonas_sp._UBA3601_UBA3601	no	na	na	na	d__Bacteria;p__Proteobacteria;c__Alphaproteobacteria;o__Caulobacterales;f__Hyphomonadaceae;g__Hyphomonas;s__Hyphomonas sp000682775	3171255	3673410	33678	148	58.5	83.36	2.04	no	86.33	1.3	na	GTDB
GCA_002384465.1_Hyphomonas_sp._UBA3988_UBA3988	GCA_002384465.1	Hyphomonas_sp._UBA3988_UBA3988	no	na	na	na	d__Bacteria;p__Proteobacteria;c__Alphaproteobacteria;o__Caulobacterales;f__Hyphomonadaceae;g__Hyphomonas;s__Hyphomonas sp000682775	3434942	4031622	51056	107	58.36	82.7	1.26	no	85.2	0.35	na	GTDB
GCA_002385025.1_Hyphomonas_sp._UBA3973_UBA3973	GCA_002385025.1	Hyphomonas_sp._UBA3973_UBA3973	no	na	na	na	d__Bacteria;p__Proteobacteria;c__Alphaproteobacteria;o__Caulobacterales;f__Hyphomonadaceae;g__Hyphomonas;s__Hyphomonas sp000682775	3294244	3768296	662179	5	58.54	84.97	1.09	no	87.42	0.32	na	GTDB
GCA_002386585.1_Brevundimonas_sp._UBA4609_UBA4609	GCA_002386585.1	Brevundimonas_sp._UBA4609_UBA4609	no	na	na	na	d__Bacteria;p__Proteobacteria;c__Alphaproteobacteria;o__Caulobacterales;f__Caulobacteraceae;g__Brevundimonas;s__Brevundimonas sp002386585	3062111	3479672	15563	270	67.41	88.09	0.61	no	88	0	na	GTDB
GCA_002388625.1_Hyphomonas_sp._UBA4508_UBA4508	GCA_002388625.1	Hyphomonas_sp._UBA4508_UBA4508	no	na	na	na	d__Bacteria;p__Proteobacteria;c__Alphaproteobacteria;o__Caulobacterales;f__Hyphomonadaceae;g__Hyphomonas;s__Hyphomonas sp000682775	3586259	3913421	126337	47	58.42	88.3	3.9	no	91.64	3.58	na	GTDB
GCA_002388885.1_Parvularculaceae_bacterium_UBA4496_UBA4496	GCA_002388885.1	Parvularculaceae_bacterium_UBA4496_UBA4496	no	na	na	na	d__Bacteria;p__Proteobacteria;c__Alphaproteobacteria;o__Caulobacterales;f__Parvularculaceae;g__Marinicaulis;s__Marinicaulis sp002388885	3400542	3980967	23394	213	57.19	86.94	3.7	no	85.42	2.5	na	GTDB
GCA_002388935.1_Hyphomonas_sp._UBA4494_UBA4494	GCA_002388935.1	Hyphomonas_sp._UBA4494_UBA4494	no	na	na	na	d__Bacteria;p__Proteobacteria;c__Alphaproteobacteria;o__Caulobacterales;f__Hyphomonadaceae;g__Hyphomonas;s__Hyphomonas sp000682775	3407807	3636158	147122	42	58.58	89.78	1.79	no	93.72	0.49	na	GTDB
GCA_002398405.1_Caulobacteraceae_bacterium_UBA5005_UBA5005	GCA_002398405.1	Caulobacteraceae_bacterium_UBA5005_UBA5005	no	na	na	na	d__Bacteria;p__Proteobacteria;c__Alphaproteobacteria;o__Caulobacterales;f__Caulobacteraceae;g__UBA5005;s__UBA5005 sp002398405	3561369	3880755	35993	152	66.38	88.75	1.29	no	91.77	1.4	na	GTDB
GCA_002403865.1_Brevundimonas_naejangsanensis_UBA4743	GCA_002403865.1	Brevundimonas_naejangsanensis_UBA4743	no	na	na	na	d__Bacteria;p__Proteobacteria;c__Alphaproteobacteria;o__Caulobacterales;f__Caulobacteraceae;g__Brevundimonas;s__Brevundimonas diminuta_B	2831976	3433947	721864	7	67.05	83.61	0.68	no	82.47	0.32	na	GTDB
GCA_002411065.1_Hyphomonadaceae_bacterium_UBA5341_UBA5341	GCA_002411065.1	Hyphomonadaceae_bacterium_UBA5341_UBA5341	no	na	na	na	d__Bacteria;p__Proteobacteria;c__Alphaproteobacteria;o__Caulobacterales;f__Hyphomonadaceae;g__UBA5336;s__UBA5336 sp002408125	3572647	4016015	39609	154	63.31	85.74	4.02	no	88.96	3.2	na	GTDB
GCA_002413605.1_Hyphomonadaceae_bacterium_UBA5161_UBA5161	GCA_002413605.1	Hyphomonadaceae_bacterium_UBA5161_UBA5161	no	na	na	na	d__Bacteria;p__Proteobacteria;c__Alphaproteobacteria;o__Caulobacterales;f__Hyphomonadaceae;g__Henriciella;s__Henriciella sp002733705	3040241	3354934	164343	54	61.41	87.76	1.1	no	90.62	0.41	na	GTDB
GCA_002414505.1_Hyphomonas_sp._UBA5111_UBA5111	GCA_002414505.1	Hyphomonas_sp._UBA5111_UBA5111	no	na	na	na	d__Bacteria;p__Proteobacteria;c__Alphaproteobacteria;o__Caulobacterales;f__Hyphomonadaceae;g__Hyphomonas;s__Hyphomonas sp002414505	3256866	4002047	35072	162	60.28	79.55	1.93	no	81.38	0.97	na	GTDB
GCA_002415545.1_Hyphomonas_sp._UBA5107_UBA5107	GCA_002415545.1	Hyphomonas_sp._UBA5107_UBA5107	no	na	na	na	d__Bacteria;p__Proteobacteria;c__Alphaproteobacteria;o__Caulobacterales;f__Hyphomonadaceae;g__Hyphomonas;s__Hyphomonas sp000682775	3322430	3615660	67348	75	58.56	89.01	2.7	no	91.89	1.24	na	GTDB
GCA_002426005.1_Brevundimonas_sp._UBA5539_UBA5539	GCA_002426005.1	Brevundimonas_sp._UBA5539_UBA5539	no	na	na	na	d__Bacteria;p__Proteobacteria;c__Alphaproteobacteria;o__Caulobacterales;f__Caulobacteraceae;g__Brevundimonas;s__Brevundimonas sp002426005	2464870	3029957	14821	233	64.51	82.72	1.75	no	81.35	1.62	na	GTDB
GCA_002434565.1_Brevundimonas_sp._UBA6547_UBA6547	GCA_002434565.1	Brevundimonas_sp._UBA6547_UBA6547	no	na	na	na	d__Bacteria;p__Proteobacteria;c__Alphaproteobacteria;o__Caulobacterales;f__Caulobacteraceae;g__Brevundimonas;s__Brevundimonas sp002430835	2815999	3278229	12989	293	67.38	87.34	1.35	no	85.9	1.04	na	GTDB
GCA_002441055.1_Caulobacteraceae_bacterium_UBA6225_UBA6225	GCA_002441055.1	Caulobacteraceae_bacterium_UBA6225_UBA6225	no	na	na	na	d__Bacteria;p__Proteobacteria;c__Alphaproteobacteria;o__Caulobacterales;f__Caulobacteraceae;g__Phenylobacterium;s__Phenylobacterium sp002441055	2731117	3378841	14787	248	67.36	80.5	1.4	no	80.83	1.63	na	GTDB
GCA_002480295.1_Oceanicaulis_sp._UBA7814_UBA7814	GCA_002480295.1	Oceanicaulis_sp._UBA7814_UBA7814	no	na	na	na	d__Bacteria;p__Proteobacteria;c__Alphaproteobacteria;o__Caulobacterales;f__Maricaulaceae;g__Oceanicaulis;s__Oceanicaulis sp000152745	3034968	3518396	15453	283	63.93	84.28	2.55	no	86.26	1.48	na	GTDB
GCA_002483865.1_Brevundimonas_sp._UBA7635_UBA7635	GCA_002483865.1	Brevundimonas_sp._UBA7635_UBA7635	no	na	na	na	d__Bacteria;p__Proteobacteria;c__Alphaproteobacteria;o__Caulobacterales;f__Caulobacteraceae;g__Brevundimonas;s__Brevundimonas sp002483865	2164702	3189483	16887	187	63.56	68.68	1.08	no	67.87	0.97	na	GTDB
GCA_002683255.1_Oceanicaulis_sp._CPC78	GCA_002683255.1	Oceanicaulis_sp._CPC78	no	na	na	na	d__Bacteria;p__Proteobacteria;c__Alphaproteobacteria;o__Caulobacterales;f__Maricaulaceae;g__Maricaulis;s__Maricaulis sp002707795	2282370	3467067	11382	216	65.81	71.52	0.87	no	65.83	0	na	GTDB
GCA_002683955.1_Oceanicaulis_sp._CPC46	GCA_002683955.1	Oceanicaulis_sp._CPC46	no	na	na	na	d__Bacteria;p__Proteobacteria;c__Alphaproteobacteria;o__Caulobacterales;f__Maricaulaceae;g__Oceanicaulis;s__Oceanicaulis sp000152745	2968318	3330698	16653	209	63.21	88.04	4.37	no	89.12	3.27	na	GTDB
GCA_002684195.1_Hyphomonas_sp._CPC39	GCA_002684195.1	Hyphomonas_sp._CPC39	no	na	na	na	d__Bacteria;p__Proteobacteria;c__Alphaproteobacteria;o__Caulobacterales;f__Hyphomonadaceae;g__Hyphomonas;s__Hyphomonas sp002700305	3018114	3971203	12363	266	61.05	72.48	2.39	no	76	1.81	na	GTDB
GCA_002687635.1_Ponticaulis_sp._ARS22	GCA_002687635.1	Ponticaulis_sp._ARS22	no	na	na	na	d__Bacteria;p__Proteobacteria;c__Alphaproteobacteria;o__Caulobacterales;f__Hyphomonadaceae;g__Ponticaulis;s__Ponticaulis sp002723155	2998056	4363347	13153	241	54.81	68.1	1.95	no	68.71	1.7	na	GTDB
GCA_002692725.1_Ponticaulis_sp._IN28	GCA_002692725.1	Ponticaulis_sp._IN28	no	na	na	na	d__Bacteria;p__Proteobacteria;c__Alphaproteobacteria;o__Caulobacterales;f__Hyphomonadaceae;g__Ponticaulis;s__Ponticaulis sp002692725	3889948	3958026	388436	68	55.2	94.87	7.11	no	98.28	2.82	na	GTDB
GCA_002692855.1_Maricaulis_sp._IN14	GCA_002692855.1	Maricaulis_sp._IN14	no	na	na	na	d__Bacteria;p__Proteobacteria;c__Alphaproteobacteria;o__Caulobacterales;f__Maricaulaceae;g__Hyphobacterium;s__Hyphobacterium sp002692855	4072573	4144269	106686	173	55.63	97.54	5.71	no	98.27	6.32	na	GTDB
GCA_002692925.1_Hyphomonas_sp._IN11	GCA_002692925.1	Hyphomonas_sp._IN11	no	na	na	na	d__Bacteria;p__Proteobacteria;c__Alphaproteobacteria;o__Caulobacterales;f__Hyphomonadaceae;g__Hyphomonas;s__Hyphomonas sp000682775	5808193	5836793	112084	279	50.99	96.07	5.77	no	99.51	4.51	na	GTDB
GCA_002694345.1_Maricaulis_sp._IN27	GCA_002694345.1	Maricaulis_sp._IN27	no	na	na	na	d__Bacteria;p__Proteobacteria;c__Alphaproteobacteria;o__Caulobacterales;f__Maricaulaceae;g__Maricaulis;s__Maricaulis sp002694345	2238725	3131084	9616	254	63.91	71.93	0.92	no	71.5	0.27	na	GTDB
GCA_002694485.1_Brevundimonas_sp._IN16	GCA_002694485.1	Brevundimonas_sp._IN16	no	na	na	na	d__Bacteria;p__Proteobacteria;c__Alphaproteobacteria;o__Caulobacterales;f__Caulobacteraceae;g__Brevundimonas;s__Brevundimonas aurantiaca	2855832	3493800	10804	301	66.9	81.39	3.07	no	81.74	3.3	na	GTDB
GCA_002695785.1_Hyphomonas_sp._EAC631	GCA_002695785.1	Hyphomonas_sp._EAC631	no	na	na	na	d__Bacteria;p__Proteobacteria;c__Alphaproteobacteria;o__Caulobacterales;f__Hyphomonadaceae;g__Hyphomonas;s__Hyphomonas sp002695785	3358813	3700764	108253	77	59.47	86.77	6.02	no	90.76	5.51	na	GTDB
GCA_002695925.1_Henriciella_sp._EAC6	GCA_002695925.1	Henriciella_sp._EAC6	no	na	na	na	d__Bacteria;p__Proteobacteria;c__Alphaproteobacteria;o__Caulobacterales;f__Hyphomonadaceae;g__Henriciella;s__Henriciella sp002733705	3302700	3659096	63501	77	61.03	86.55	3.04	no	90.26	2.79	na	GTDB
GCA_002695955.1_Hyphomonadaceae_bacterium_EAC57	GCA_002695955.1	Hyphomonadaceae_bacterium_EAC57	no	na	na	na	d__Bacteria;p__Proteobacteria;c__Alphaproteobacteria;o__Caulobacterales;f__Hyphomonadaceae;g__Hyphomonas;s__Hyphomonas sp002414505	3026258	5717472	29447	134	60.18	70.16	1.65	no	52.93	0	na	GTDB
GCA_002697135.1_Oceanicaulis_sp._EAC101	GCA_002697135.1	Oceanicaulis_sp._EAC101	no	na	na	na	d__Bacteria;p__Proteobacteria;c__Alphaproteobacteria;o__Caulobacterales;f__Maricaulaceae;g__Oceanicaulis;s__Oceanicaulis alexandrii	2028427	2968140	108776	25	63.01	69.35	1.23	no	68.34	0	na	GTDB
GCA_002699325.1_Ponticaulis_sp._NAT113	GCA_002699325.1	Ponticaulis_sp._NAT113	no	na	na	na	d__Bacteria;p__Proteobacteria;c__Alphaproteobacteria;o__Caulobacterales;f__Hyphomonadaceae;g__Ponticaulis;s__Ponticaulis sp002699325	2986825	3535960	26127	137	55.61	84.3	5.79	no	84.47	4.84	na	GTDB
GCA_002700885.1_Hyphomonadaceae_bacterium_MED830	GCA_002700885.1	Hyphomonadaceae_bacterium_MED830	no	na	na	na	d__Bacteria;p__Proteobacteria;c__Alphaproteobacteria;o__Caulobacterales;f__Hyphomonadaceae;g__Henriciella;s__Henriciella sp002172915	1952626	2559143	306155	21	53.04	72.97	3.3	no	76.3	3.03	na	GTDB
GCA_002701295.1_Ponticaulis_sp._NAT89	GCA_002701295.1	Ponticaulis_sp._NAT89	no	na	na	na	d__Bacteria;p__Proteobacteria;c__Alphaproteobacteria;o__Caulobacterales;f__Hyphomonadaceae;g__Ponticaulis;s__Ponticaulis sp002701295	3485647	3731557	31424	133	54.4	89.68	1.38	no	93.41	1.19	na	GTDB
GCA_002707795.1_Maricaulis_sp._SAT23	GCA_002707795.1	Maricaulis_sp._SAT23	no	na	na	na	d__Bacteria;p__Proteobacteria;c__Alphaproteobacteria;o__Caulobacterales;f__Maricaulaceae;g__Maricaulis;s__Maricaulis sp002707795	2581032	3367295	20735	123	65.67	73.23	1.27	no	76.65	0.82	na	GTDB
GCA_002708585.1_Hyphomonadaceae_bacterium_SAT21	GCA_002708585.1	Hyphomonadaceae_bacterium_SAT21	no	na	na	na	d__Bacteria;p__Proteobacteria;c__Alphaproteobacteria;o__Caulobacterales;f__Hyphomonadaceae;g__Hyphomonas;s__Hyphomonas sp002414505	3279859	4816239	38879	97	60.4	81.27	5.97	no	68.1	1.72	na	GTDB
GCA_002709235.1_Hirschia_sp._SP140	GCA_002709235.1	Hirschia_sp._SP140	no	na	na	na	d__Bacteria;p__Proteobacteria;c__Alphaproteobacteria;o__Caulobacterales;f__Hyphomonadaceae;g__Hirschia;s__Hirschia sp002709235	3804787	3842055	147190	45	55.89	94.88	5.54	no	99.03	4.65	na	GTDB
GCA_002710445.1_Hyphomonas_sp._SAT74	GCA_002710445.1	Hyphomonas_sp._SAT74	no	na	na	na	d__Bacteria;p__Proteobacteria;c__Alphaproteobacteria;o__Caulobacterales;f__Hyphomonadaceae;g__Hyphomonas;s__Hyphomonas sp000682775	2963843	3442726	216137	18	58.44	82.36	1.15	no	86.09	0.16	na	GTDB
GCA_002715175.1_Hirschia_sp._SAT115	GCA_002715175.1	Hirschia_sp._SAT115	no	na	na	na	d__Bacteria;p__Proteobacteria;c__Alphaproteobacteria;o__Caulobacterales;f__Hyphomonadaceae;g__Hirschia;s__Hirschia sp002709235	3864107	3889388	268648	20	55.93	95.7	8.03	no	99.35	9.09	na	GTDB
GCA_002716205.1_Hyphomonas_sp._SP58	GCA_002716205.1	Hyphomonas_sp._SP58	no	na	na	na	d__Bacteria;p__Proteobacteria;c__Alphaproteobacteria;o__Caulobacterales;f__Hyphomonadaceae;g__Hyphomonas;s__Hyphomonas sp000682775	2317295	3263796	90696	32	58.7	68.84	1.31	no	71	0.65	na	GTDB
GCA_002719875.1_Oceanicaulis_sp._SP3110	GCA_002719875.1	Oceanicaulis_sp._SP3110	no	na	na	na	d__Bacteria;p__Proteobacteria;c__Alphaproteobacteria;o__Caulobacterales;f__Maricaulaceae;g__Maricaulis;s__Maricaulis sp002707795	2337007	3215475	42470	59	65.58	70.82	3.78	no	72.68	2.89	na	GTDB
GCA_002720235.1_Henriciella_sp._SP3031	GCA_002720235.1	Henriciella_sp._SP3031	no	na	na	na	d__Bacteria;p__Proteobacteria;c__Alphaproteobacteria;o__Caulobacterales;f__Hyphomonadaceae;g__Henriciella;s__Henriciella sp002733705	3248353	3602476	78051	56	61.3	85.56	7.55	no	90.17	5.75	na	GTDB
GCA_002732685.1_Robiginitomaculum_sp._NORP161	GCA_002732685.1	Robiginitomaculum_sp._NORP161	no	na	na	na	d__Bacteria;p__Proteobacteria;c__Alphaproteobacteria;o__Caulobacterales;f__Maricaulaceae;g__Robiginitomaculum_A;s__Robiginitomaculum_A sp002732685	1807719	3025471	97868	29	47.48	55.28	1.55	no	59.75	1.46	na	GTDB
GCA_002732905.1_Robiginitomaculum_sp._NORP125	GCA_002732905.1	Robiginitomaculum_sp._NORP125	no	na	na	na	d__Bacteria;p__Proteobacteria;c__Alphaproteobacteria;o__Caulobacterales;f__Maricaulaceae;g__Robiginitomaculum_A;s__Robiginitomaculum_A sp002732905	1970980	2691493	76138	33	47.57	68.22	1.5	no	73.23	1.68	na	GTDB
GCA_002733385.1_Robiginitomaculum_sp._NORP61	GCA_002733385.1	Robiginitomaculum_sp._NORP61	no	na	na	na	d__Bacteria;p__Proteobacteria;c__Alphaproteobacteria;o__Caulobacterales;f__Maricaulaceae;g__Robiginitomaculum_A;s__Robiginitomaculum_A sp002733385	2916995	3192858	77640	54	49.88	85.92	2.38	no	91.36	1.37	na	GTDB
GCA_002733485.1_Robiginitomaculum_sp._NORP55	GCA_002733485.1	Robiginitomaculum_sp._NORP55	no	na	na	na	d__Bacteria;p__Proteobacteria;c__Alphaproteobacteria;o__Caulobacterales;f__Maricaulaceae;g__Robiginitomaculum_B;s__Robiginitomaculum_B sp002733485	2949639	3198481	33612	112	53.89	88.82	4.19	no	92.22	3.64	na	GTDB
GCA_002733495.1_Robiginitomaculum_sp._NORP54	GCA_002733495.1	Robiginitomaculum_sp._NORP54	no	na	na	na	d__Bacteria;p__Proteobacteria;c__Alphaproteobacteria;o__Caulobacterales;f__Maricaulaceae;g__Robiginitomaculum_B;s__Robiginitomaculum_B sp002733495	3194239	3459215	52920	82	52.53	89.14	6.93	no	92.34	7.33	na	GTDB
GCA_002733735.2_Robiginitomaculum_sp._NORP30	GCA_002733735.2	Robiginitomaculum_sp._NORP30	no	na	na	na	d__Bacteria;p__Proteobacteria;c__Alphaproteobacteria;o__Caulobacterales;f__Maricaulaceae;g__Robiginitomaculum_B;s__Robiginitomaculum_B sp002733735	2122352	2679061	105153	25	44.87	76.59	4.68	no	79.22	4.34	na	GTDB
GCA_002733805.1_Robiginitomaculum_sp._NORP17	GCA_002733805.1	Robiginitomaculum_sp._NORP17	no	na	na	na	d__Bacteria;p__Proteobacteria;c__Alphaproteobacteria;o__Caulobacterales;f__Maricaulaceae;g__Robiginitomaculum_B;s__Robiginitomaculum_B sp002733805	3719548	3784644	65379	115	51.54	92.27	6.83	no	98.28	6.9	na	GTDB
GCA_003133765.1_Caulobacteraceae_bacterium_bog_909	GCA_003133765.1	Caulobacteraceae_bacterium_bog_909	no	na	na	na	d__Bacteria;p__Proteobacteria;c__Alphaproteobacteria;o__Caulobacterales;f__Caulobacteraceae;g__Palsa-881;s__Palsa-881 sp003136615	2735410	3306031	14992	260	65.34	78.04	1.87	no	82.74	1.98	na	GTDB
GCA_003136615.1_Caulobacteraceae_bacterium_bog_900	GCA_003136615.1	Caulobacteraceae_bacterium_bog_900	no	na	na	na	d__Bacteria;p__Proteobacteria;c__Alphaproteobacteria;o__Caulobacterales;f__Caulobacteraceae;g__Palsa-881;s__Palsa-881 sp003136615	2852624	3311998	19626	211	65.37	81.01	1.74	no	86.13	2.15	na	GTDB
GCA_003161535.1_Caulobacteraceae_bacterium_palsa_881	GCA_003161535.1	Caulobacteraceae_bacterium_palsa_881	no	na	na	na	d__Bacteria;p__Proteobacteria;c__Alphaproteobacteria;o__Caulobacterales;f__Caulobacteraceae;g__Palsa-881;s__Palsa-881 sp003161535	1908427	2686034	7333	302	67.25	68.1	1.96	no	71.05	2.52	na	GTDB
GCA_003165275.1_Caulobacteraceae_bacterium_bog_935	GCA_003165275.1	Caulobacteraceae_bacterium_bog_935	no	na	na	na	d__Bacteria;p__Proteobacteria;c__Alphaproteobacteria;o__Caulobacterales;f__Caulobacteraceae;g__BOG-935;s__BOG-935 sp003165275	4969099	5666666	18265	400	68.31	85.96	4.87	no	87.69	3.52	na	GTDB
GCA_003233025.1_Hellea_balneolensis_SZUA-39	GCA_003233025.1	Hellea_balneolensis_SZUA-39	no	na	na	na	d__Bacteria;p__Proteobacteria;c__Alphaproteobacteria;o__Caulobacterales;f__Maricaulaceae;g__Robiginitomaculum_A;s__Robiginitomaculum_A balneolensis_A	1670048	2086777	5899	311	51.03	73.83	4.71	no	80.03	4.57	na	GTDB
GCA_003446055.1_Hyphomonas_atlantica_UBA8557	GCA_003446055.1	Hyphomonas_atlantica_UBA8557	no	na	na	na	d__Bacteria;p__Proteobacteria;c__Alphaproteobacteria;o__Caulobacterales;f__Hyphomonadaceae;g__Hyphomonas;s__Hyphomonas atlantica	2495488	3721276	6696	424	58.17	64.55	1.67	no	67.06	1.24	na	GTDB
GCA_003446915.1_Brevundimonas_sp._UBA11337	GCA_003446915.1	Brevundimonas_sp._UBA11337	no	na	na	na	d__Bacteria;p__Proteobacteria;c__Alphaproteobacteria;o__Caulobacterales;f__Caulobacteraceae;g__Brevundimonas;s__Brevundimonas sp002386585	2352846	3685536	7883	351	66.95	62.98	1.49	no	63.84	0.8	na	GTDB
GCA_003446985.1_Hyphomonas_adhaerens_UBA8733	GCA_003446985.1	Hyphomonas_adhaerens_UBA8733	no	na	na	na	d__Bacteria;p__Proteobacteria;c__Alphaproteobacteria;o__Caulobacterales;f__Hyphomonadaceae;g__Hyphomonas;s__Hyphomonas adhaerens	3698104	4133807	9963	457	61.24	85.22	3.46	no	89.46	2.6	na	GTDB
GCA_003447065.1_Brevundimonas_sp._UBA8083	GCA_003447065.1	Brevundimonas_sp._UBA8083	no	na	na	na	d__Bacteria;p__Proteobacteria;c__Alphaproteobacteria;o__Caulobacterales;f__Caulobacteraceae;g__Brevundimonas;s__Brevundimonas aurantiaca	2655601	3496512	7156	421	67.46	78.24	2.03	no	75.95	1.59	na	GTDB
GCA_003448735.1_Brevundimonas_sp._UBA12300	GCA_003448735.1	Brevundimonas_sp._UBA12300	no	na	na	na	d__Bacteria;p__Proteobacteria;c__Alphaproteobacteria;o__Caulobacterales;f__Caulobacteraceae;g__Brevundimonas;s__Brevundimonas diminuta_B	2358636	3091266	8648	329	66.63	75.68	0.55	no	76.3	0.32	na	GTDB
GCA_003453395.1_Brevundimonas_sp._UBA11131	GCA_003453395.1	Brevundimonas_sp._UBA11131	no	na	na	na	d__Bacteria;p__Proteobacteria;c__Alphaproteobacteria;o__Caulobacterales;f__Caulobacteraceae;g__Brevundimonas;s__Brevundimonas diminuta_B	2416138	3522067	6895	411	67.21	69.73	0.84	no	68.6	0.62	na	GTDB
GCA_003455895.1_Hyphomonas_sp._UBA8710	GCA_003455895.1	Hyphomonas_sp._UBA8710	no	na	na	na	d__Bacteria;p__Proteobacteria;c__Alphaproteobacteria;o__Caulobacterales;f__Hyphomonadaceae;g__Hyphomonas;s__Hyphomonas sp000682775	3207930	4145684	28593	186	58.51	73.01	1.32	no	77.38	0.16	na	GTDB
GCA_003486945.1_Hyphomonas_sp._UBA8776	GCA_003486945.1	Hyphomonas_sp._UBA8776	no	na	na	na	d__Bacteria;p__Proteobacteria;c__Alphaproteobacteria;o__Caulobacterales;f__Hyphomonadaceae;g__Hyphomonas;s__Hyphomonas sp003486945	3117368	4598566	9801	405	62.52	64.49	1.47	no	67.79	1.09	na	GTDB
GCA_003488575.1_Hyphomonadaceae_bacterium_UBA9344	GCA_003488575.1	Hyphomonadaceae_bacterium_UBA9344	no	na	na	na	d__Bacteria;p__Proteobacteria;c__Alphaproteobacteria;o__Caulobacterales;f__TH1-2;g__UBA4763;s__UBA4763 sp002403455	1753365	3158078	7873	266	61.18	54.59	0.59	no	55.52	0.28	na	GTDB
GCA_003506455.1_Hyphomonas_sp._UBA9698	GCA_003506455.1	Hyphomonas_sp._UBA9698	no	na	na	na	d__Bacteria;p__Proteobacteria;c__Alphaproteobacteria;o__Caulobacterales;f__Hyphomonadaceae;g__Hyphomonas;s__Hyphomonas sp000682775	3486516	4155561	39133	140	58.4	80.74	2.28	no	83.9	1.24	na	GTDB
GCA_003506635.1_Parvularcula_sp._UBA11161	GCA_003506635.1	Parvularcula_sp._UBA11161	no	na	na	na	d__Bacteria;p__Proteobacteria;c__Alphaproteobacteria;o__Caulobacterales;f__Parvularculaceae;g__CV81;s__CV81 sp003506635	3175250	4318305	10028	408	64.51	73.17	2.46	no	73.53	1.2	na	GTDB
GCA_003507675.1_Brevundimonas_sp._UBA8112	GCA_003507675.1	Brevundimonas_sp._UBA8112	no	na	na	na	d__Bacteria;p__Proteobacteria;c__Alphaproteobacteria;o__Caulobacterales;f__Caulobacteraceae;g__Brevundimonas;s__Brevundimonas sp002484265	3077419	3768576	9457	406	66.92	80.26	1.6	no	81.66	1.9	na	GTDB
GCA_003507875.1_Hyphomonadaceae_bacterium_UBA9195	GCA_003507875.1	Hyphomonadaceae_bacterium_UBA9195	no	na	na	na	d__Bacteria;p__Proteobacteria;c__Alphaproteobacteria;o__Caulobacterales;f__Hyphomonadaceae;g__Ponticaulis;s__Ponticaulis sp002338565	2995854	4025603	7129	474	55.27	73.81	1.06	no	74.42	0.89	na	GTDB
GCA_003507895.1_Hyphomonas_atlantica_UBA9194	GCA_003507895.1	Hyphomonas_atlantica_UBA9194	no	na	na	na	d__Bacteria;p__Proteobacteria;c__Alphaproteobacteria;o__Caulobacterales;f__Hyphomonadaceae;g__Hyphomonas;s__Hyphomonas atlantica	2724592	3530179	8367	384	58.4	75.21	1.44	no	77.18	0.2	na	GTDB
GCA_003509425.1_Hyphomonas_sp._UBA9029	GCA_003509425.1	Hyphomonas_sp._UBA9029	no	na	na	na	d__Bacteria;p__Proteobacteria;c__Alphaproteobacteria;o__Caulobacterales;f__Hyphomonadaceae;g__Hyphomonas;s__Hyphomonas sp000682775	3464129	4069700	45834	122	58.37	80.45	0.81	no	85.12	0.16	na	GTDB
GCA_003510295.1_Oceanicaulis_sp._UBA11625	GCA_003510295.1	Oceanicaulis_sp._UBA11625	no	na	na	na	d__Bacteria;p__Proteobacteria;c__Alphaproteobacteria;o__Caulobacterales;f__Maricaulaceae;g__Oceanicaulis;s__Oceanicaulis sp000152745	2884315	3699737	9029	376	63.97	78.55	3.3	no	77.96	1.98	na	GTDB
GCA_003512265.1_Hyphomonas_sp._UBA10818	GCA_003512265.1	Hyphomonas_sp._UBA10818	no	na	na	na	d__Bacteria;p__Proteobacteria;c__Alphaproteobacteria;o__Caulobacterales;f__Hyphomonadaceae;g__Hyphomonas;s__Hyphomonas sp000682775	3197717	4357750	29390	180	58.47	70.2	1.29	no	73.38	0.32	na	GTDB
GCA_003525245.1_Brevundimonas_diminuta_UBA10076	GCA_003525245.1	Brevundimonas_diminuta_UBA10076	no	na	na	na	d__Bacteria;p__Proteobacteria;c__Alphaproteobacteria;o__Caulobacterales;f__Caulobacteraceae;g__Brevundimonas;s__Brevundimonas diminuta	2311126	3759151	7384	349	66.95	61.49	0.97	no	61.48	0.68	na	GTDB
GCA_003526465.1_Hyphomonadaceae_bacterium_UBA12322	GCA_003526465.1	Hyphomonadaceae_bacterium_UBA12322	no	na	na	na	d__Bacteria;p__Proteobacteria;c__Alphaproteobacteria;o__Caulobacterales;f__TH1-2;g__Terricaulis;s__Terricaulis sp003526465	2289493	3670236	6503	403	63.79	59.14	2.57	no	62.38	2.01	na	GTDB
GCA_003533645.1_Hyphomonas_sp._UBA10690	GCA_003533645.1	Hyphomonas_sp._UBA10690	no	na	na	na	d__Bacteria;p__Proteobacteria;c__Alphaproteobacteria;o__Caulobacterales;f__Hyphomonadaceae;g__Hyphomonas;s__Hyphomonas sp000682775	3322374	4352645	30079	196	58.48	74.08	1.99	no	76.33	0.81	na	GTDB
GCA_003541475.1_Brevundimonas_sp._UBA9671	GCA_003541475.1	Brevundimonas_sp._UBA9671	no	na	na	na	d__Bacteria;p__Proteobacteria;c__Alphaproteobacteria;o__Caulobacterales;f__Caulobacteraceae;g__Brevundimonas;s__Brevundimonas diminuta_B	1961013	3300813	6889	312	66.49	60.47	0.73	no	59.41	0.81	na	GTDB
GCA_004144935.1_Caulobacteraceae_bacterium_PMG_203	GCA_004144935.1	Caulobacteraceae_bacterium_PMG_203	no	na	na	na	d__Bacteria;p__Proteobacteria;c__Alphaproteobacteria;o__Caulobacterales;f__Caulobacteraceae;g__Caulobacter;s__Caulobacter sp004144935	4060437	4290856	8688	773	69.07	95.24	7.02	no	94.63	6.81	na	GTDB
GCA_004213235.1_Parvularculaceae_bacterium_MED-G105	GCA_004213235.1	Parvularculaceae_bacterium_MED-G105	no	na	na	na	d__Bacteria;p__Proteobacteria;c__Alphaproteobacteria;o__Caulobacterales;f__Parvularculaceae;g__MED-G105;s__MED-G105 sp004213235	1916060	2638111	11833	176	54.44	72.54	1.26	no	72.63	0	na	GTDB
GCA_004283035.1_Acidimicrobiales_bacterium_GroopM.bin_13	GCA_004283035.1	Acidimicrobiales_bacterium_GroopM.bin_13	no	na	na	na	d__Bacteria;p__Proteobacteria;c__Alphaproteobacteria;o__Caulobacterales;f__Maricaulaceae;g__Robiginitomaculum_A;s__Robiginitomaculum_A sp004283035	2710016	3513114	7609	426	49.85	72.08	2.63	no	77.14	1.84	na	GTDB
GCA_004297085.1_Brevundimonas_sp._GW715_bin.45	GCA_004297085.1	Brevundimonas_sp._GW715_bin.45	no	na	na	na	d__Bacteria;p__Proteobacteria;c__Alphaproteobacteria;o__Caulobacterales;f__Caulobacteraceae;g__Brevundimonas;s__Brevundimonas mediterranea_A	3205297	3690613	9340	514	67.45	84.66	3.59	no	86.85	4.26	na	GTDB
GCA_006515835.1_bacterium_X1_MaxBin.027	GCA_006515835.1	bacterium_X1_MaxBin.027	no	na	na	na	d__Bacteria;p__Proteobacteria;c__Alphaproteobacteria;o__Caulobacterales;f__Caulobacteraceae;g__Brevundimonas;s__Brevundimonas sp006515835	2727484	3155349	14150	324	67.53	86.27	3.1	no	86.44	2.52	na	GTDB
GCA_006515885.1_Alphaproteobacteria_bacterium_X1_MaxBin.025	GCA_006515885.1	Alphaproteobacteria_bacterium_X1_MaxBin.025	no	na	na	na	d__Bacteria;p__Proteobacteria;c__Alphaproteobacteria;o__Caulobacterales;f__TH1-2;g__VFBF01;s__VFBF01 sp006515885	3580921	3907596	18917	395	66.36	91.4	5.04	no	91.64	4.23	na	GTDB
GCA_007571025.1_Oceanicaulis_sp._PNGco_S_binVS5	GCA_007571025.1	Oceanicaulis_sp._PNGco_S_binVS5	no	na	na	na	d__Bacteria;p__Proteobacteria;c__Alphaproteobacteria;o__Caulobacterales;f__Maricaulaceae;g__Oceanicaulis;s__Oceanicaulis sp007571185	1394701	2018965	7321	220	57.92	66.39	0.53	no	69.08	0.52	na	GTDB
GCA_007571185.1_Oceanicaulis_sp._PNGco_C_binVS18	GCA_007571185.1	Oceanicaulis_sp._PNGco_C_binVS18	no	na	na	na	d__Bacteria;p__Proteobacteria;c__Alphaproteobacteria;o__Caulobacterales;f__Maricaulaceae;g__Oceanicaulis;s__Oceanicaulis sp007571185	1664504	2120928	8097	238	57.38	75.33	1.59	no	78.48	1.24	na	GTDB
GCA_009772605.1_Hyphomonadaceae_bacterium_X1_MaxBin.051	GCA_009772605.1	Hyphomonadaceae_bacterium_X1_MaxBin.051	no	na	na	na	d__Bacteria;p__Proteobacteria;c__Alphaproteobacteria;o__Caulobacterales;f__TH1-2;g__UBA1942;s__UBA1942 sp009773395	2422883	2806862	7653	464	46.14	84	2.51	no	86.32	2.11	na	GTDB
GCA_009773335.1_Caulobacteraceae_bacterium_X3_MaxBin.015	GCA_009773335.1	Caulobacteraceae_bacterium_X3_MaxBin.015	no	na	na	na	d__Bacteria;p__Proteobacteria;c__Alphaproteobacteria;o__Caulobacterales;f__TH1-2;g__VFBF01;s__VFBF01 sp006515885	4035341	4113078	43265	285	66.21	96.9	5.68	no	98.11	3.57	na	GTDB
GCA_009909065.1_Alphaproteobacteria_bacterium_GSL.Bin11	GCA_009909065.1	Alphaproteobacteria_bacterium_GSL.Bin11	no	na	na	na	d__Bacteria;p__Proteobacteria;c__Alphaproteobacteria;o__Caulobacterales;f__Hyphomonadaceae;g__UBA5336;s__UBA5336 sp009909065	2489406	2797400	31672	133	64.52	83.93	0.37	no	88.99	0.06	na	GTDB
GCA_012270135.1_Brevundimonas_sp._SW22112_bin_27	GCA_012270135.1	Brevundimonas_sp._SW22112_bin_27	no	na	na	na	d__Bacteria;p__Proteobacteria;c__Alphaproteobacteria;o__Caulobacterales;f__Caulobacteraceae;g__Brevundimonas;s__Brevundimonas sp012270135	2451579	2998873	8065	389	69.46	80.96	1.58	no	81.75	1.95	na	GTDB
GCA_013151255.1_Alphaproteobacteria_bacterium_M_MetaBat.60	GCA_013151255.1	Alphaproteobacteria_bacterium_M_MetaBat.60	no	na	na	na	d__Bacteria;p__Proteobacteria;c__Alphaproteobacteria;o__Caulobacterales;f__Parvularculaceae;g__Marinicaulis;s__Marinicaulis sp013151255	3121887	3245542	39295	131	57.51	92.26	5.44	no	96.19	1.47	na	GTDB
GCA_013151435.1_Alphaproteobacteria_bacterium_M_MetaBat.34	GCA_013151435.1	Alphaproteobacteria_bacterium_M_MetaBat.34	no	na	na	na	d__Bacteria;p__Proteobacteria;c__Alphaproteobacteria;o__Caulobacterales;f__Parvularculaceae;g__Marinicaulis;s__Marinicaulis sp013151435	3066064	3646170	12602	310	52.35	80.9	5.68	no	84.09	2.55	na	GTDB
GCA_013215175.1_Parvularculaceae_bacterium_DT_81	GCA_013215175.1	Parvularculaceae_bacterium_DT_81	no	na	na	na	d__Bacteria;p__Proteobacteria;c__Alphaproteobacteria;o__Caulobacterales;f__Parvularculaceae;g__Parvularcula;s__Parvularcula sp013215175	3076995	3448386	14214	322	59.45	84.35	2.11	no	89.23	0.65	na	GTDB
GCA_013389015.1_Hydrogenophilaceae_bacterium_L.E.AP.39	GCA_013389015.1	Hydrogenophilaceae_bacterium_L.E.AP.39	no	na	na	na	d__Bacteria;p__Proteobacteria;c__Alphaproteobacteria;o__Caulobacterales;f__TH1-2;g__CADEEL01;s__CADEEL01 sp013389015	2973004	3678095	26943	172	67.79	77.74	1.19	no	80.83	0.88	na	GTDB
GCA_013389105.1_Parvularculaceae_bacterium_L.E.AP.15	GCA_013389105.1	Parvularculaceae_bacterium_L.E.AP.15	no	na	na	na	d__Bacteria;p__Proteobacteria;c__Alphaproteobacteria;o__Caulobacterales;f__Parvularculaceae;g__JACADZ01;s__JACADZ01 sp013389105	3025807	3239622	35418	234	65.63	90.9	5.68	no	93.4	4.51	na	GTDB
GCA_013389125.1_Parvularculaceae_bacterium_L.E.AP.13	GCA_013389125.1	Parvularculaceae_bacterium_L.E.AP.13	no	na	na	na	d__Bacteria;p__Proteobacteria;c__Alphaproteobacteria;o__Caulobacterales;f__Parvularculaceae;g__CV81;s__CV81 sp013389125	2753807	3365278	6441	465	64.14	78.05	4.56	no	81.83	0.13	na	GTDB
GCA_013791825.1_Brevundimonas_sp._01_90	GCA_013791825.1	Brevundimonas_sp._01_90	no	na	na	na	d__Bacteria;p__Proteobacteria;c__Alphaproteobacteria;o__Caulobacterales;f__Caulobacteraceae;g__Brevundimonas;s__Brevundimonas sp004296955	3201144	3417835	5878	735	69.49	94.67	7.15	no	93.66	5.85	na	GTDB
GCA_013815405.1_Caulobacteraceae_bacterium_MGR_bin405	GCA_013815405.1	Caulobacteraceae_bacterium_MGR_bin405	no	na	na	na	d__Bacteria;p__Proteobacteria;c__Alphaproteobacteria;o__Caulobacterales;f__Caulobacteraceae;g__Palsa-881;s__Palsa-881 sp013815405	2720259	3429907	6128	513	68.56	76.54	1.82	no	79.31	2.61	na	GTDB
GCA_014238285.1_Hellea_sp._bin58s	GCA_014238285.1	Hellea_sp._bin58s	no	na	na	na	d__Bacteria;p__Proteobacteria;c__Alphaproteobacteria;o__Caulobacterales;f__Maricaulaceae;g__JACOMS01;s__JACOMS01 sp014238285	3739558	3885659	50006	168	47.07	89.81	3.11	no	96.24	1.89	na	GTDB
GCA_014324115.1_Hyphomonadaceae_bacterium_SP12AHP1	GCA_014324115.1	Hyphomonadaceae_bacterium_SP12AHP1	no	na	na	na	d__Bacteria;p__Proteobacteria;c__Alphaproteobacteria;o__Caulobacterales;f__Maricaulaceae;g__JACOMS01;s__JACOMS01 sp014324115	2316397	2672046	26424	125	54.64	80.59	0.73	no	86.69	0.65	na	GTDB
GCA_014378155.1_Caulobacter_sp._LF-bin-218	GCA_014378155.1	Caulobacter_sp._LF-bin-218	no	na	na	na	d__Bacteria;p__Proteobacteria;c__Alphaproteobacteria;o__Caulobacterales;f__Caulobacteraceae;g__Caulobacter;s__Caulobacter sp014378155	3829569	4137391	8504	598	66.97	91.69	6.41	no	92.56	6.39	na	GTDB
GCA_014764145.1_Brevundimonas_diminuta_DE14.003	GCA_014764145.1	Brevundimonas_diminuta_DE14.003	no	na	na	na	d__Bacteria;p__Proteobacteria;c__Alphaproteobacteria;o__Caulobacterales;f__Caulobacteraceae;g__Brevundimonas;s__Brevundimonas diminuta	3418976	3634116	51630	138	67.76	94.12	7.57	no	94.08	6.94	na	GTDB
GCA_014764225.1_Brevundimonas_sp._DE14.002	GCA_014764225.1	Brevundimonas_sp._DE14.002	no	na	na	na	d__Bacteria;p__Proteobacteria;c__Alphaproteobacteria;o__Caulobacterales;f__Caulobacteraceae;g__Brevundimonas;s__Brevundimonas bullata	3497516	3820334	46130	124	66.89	91.55	5.49	no	91.55	4.95	na	GTDB
GCA_015234495.1_Brevundimonas_sp._N6CT	GCA_015234495.1	Brevundimonas_sp._N6CT	no	na	na	na	d__Bacteria;p__Proteobacteria;c__Alphaproteobacteria;o__Caulobacterales;f__Caulobacteraceae;g__Brevundimonas;s__Brevundimonas sp015234495	2157403	2860898	6438	375	70.35	73.76	0.56	no	75.41	1.14	na	GTDB
GCA_015485215.1_Parvularculaceae_bacterium_S139_49	GCA_015485215.1	Parvularculaceae_bacterium_S139_49	no	na	na	na	d__Bacteria;p__Proteobacteria;c__Alphaproteobacteria;o__Caulobacterales;f__Parvularculaceae;g__S012-90;s__S012-90 sp015487305	2558390	2743876	11447	299	51.26	89.53	7.88	no	93.24	8.41	na	GTDB
GCA_015485335.1_Robiginitomaculum_sp._S139_40	GCA_015485335.1	Robiginitomaculum_sp._S139_40	no	na	na	na	d__Bacteria;p__Proteobacteria;c__Alphaproteobacteria;o__Caulobacterales;f__Maricaulaceae;g__Robiginitomaculum_B;s__Robiginitomaculum_B sp015485335	2899379	2971893	32749	146	55.36	94.58	5.18	no	97.56	4.72	na	GTDB
GCA_015490335.1_Parvularculaceae_bacterium_S141_74	GCA_015490335.1	Parvularculaceae_bacterium_S141_74	no	na	na	na	d__Bacteria;p__Proteobacteria;c__Alphaproteobacteria;o__Caulobacterales;f__Parvularculaceae;g__S012-90;s__S012-90 sp015487305	1818681	2697539	5105	413	51.22	68.31	2	no	67.42	1.55	na	GTDB
GCA_015491555.1_Parvularculaceae_bacterium_S140_47	GCA_015491555.1	Parvularculaceae_bacterium_S140_47	no	na	na	na	d__Bacteria;p__Proteobacteria;c__Alphaproteobacteria;o__Caulobacterales;f__Parvularculaceae;g__S012-90;s__S012-90 sp015487305	1995651	2724066	9714	254	51.28	73.43	3.24	no	73.26	1.95	na	GTDB
GCA_015492625.1_Parvularculaceae_bacterium_S146_53	GCA_015492625.1	Parvularculaceae_bacterium_S146_53	no	na	na	na	d__Bacteria;p__Proteobacteria;c__Alphaproteobacteria;o__Caulobacterales;f__Parvularculaceae;g__S012-90;s__S012-90 sp015487305	2395631	2601684	9497	326	51.28	89.93	2.65	no	92.08	2.7	na	GTDB
GCA_015660525.1_Henriciella_marina_SZUA-1013	GCA_015660525.1	Henriciella_marina_SZUA-1013	no	na	na	na	d__Bacteria;p__Proteobacteria;c__Alphaproteobacteria;o__Caulobacterales;f__Hyphomonadaceae;g__Henriciella;s__Henriciella sp012960415	2780885	3501492	6539	486	60.26	77.15	1.19	no	79.42	0.99	na	GTDB
GCA_016124205.1_Alphaproteobacteria_bacterium_RI_22	GCA_016124205.1	Alphaproteobacteria_bacterium_RI_22	no	na	na	na	d__Bacteria;p__Proteobacteria;c__Alphaproteobacteria;o__Caulobacterales;f__Maricaulaceae;g__Hyphobacterium;s__Hyphobacterium sp016124205	2213018	3252525	673308	9	64.95	70.29	0.6	no	68.04	0.55	na	GTDB
GCA_016124255.1_Alphaproteobacteria_bacterium_RI_27	GCA_016124255.1	Alphaproteobacteria_bacterium_RI_27	no	na	na	na	d__Bacteria;p__Proteobacteria;c__Alphaproteobacteria;o__Caulobacterales;f__TH1-2;g__CADEEL01;s__CADEEL01 sp016124255	3341538	3710346	41237	97	67.68	87.11	1.6	no	90.06	1.3	na	GTDB
GCA_016124495.1_Hyphomonas_sp._RI_47	GCA_016124495.1	Hyphomonas_sp._RI_47	no	na	na	na	d__Bacteria;p__Proteobacteria;c__Alphaproteobacteria;o__Caulobacterales;f__Hyphomonadaceae;g__Hyphomonas;s__Hyphomonas sp016124495	3271315	3585789	209115	25	63.51	88.05	1.16	no	91.23	0.49	na	GTDB
GCA_016124655.1_Alphaproteobacteria_bacterium_RI_43	GCA_016124655.1	Alphaproteobacteria_bacterium_RI_43	no	na	na	na	d__Bacteria;p__Proteobacteria;c__Alphaproteobacteria;o__Caulobacterales;f__TH1-2;g__RI-43;s__RI-43 sp016124655	2935061	3282332	228773	18	65.5	86.79	0.69	no	89.42	0.32	na	GTDB
GCA_016125045.1_bacterium_RI_213	GCA_016125045.1	bacterium_RI_213	no	na	na	na	d__Bacteria;p__Proteobacteria;c__Alphaproteobacteria;o__Caulobacterales;f__Hyphomonadaceae;g__RI-213;s__RI-213 sp016125045	2956892	3212267	396955	13	66.13	89.19	1.01	no	92.05	0	na	GTDB
GCA_016183905.1_Brevundimonas_diminuta_NC_groundwater_313_Ag_B-0.1um_68_9	GCA_016183905.1	Brevundimonas_diminuta_NC_groundwater_313_Ag_B-0.1um_68_9	no	na	na	na	d__Bacteria;p__Proteobacteria;c__Alphaproteobacteria;o__Caulobacterales;f__Caulobacteraceae;g__Brevundimonas;s__Brevundimonas diminuta	2898338	3213948	14266	302	67.8	89.22	2.27	no	90.18	2.46	na	GTDB
GCA_016195245.1_Proteobacteria_bacterium_NC_groundwater_906_Pr1_S-0.2um_62_15	GCA_016195245.1	Proteobacteria_bacterium_NC_groundwater_906_Pr1_S-0.2um_62_15	no	na	na	na	d__Bacteria;p__Proteobacteria;c__Alphaproteobacteria;o__Caulobacterales;f__TH1-2;g__Terricaulis;s__Terricaulis sp016195245	2968481	3232935	16210	275	62.38	89.81	1.54	no	91.82	1.03	na	GTDB
GCA_016742215.1_Brevundimonas_sp._Desfum_bin_7_GBBB01	GCA_016742215.1	Brevundimonas_sp._Desfum_bin_7_GBBB01	no	na	na	na	d__Bacteria;p__Proteobacteria;c__Alphaproteobacteria;o__Caulobacterales;f__Caulobacteraceae;g__Brevundimonas;s__Brevundimonas sp016742215	2008112	2779779	450720	7	68.06	70.99	0	no	72.24	0	na	GTDB
GCA_016763315.1_Robiginitomaculum_sp._NORP327	GCA_016763315.1	Robiginitomaculum_sp._NORP327	no	na	na	na	d__Bacteria;p__Proteobacteria;c__Alphaproteobacteria;o__Caulobacterales;f__Maricaulaceae;g__Robiginitomaculum_B;s__Robiginitomaculum_B sp016763315	2523817	2788132	35301	122	44.76	87.33	2.06	no	90.52	1.89	na	GTDB
GCA_016763375.1_Marinicaulis_sp._NORP325	GCA_016763375.1	Marinicaulis_sp._NORP325	no	na	na	na	d__Bacteria;p__Proteobacteria;c__Alphaproteobacteria;o__Caulobacterales;f__Parvularculaceae;g__Marinicaulis;s__Marinicaulis sp013151435	2183169	3222390	6310	369	52.29	67.67	3.59	no	67.75	1.25	na	GTDB
GCA_016765255.1_Robiginitomaculum_sp._NORP222	GCA_016765255.1	Robiginitomaculum_sp._NORP222	no	na	na	na	d__Bacteria;p__Proteobacteria;c__Alphaproteobacteria;o__Caulobacterales;f__Maricaulaceae;g__Robiginitomaculum_A;s__Robiginitomaculum_A sp016765255	2384125	3148607	6652	389	46.28	70.65	3.15	no	75.72	1.19	na	GTDB
GCA_016765355.1_Hyphomonas_sp._NORP216	GCA_016765355.1	Hyphomonas_sp._NORP216	no	na	na	na	d__Bacteria;p__Proteobacteria;c__Alphaproteobacteria;o__Caulobacterales;f__Hyphomonadaceae;g__Hyphomonas;s__Hyphomonas sp002414505	2252283	3738229	6368	373	60.1	59.44	2.41	no	60.25	1.67	na	GTDB
GCA_016791325.1_Hyphomonadaceae_bacterium_new_MAG-155	GCA_016791325.1	Hyphomonadaceae_bacterium_new_MAG-155	no	na	na	na	d__Bacteria;p__Proteobacteria;c__Alphaproteobacteria;o__Caulobacterales;f__TH1-2;g__Terricaulis;s__Terricaulis sp016791325	1943026	2872599	8846	249	65.09	65.38	2.29	no	67.64	1.73	na	GTDB
GCA_016791385.1_Hyphomonadaceae_bacterium_new_MAG-152	GCA_016791385.1	Hyphomonadaceae_bacterium_new_MAG-152	no	na	na	na	d__Bacteria;p__Proteobacteria;c__Alphaproteobacteria;o__Caulobacterales;f__TH1-2;g__Terricaulis;s__Terricaulis sp016791385	2652890	3048948	79318	87	65.42	83.56	0.71	no	87.01	0.98	na	GTDB
GCA_017307205.1_Caulobacterales_bacterium_SCN18_30_10_14_R3_P_69_10	GCA_017307205.1	Caulobacterales_bacterium_SCN18_30_10_14_R3_P_69_10	no	na	na	na	d__Bacteria;p__Proteobacteria;c__Alphaproteobacteria;o__Caulobacterales;f__Caulobacteraceae;g__Caulobacter;s__Caulobacter sp001896875	2395800	2726838	16341	202	68.55	87.01	0.82	no	87.86	1.14	na	GTDB
GCA_017643065.1_Maricaulis_sp._HXMU1421-4	GCA_017643065.1	Maricaulis_sp._HXMU1421-4	no	na	na	na	d__Bacteria;p__Proteobacteria;c__Alphaproteobacteria;o__Caulobacterales;f__Maricaulaceae;g__Maricaulis;s__Maricaulis sp017643585	3033465	3347087	13236	327	60.64	89.29	1.49	no	90.63	0.8	na	GTDB
GCA_017744495.1_Caulobacter_sp._BIN40	GCA_017744495.1	Caulobacter_sp._BIN40	no	na	na	na	d__Bacteria;p__Proteobacteria;c__Alphaproteobacteria;o__Caulobacterales;f__Caulobacteraceae;g__Caulobacter;s__Caulobacter sp017744495	4300567	4895352	35555	290	68.47	88.49	1.05	no	87.85	0.92	na	GTDB
GCA_017849345.1_Brevundimonas_diminuta_HJP_bin29	GCA_017849345.1	Brevundimonas_diminuta_HJP_bin29	no	na	na	na	d__Bacteria;p__Proteobacteria;c__Alphaproteobacteria;o__Caulobacterales;f__Caulobacteraceae;g__Brevundimonas;s__Brevundimonas diminuta	3020200	3604487	6709	514	67.76	85.99	6.1	no	83.79	6.43	na	GTDB
GCA_017991675.1_Phenylobacterium_sp._Gw_Bodden_bin_98	GCA_017991675.1	Phenylobacterium_sp._Gw_Bodden_bin_98	no	na	na	na	d__Bacteria;p__Proteobacteria;c__Alphaproteobacteria;o__Caulobacterales;f__Caulobacteraceae;g__Phenylobacterium;s__Phenylobacterium sp017991675	3030600	5031712	216628	25	68.88	63.84	1.38	no	60.23	1.73	na	GTDB
GCA_018058385.1_Phenylobacterium_sp._Gw_SlAct_bin_20	GCA_018058385.1	Phenylobacterium_sp._Gw_SlAct_bin_20	no	na	na	na	d__Bacteria;p__Proteobacteria;c__Alphaproteobacteria;o__Caulobacterales;f__Caulobacteraceae;g__Phenylobacterium;s__Phenylobacterium sp018001015	2938030	3884228	7813	444	68.31	76.52	3.38	no	75.64	3.56	na	GTDB
GCA_018061625.1_Phenylobacterium_sp._Gw_Eff_bin_45	GCA_018061625.1	Phenylobacterium_sp._Gw_Eff_bin_45	no	na	na	na	d__Bacteria;p__Proteobacteria;c__Alphaproteobacteria;o__Caulobacterales;f__Caulobacteraceae;g__Phenylobacterium;s__Phenylobacterium sp018001015	3406047	4152197	8757	497	67.97	83.42	4.32	no	82.03	5.09	na	GTDB
GCA_018241475.1_Proteobacteria_bacterium_SZAS-9	GCA_018241475.1	Proteobacteria_bacterium_SZAS-9	no	na	na	na	d__Bacteria;p__Proteobacteria;c__Alphaproteobacteria;o__Caulobacterales;f__TH1-2;g__Terricaulis;s__Terricaulis sp018241475	2832785	3159827	7796	538	64.55	87.01	0.63	no	89.65	0.49	na	GTDB
GCA_018645985.1_Hellea_sp._SI034_bin32	GCA_018645985.1	Hellea_sp._SI034_bin32	no	na	na	na	d__Bacteria;p__Proteobacteria;c__Alphaproteobacteria;o__Caulobacterales;f__Maricaulaceae;g__Hellea;s__Hellea sp018645985	1984253	2282587	11493	258	38.23	78.93	2.5	no	86.93	2.62	na	GTDB
GCA_018667775.1_Hellea_sp._SI072_bin178	GCA_018667775.1	Hellea_sp._SI072_bin178	no	na	na	na	d__Bacteria;p__Proteobacteria;c__Alphaproteobacteria;o__Caulobacterales;f__Maricaulaceae;g__Hellea;s__Hellea sp018645985	1792958	2390611	14100	192	37.92	80.13	2.42	no	75	1.72	na	GTDB
GCA_018672615.1_Hellea_sp._SI037_bin181	GCA_018672615.1	Hellea_sp._SI037_bin181	no	na	na	na	d__Bacteria;p__Proteobacteria;c__Alphaproteobacteria;o__Caulobacterales;f__Maricaulaceae;g__Hellea;s__Hellea sp018645985	1941354	2172752	11156	232	37.93	82.3	7.18	no	89.35	7.12	na	GTDB
GCA_018679025.1_Marinicaulis_sp._IDS-63	GCA_018679025.1	Marinicaulis_sp._IDS-63	no	na	na	na	d__Bacteria;p__Proteobacteria;c__Alphaproteobacteria;o__Caulobacterales;f__Parvularculaceae;g__Marinicaulis;s__Marinicaulis sp013002535	2684391	3258547	5468	540	53.99	80.02	4.03	no	82.38	0.8	na	GTDB
GCA_018820205.1_Alphaproteobacteria_bacterium_Old_saline_planktonic.mb.28	GCA_018820205.1	Alphaproteobacteria_bacterium_Old_saline_planktonic.mb.28	no	na	na	na	d__Bacteria;p__Proteobacteria;c__Alphaproteobacteria;o__Caulobacterales;f__Caulobacteraceae;g__Brevundimonas;s__Brevundimonas sp018820205	3271474	3635375	70096	89	67.15	88.59	5.28	no	89.99	4.79	na	GTDB
GCA_018820665.1_Alphaproteobacteria_bacterium_Old_saline_planktonic.mb.112	GCA_018820665.1	Alphaproteobacteria_bacterium_Old_saline_planktonic.mb.112	no	na	na	na	d__Bacteria;p__Proteobacteria;c__Alphaproteobacteria;o__Caulobacterales;f__Caulobacteraceae;g__Brevundimonas;s__Brevundimonas sp018820665	2964544	3475840	23698	190	69	87.42	3.65	no	85.29	2.58	na	GTDB
GCA_018821645.1_Alphaproteobacteria_bacterium_Old_saline.mb.146	GCA_018821645.1	Alphaproteobacteria_bacterium_Old_saline.mb.146	no	na	na	na	d__Bacteria;p__Proteobacteria;c__Alphaproteobacteria;o__Caulobacterales;f__Caulobacteraceae;g__Brevundimonas;s__Brevundimonas sp018826515	3001721	4115329	31129	158	68.6	90.43	6.54	no	72.94	2.74	na	GTDB
GCA_018826725.1_Alphaproteobacteria_bacterium_Undefined_mixed_planktonic.mb.101	GCA_018826725.1	Alphaproteobacteria_bacterium_Undefined_mixed_planktonic.mb.101	no	na	na	na	d__Bacteria;p__Proteobacteria;c__Alphaproteobacteria;o__Caulobacterales;f__Caulobacteraceae;g__Brevundimonas;s__Brevundimonas sp018820275	2491690	3038646	7138	438	69.88	81.94	2.83	no	82	3.29	na	GTDB
GCA_018826955.1_Alphaproteobacteria_bacterium_UMS_A.mb.26	GCA_018826955.1	Alphaproteobacteria_bacterium_UMS_A.mb.26	no	na	na	na	d__Bacteria;p__Proteobacteria;c__Alphaproteobacteria;o__Caulobacterales;f__Caulobacteraceae;g__Brevundimonas;s__Brevundimonas sp018826515	2804732	3172774	31237	141	68.52	89.33	1.07	no	88.4	1.22	na	GTDB
GCA_018827865.1_Alphaproteobacteria_bacterium_OSS_B.mb.6	GCA_018827865.1	Alphaproteobacteria_bacterium_OSS_B.mb.6	no	na	na	na	d__Bacteria;p__Proteobacteria;c__Alphaproteobacteria;o__Caulobacterales;f__Caulobacteraceae;g__Brevundimonas;s__Brevundimonas sp018820665	2776959	4612889	12373	314	68.98	78.48	3.01	no	60.2	0	na	GTDB
GCA_018827995.1_Alphaproteobacteria_bacterium_OSS_B.mb.35	GCA_018827995.1	Alphaproteobacteria_bacterium_OSS_B.mb.35	no	na	na	na	d__Bacteria;p__Proteobacteria;c__Alphaproteobacteria;o__Caulobacterales;f__Caulobacteraceae;g__Brevundimonas;s__Brevundimonas sp018826515	2955951	3360945	14833	266	68.57	88.04	3.35	no	87.95	4.33	na	GTDB
GCA_018828365.1_Alphaproteobacteria_bacterium_OSS_A.mb.22	GCA_018828365.1	Alphaproteobacteria_bacterium_OSS_A.mb.22	no	na	na	na	d__Bacteria;p__Proteobacteria;c__Alphaproteobacteria;o__Caulobacterales;f__Caulobacteraceae;g__Brevundimonas;s__Brevundimonas sp018826515	2797841	3526839	12078	313	68.54	80.86	2.38	no	79.33	2	na	GTDB
GCA_018828405.1_Alphaproteobacteria_bacterium_OSS_A.mb.4	GCA_018828405.1	Alphaproteobacteria_bacterium_OSS_A.mb.4	no	na	na	na	d__Bacteria;p__Proteobacteria;c__Alphaproteobacteria;o__Caulobacterales;f__Caulobacteraceae;g__Brevundimonas;s__Brevundimonas sp018820205	3495139	4305419	39805	179	67.43	93.69	12.45	no	81.18	3.45	na	GTDB
GCA_018899595.1_Alphaproteobacteria_bacterium_KR11_N3.mb.19	GCA_018899595.1	Alphaproteobacteria_bacterium_KR11_N3.mb.19	no	na	na	na	d__Bacteria;p__Proteobacteria;c__Alphaproteobacteria;o__Caulobacterales;f__Caulobacteraceae;g__Brevundimonas;s__Brevundimonas sp004296955	2950532	3522182	6711	526	69.4	84.85	4.36	no	83.77	2.36	na	GTDB
GCA_018900035.1_Alphaproteobacteria_bacterium_KR11_Ju.mb.15	GCA_018900035.1	Alphaproteobacteria_bacterium_KR11_Ju.mb.15	no	na	na	na	d__Bacteria;p__Proteobacteria;c__Alphaproteobacteria;o__Caulobacterales;f__Caulobacteraceae;g__Brevundimonas;s__Brevundimonas sp004296955	2724286	3530697	5046	574	69.38	77.95	3.61	no	77.16	2.62	na	GTDB
GCA_018901575.1_Alphaproteobacteria_bacterium_KR11_0.1_MetaG.mb.32	GCA_018901575.1	Alphaproteobacteria_bacterium_KR11_0.1_MetaG.mb.32	no	na	na	na	d__Bacteria;p__Proteobacteria;c__Alphaproteobacteria;o__Caulobacterales;f__Hyphomonadaceae;g__Hyphomonas;s__Hyphomonas sp013791775	3465582	3891726	7998	551	63.97	87.08	2.26	no	89.05	1.11	na	GTDB
GCA_019232665.1_Caulobacteraceae_bacterium_CP_BE_RX_R2_21	GCA_019232665.1	Caulobacteraceae_bacterium_CP_BE_RX_R2_21	no	na	na	na	d__Bacteria;p__Proteobacteria;c__Alphaproteobacteria;o__Caulobacterales;f__Caulobacteraceae;g__Palsa-881;s__Palsa-881 sp019232665	3828023	4092829	13997	375	67.38	89.8	2.56	no	93.53	2.65	na	GTDB
GCA_902826825.1_uncultured_Alphaproteobacteria_bacterium_Alphaproteobacteria_sp._RBC031	GCA_902826825.1	uncultured_Alphaproteobacteria_bacterium_Alphaproteobacteria_sp._RBC031	no	na	na	na	d__Bacteria;p__Proteobacteria;c__Alphaproteobacteria;o__Caulobacterales;f__TH1-2;g__CADEEL01;s__CADEEL01 sp902826335	2714692	2987446	15617	277	65.32	88.2	0.97	no	90.87	1.04	na	GTDB
GCA_903821915.1_uncultured_Alphaproteobacteria_bacterium_YR_bin-1676	GCA_903821915.1	uncultured_Alphaproteobacteria_bacterium_YR_bin-1676	no	na	na	na	d__Bacteria;p__Proteobacteria;c__Alphaproteobacteria;o__Caulobacterales;f__Caulobacteraceae;g__Phenylobacterium;s__Phenylobacterium sp903860975	3502296	3863111	6780	659	62.12	89.52	2.6	no	90.66	2.76	na	StratFresh MAG
GCA_903831485.1_uncultured_Alphaproteobacteria_bacterium_ErkenSummer_bin-0793	GCA_903831485.1	uncultured_Alphaproteobacteria_bacterium_ErkenSummer_bin-0793	no	na	na	na	d__Bacteria;p__Proteobacteria;c__Alphaproteobacteria;o__Caulobacterales;f__Hyphomonadaceae;g__UBA7672;s__UBA7672 sp903831485	2905684	4302805	9102	461	65	76.07	5.32	no	67.53	2.59	na	StratFresh MAG
GCA_903841115.1_uncultured_Caulobacteraceae_bacterium_KR2_bin-0350	GCA_903841115.1	uncultured_Caulobacteraceae_bacterium_KR2_bin-0350	no	na	na	na	d__Bacteria;p__Proteobacteria;c__Alphaproteobacteria;o__Caulobacterales;f__Caulobacteraceae;g__Palsa-881;s__Palsa-881 sp903872075	4149148	4534588	8216	675	67.41	87.85	4.61	no	91.5	4.21	na	StratFresh MAG
GCA_903842425.1_uncultured_Alphaproteobacteria_bacterium_Loclat_bin-15959	GCA_903842425.1	uncultured_Alphaproteobacteria_bacterium_Loclat_bin-15959	no	na	na	na	d__Bacteria;p__Proteobacteria;c__Alphaproteobacteria;o__Caulobacterales;f__Caulobacteraceae;g__Phenylobacterium;s__Phenylobacterium sp903842425	2571331	2815120	9087	413	70.68	89.49	3.29	no	91.34	3.4	na	StratFresh MAG
GCA_903858615.1_uncultured_Alphaproteobacteria_bacterium_VK_bin-0013	GCA_903858615.1	uncultured_Alphaproteobacteria_bacterium_VK_bin-0013	no	na	na	na	d__Bacteria;p__Proteobacteria;c__Alphaproteobacteria;o__Caulobacterales;f__Caulobacteraceae;g__Phenylobacterium;s__Phenylobacterium sp903822175	4091668	4365843	19266	328	68.44	93.96	5.37	no	93.72	4.75	na	StratFresh MAG
GCA_903873335.1_uncultured_Caulobacteraceae_bacterium_Kiruna_bin-06461	GCA_903873335.1	uncultured_Caulobacteraceae_bacterium_Kiruna_bin-06461	no	na	na	na	d__Bacteria;p__Proteobacteria;c__Alphaproteobacteria;o__Caulobacterales;f__Caulobacteraceae;g__BOG-938;s__BOG-938 sp903929535	3202328	3517109	24453	247	67.25	88.36	3.01	no	91.05	3.51	na	StratFresh MAG
GCA_903884915.1_uncultured_Caulobacteraceae_bacterium_Ja1-D2_bin-0198	GCA_903884915.1	uncultured_Caulobacteraceae_bacterium_Ja1-D2_bin-0198	no	na	na	na	d__Bacteria;p__Proteobacteria;c__Alphaproteobacteria;o__Caulobacterales;f__Caulobacteraceae;g__CAISGS01;s__CAISGS01 sp903884915	2715665	3137321	5686	597	60.72	84.57	5.33	no	86.56	4.84	na	StratFresh MAG
GCA_903889785.1_uncultured_Caulobacterales_bacterium_ErkenSummer_bin-4356	GCA_903889785.1	uncultured_Caulobacterales_bacterium_ErkenSummer_bin-4356	no	na	na	na	d__Bacteria;p__Proteobacteria;c__Alphaproteobacteria;o__Caulobacterales;f__Caulobacteraceae;g__Caulobacter;s__Caulobacter sp903889785	1516977	2171142	8840	238	63.36	66.9	2.42	no	69.87	2.61	na	StratFresh MAG
GCA_903903715.1_uncultured_Caulobacterales_bacterium_Kiruna_bin-09649	GCA_903903715.1	uncultured_Caulobacterales_bacterium_Kiruna_bin-09649	no	na	na	na	d__Bacteria;p__Proteobacteria;c__Alphaproteobacteria;o__Caulobacterales;f__Caulobacteraceae;g__CAIMFV01;s__CAIMFV01 sp903903715	3034134	3860221	6449	607	65.1	77.93	4.55	no	78.6	4.14	na	StratFresh MAG
GCA_903923725.1_uncultured_Caulobacterales_bacterium_Erken-D3_bin-0109	GCA_903923725.1	uncultured_Caulobacterales_bacterium_Erken-D3_bin-0109	no	na	na	na	d__Bacteria;p__Proteobacteria;c__Alphaproteobacteria;o__Caulobacterales;f__Caulobacteraceae;g__Caulobacter;s__Caulobacter sp903858185	2993883	3538869	5500	651	68.07	84.97	2.5	no	84.6	3	na	StratFresh MAG
GCA_903928755.1_uncultured_Alphaproteobacteria_bacterium_LJ_bin-4774	GCA_903928755.1	uncultured_Alphaproteobacteria_bacterium_LJ_bin-4774	no	na	na	na	d__Bacteria;p__Proteobacteria;c__Alphaproteobacteria;o__Caulobacterales;f__Caulobacteraceae;g__Phenylobacterium;s__Phenylobacterium sp903928755	2855565	3128015	7634	498	62.53	89.19	2.13	no	91.29	2.06	na	StratFresh MAG
GCA_903932195.1_uncultured_Caulobacterales_bacterium_AlinenLipids_bin-0785	GCA_903932195.1	uncultured_Caulobacterales_bacterium_AlinenLipids_bin-0785	no	na	na	na	d__Bacteria;p__Proteobacteria;c__Alphaproteobacteria;o__Caulobacterales;f__Caulobacteraceae;g__CAIMFV01;s__CAIMFV01 sp903874895	3674466	5398863	6845	709	67.89	84.11	4.04	no	68.06	2.59	na	StratFresh MAG
GCA_905477785.1_uncultured_Hellea_sp._0.2_20180319_Bin_203_sub_1	GCA_905477785.1	uncultured_Hellea_sp._0.2_20180319_Bin_203_sub_1	no	na	na	na	d__Bacteria;p__Proteobacteria;c__Alphaproteobacteria;o__Caulobacterales;f__Maricaulaceae;g__Hellea;s__Hellea sp905477785	1831460	1988988	35122	92	37.02	83.79	0.62	no	92.08	0.16	na	GTDB
GCA_905479525.1_Hyphomonas_adhaerens_10_20180412_Bin_Bin_148_sub_1_1	GCA_905479525.1	Hyphomonas_adhaerens_10_20180412_Bin_Bin_148_sub_1_1	no	na	na	na	d__Bacteria;p__Proteobacteria;c__Alphaproteobacteria;o__Caulobacterales;f__Hyphomonadaceae;g__Hyphomonas;s__Hyphomonas adhaerens	3503725	3681930	32345	142	61.45	91.05	5.44	no	95.16	4.18	na	GTDB
GCF_000466985.1_Brevundimonas_abyssalis_TAR-001	GCF_000466985.1	Brevundimonas_abyssalis_TAR-001	no	na	na	na	d__Bacteria;p__Proteobacteria;c__Alphaproteobacteria;o__Caulobacterales;f__Caulobacteraceae;g__Brevundimonas;s__Brevundimonas abyssalis	2979231	3378196	39192	128	68.16	88.58	1.46	no	88.19	0.97	na	GTDB
GCF_002737765.1_Caulobacter_sp._B11	GCF_002737765.1	Caulobacter_sp._B11	no	na	na	na	d__Bacteria;p__Proteobacteria;c__Alphaproteobacteria;o__Caulobacterales;f__Caulobacteraceae;g__Caulobacter;s__Caulobacter sp002737765	2524636	3926950	7175	406	67.5	63.02	0.27	no	64.29	0	na	GTDB
GCF_002943565.1_Marinicaulis_flavus	GCF_002943565.1	Marinicaulis_flavus	no	na	na	na	d__Bacteria;p__Proteobacteria;c__Alphaproteobacteria;o__Caulobacterales;f__Parvularculaceae;g__Marinicaulis;s__Marinicaulis flavus	4924481	5009645	576605	17	60.62	96.13	5.23	no	98.3	1.03	na	GTDB
GCA_011058465.1_Caulobacterales bacterium	GCA_011058465.1	Caulobacterales bacterium	na	na	na	na	d__Bacteria;p__Proteobacteria;c__Alphaproteobacteria;o__Caulobacterales;f__Caulobacteraceae;g__Caulobacter;s__Caulobacter sp011058465	#N/A	#N/A	na	#N/A	na	na	na	no	na	na	na	GTDB	suppressed from NCBI
GCA_011332235.1_Proteobacteria bacterium	GCA_011332235.1	Proteobacteria bacterium	na	na	na	na	d__Bacteria;p__Proteobacteria;c__Alphaproteobacteria;o__Caulobacterales;f__TH1-2;g__Terricaulis;s__Terricaulis sp011332235	#N/A	#N/A	na	#N/A	na	na	na	no	na	na	na	GTDB	suppressed from NCBI
GCF_000019145.1_Caulobacter sp. K31	GCF_000019145.1	Caulobacter sp. K31	na	na	na	na	d__Bacteria;p__Proteobacteria;c__Alphaproteobacteria;o__Caulobacterales;f__Caulobacteraceae;g__Caulobacter;s__Caulobacter sp000019145	#N/A	#N/A	na	#N/A	na	na	na	no	na	na	na	GTDB	suppressed from NCBI
GCF_000426025.1_Caulobacter sp. URHA0033	GCF_000426025.1	Caulobacter sp. URHA0033	na	na	na	na	d__Bacteria;p__Proteobacteria;c__Alphaproteobacteria;o__Caulobacterales;f__Caulobacteraceae;g__Caulobacter;s__Caulobacter sp000426025	#N/A	#N/A	na	#N/A	na	na	na	no	na	na	na	GTDB	suppressed from NCBI
GCF_000744465.1_Caulobacter henricii	GCF_000744465.1	Caulobacter henricii	na	na	na	na	d__Bacteria;p__Proteobacteria;c__Alphaproteobacteria;o__Caulobacterales;f__Caulobacteraceae;g__Caulobacter;s__Caulobacter henricii_A	#N/A	#N/A	na	#N/A	na	na	na	no	na	na	na	GTDB	suppressed from NCBI
GCF_000744995.1_Oceanicaulis sp. HL-87	GCF_000744995.1	Oceanicaulis sp. HL-87	na	na	na	na	d__Bacteria;p__Proteobacteria;c__Alphaproteobacteria;o__Caulobacterales;f__Maricaulaceae;g__Glycocaulis;s__Glycocaulis sp000744995	#N/A	#N/A	na	#N/A	na	na	na	no	na	na	na	GTDB	suppressed from NCBI
GCF_000745545.1_Caulobacter henricii	GCF_000745545.1	Caulobacter henricii	na	na	na	na	d__Bacteria;p__Proteobacteria;c__Alphaproteobacteria;o__Caulobacterales;f__Caulobacteraceae;g__Caulobacter;s__Caulobacter henricii_C	#N/A	#N/A	na	#N/A	na	na	na	no	na	na	na	GTDB	suppressed from NCBI
GCF_000745595.1_Caulobacter henricii	GCF_000745595.1	Caulobacter henricii	na	na	na	na	d__Bacteria;p__Proteobacteria;c__Alphaproteobacteria;o__Caulobacterales;f__Caulobacteraceae;g__Caulobacter;s__Caulobacter henricii_C	#N/A	#N/A	na	#N/A	na	na	na	no	na	na	na	GTDB	suppressed from NCBI
GCF_000799245.1_Caulobacter sp. OV484	GCF_000799245.1	Caulobacter sp. OV484	na	na	na	na	d__Bacteria;p__Proteobacteria;c__Alphaproteobacteria;o__Caulobacterales;f__Caulobacteraceae;g__Caulobacter;s__Caulobacter sp000799245	#N/A	#N/A	na	#N/A	na	na	na	no	na	na	na	GTDB	suppressed from NCBI
GCF_001449105.1_Caulobacter vibrioides	GCF_001449105.1	Caulobacter vibrioides	na	na	na	na	d__Bacteria;p__Proteobacteria;c__Alphaproteobacteria;o__Caulobacterales;f__Caulobacteraceae;g__Caulobacter;s__Caulobacter vibrioides_C	#N/A	#N/A	na	#N/A	na	na	na	no	na	na	na	GTDB	suppressed from NCBI
GCF_003046365.1_Oceanicaulis sp. PT13A	GCF_003046365.1	Oceanicaulis sp. PT13A	na	na	na	na	d__Bacteria;p__Proteobacteria;c__Alphaproteobacteria;o__Caulobacterales;f__Maricaulaceae;g__Oceanicaulis;s__Oceanicaulis sp003046365	#N/A	#N/A	na	#N/A	na	na	na	no	na	na	na	GTDB	suppressed from NCBI
GCF_003053985.1_Asticcacaulis sp. CF398	GCF_003053985.1	Asticcacaulis sp. CF398	na	na	na	na	d__Bacteria;p__Proteobacteria;c__Alphaproteobacteria;o__Caulobacterales;f__Caulobacteraceae;g__Asticcacaulis;s__Asticcacaulis sp003053985	#N/A	#N/A	na	#N/A	na	na	na	no	na	na	na	GTDB	suppressed from NCBI
GCF_004364605.1_Oceanicaulis sp. PT4D	GCF_004364605.1	Oceanicaulis sp. PT4D	na	na	na	na	d__Bacteria;p__Proteobacteria;c__Alphaproteobacteria;o__Caulobacterales;f__Maricaulaceae;g__Oceanicaulis;s__Oceanicaulis sp003046365	#N/A	#N/A	na	#N/A	na	na	na	no	na	na	na	GTDB	suppressed from NCBI
GCF_007828975.1_Caulobacter henricii	GCF_007828975.1	Caulobacter henricii	na	na	na	na	d__Bacteria;p__Proteobacteria;c__Alphaproteobacteria;o__Caulobacterales;f__Caulobacteraceae;g__Caulobacter;s__Caulobacter henricii_D	#N/A	#N/A	na	#N/A	na	na	na	no	na	na	na	GTDB	suppressed from NCBI
GCF_007829255.1_Caulobacter rhizosphaerae	GCF_007829255.1	Caulobacter rhizosphaerae	na	na	na	na	d__Bacteria;p__Proteobacteria;c__Alphaproteobacteria;o__Caulobacterales;f__Caulobacteraceae;g__Caulobacter;s__Caulobacter henricii_D	#N/A	#N/A	na	#N/A	na	na	na	no	na	na	na	GTDB	suppressed from NCBI
GCF_013760785.1_Brevundimonas sp. B9D7B	GCF_013760785.1	Brevundimonas sp. B9D7B	na	na	na	na	d__Bacteria;p__Proteobacteria;c__Alphaproteobacteria;o__Caulobacterales;f__Caulobacteraceae;g__Brevundimonas;s__Brevundimonas sp013760785	#N/A	#N/A	na	#N/A	na	na	na	no	na	na	na	GTDB	suppressed from NCBI
GCF_014192965.1_Caulobacter sp. H1	GCF_014192965.1	Caulobacter sp. H1	na	na	na	na	d__Bacteria;p__Proteobacteria;c__Alphaproteobacteria;o__Caulobacterales;f__Caulobacteraceae;g__Phenylobacterium;s__Phenylobacterium zucineum	#N/A	#N/A	na	#N/A	na	na	na	no	na	na	na	GTDB	suppressed from NCBI
GCF_014207215.1_Caulobacter sp. YL-Caulobacter	GCF_014207215.1	Caulobacter sp. YL-Caulobacter	na	na	na	na	d__Bacteria;p__Proteobacteria;c__Alphaproteobacteria;o__Caulobacterales;f__Caulobacteraceae;g__Caulobacter;s__Caulobacter sp014207215	#N/A	#N/A	na	#N/A	na	na	na	no	na	na	na	GTDB	suppressed from NCBI
GCF_014873225.1_Asticcacaulis sp. OAS777	GCF_014873225.1	Asticcacaulis sp. OAS777	na	na	na	na	d__Bacteria;p__Proteobacteria;c__Alphaproteobacteria;o__Caulobacterales;f__Caulobacteraceae;g__Asticcacaulis;s__Asticcacaulis sp014873225	#N/A	#N/A	na	#N/A	na	na	na	no	na	na	na	GTDB	suppressed from NCBI
GCF_016467375.1_Caulobacter sp. OAE837	GCF_016467375.1	Caulobacter sp. OAE837	na	na	na	na	d__Bacteria;p__Proteobacteria;c__Alphaproteobacteria;o__Caulobacterales;f__Caulobacteraceae;g__Caulobacter;s__Caulobacter sp016467375	#N/A	#N/A	na	#N/A	na	na	na	no	na	na	na	GTDB	suppressed from NCBI

## Sheet: 1b
Assembly	Reference	species_cluster	species_cluster_SGR (species genome representative)	SGR_in_core_dataset	Type of genome	GTDB taxonomy	bin_length	estimated_genome_size	contigs	scaffolds	gc	completeness	contamination
3300015024_21	37 (Nayfach et al., 2021, Nature Biotechnology)	species_cluster_06679	yes	no	MAG	d__Bacteria;p__Proteobacteria;c__Alphaproteobacteria;o__Caulobacterales;f__Caulobacteraceae;g__Palsa-881;s__	3843261	3.99997	241	241	64.1193	96.0823	3.86364
3300025574_7	37 (Nayfach et al., 2021, Nature Biotechnology)	species_cluster_11035	yes	no	MAG	d__Bacteria;p__Proteobacteria;c__Alphaproteobacteria;o__Caulobacterales;f__Caulobacteraceae;g__Palsa-881;s__	3193443	3.26843	89	89	68.0453	97.7056	1.13341
GCA_003133765.1_20111000_S3S_genomic	73 (Woodcroft et al., 2018, Nature)	species_cluster_18536	no	no	MAG	d__Bacteria;p__Proteobacteria;c__Alphaproteobacteria;o__Caulobacterales;f__Caulobacteraceae;g__Palsa-881;s__Palsa-881 sp003136615	2735410	3.30583	333	260	65.3381	82.745	1.98052
GCA_003136615.1_20110800_S3S_genomic	73 (Woodcroft et al., 2018, Nature)	species_cluster_18536	yes	no	MAG	d__Bacteria;p__Proteobacteria;c__Alphaproteobacteria;o__Caulobacterales;f__Caulobacteraceae;g__Palsa-881;s__Palsa-881 sp003136615	2852624	3.31212	311	211	65.3661	86.1267	2.14518
GCA_003161535.1_20110600_P1M_genomic	73 (Woodcroft et al., 2018, Nature)	species_cluster_18537	yes	no	MAG	d__Bacteria;p__Proteobacteria;c__Alphaproteobacteria;o__Caulobacterales;f__Caulobacteraceae;g__Palsa-881;s__Palsa-881 sp003161535	1908427	2.68598	414	302	67.2498	71.0513	2.51623
GCA_013815405.1_ASM1381540v1_genomic	74 (Ortiz et al., 2021, Proceedings of the National Academy of Sciences)	species_cluster_19143	yes	no	MAG	d__Bacteria;p__Proteobacteria;c__Alphaproteobacteria;o__Caulobacterales;f__Caulobacteraceae;g__Palsa-881;s__Palsa-881 sp013815405	2720259	3.42979	527	513	68.5647	79.3128	2.61441
GCA_019232665.1_ASM1923266v1_genomic	75 (Camargo et al., 2023, The ISME Journal)	species_cluster_19682	yes	no	MAG	d__Bacteria;p__Proteobacteria;c__Alphaproteobacteria;o__Caulobacterales;f__Caulobacteraceae;g__Palsa-881;s__Palsa-881 sp019232665	3828023	4.09267	375	375	67.3759	93.5335	2.65152
Kiruna_megahit_metabat_bin-10665	38 (Buck et al., 2021, Scientific Data)	species_cluster_23796	no	no	MAG	d__Bacteria;p__Proteobacteria;c__Alphaproteobacteria;o__Caulobacterales;f__Caulobacteraceae;g__Palsa-881;s__	3041251	4.51732	885	885	63.0969	67.3242	4.16667
Umea1p2_bin-48	36 (Rodríguez-Gijón et al., 2025, bioRxiv [rebinning of Buck et al., 2021, Scientific Data])	species_cluster_23796	no	no	MAG	d__Bacteria;p__Proteobacteria;c__Alphaproteobacteria;o__Caulobacterales;f__Caulobacteraceae;g__Palsa-881;s__	2061914	4.04436	798	798	63.496	50.9825	0.974026
Umea1p2_megahit_metabat_bin-0087	38 (Buck et al., 2021, Scientific Data)	species_cluster_23796	no	no	MAG	d__Bacteria;p__Proteobacteria;c__Alphaproteobacteria;o__Caulobacterales;f__Caulobacteraceae;g__Palsa-881;s__	2411118	4.52185	935	935	63.402	53.3215	4.22351
Umea1p3_bin-3	36 (Rodríguez-Gijón et al., 2025, bioRxiv [rebinning of Buck et al., 2021, Scientific Data])	species_cluster_23796	yes	no	MAG	d__Bacteria;p__Proteobacteria;c__Alphaproteobacteria;o__Caulobacterales;f__Caulobacteraceae;g__Palsa-881;s__	4063138	4.39104	642	642	63.187	92.5325	3.33333
VK1_bin-18	36 (Rodríguez-Gijón et al., 2025, bioRxiv [rebinning of Buck et al., 2021, Scientific Data])	species_cluster_23796	no	no	MAG	d__Bacteria;p__Proteobacteria;c__Alphaproteobacteria;o__Caulobacterales;f__Caulobacteraceae;g__Palsa-881;s__	3420437	4.25402	904	904	63.3373	80.4049	1.1039
GCA_903916695.1_freshwater_MAG_---_AlinenLipids_bin-4060_genomic	38 (Buck et al., 2021, Scientific Data)	species_cluster_19747	no	no	MAG	d__Bacteria;p__Proteobacteria;c__Alphaproteobacteria;o__Caulobacterales;f__Caulobacteraceae;g__Palsa-881;s__Palsa-881 sp903872075	4322818	4.58446	238	238	67.4278	94.2928	2.54329
AM-lipid-02-D3_bin-31	36 (Rodríguez-Gijón et al., 2025, bioRxiv [rebinning of Buck et al., 2021, Scientific Data])	species_cluster_19747	no	no	MAG	d__Bacteria;p__Proteobacteria;c__Alphaproteobacteria;o__Caulobacterales;f__Caulobacteraceae;g__Palsa-881;s__Palsa-881 sp903872075	3060937	4.40426	950	950	67.5822	69.4995	2.21861
AM-lipid-02-D3_megahit_metabat_bin-0449	38 (Buck et al., 2021, Scientific Data)	species_cluster_19747	no	no	MAG	d__Bacteria;p__Proteobacteria;c__Alphaproteobacteria;o__Caulobacterales;f__Caulobacteraceae;g__Palsa-881;s__Palsa-881 sp903872075	3125578	4.48365	973	973	67.5696	69.7105	2.67857
GCA_903911855.1_freshwater_MAG_---_KR_bin-3969_genomic	38 (Buck et al., 2021, Scientific Data)	species_cluster_19747	no	no	MAG	d__Bacteria;p__Proteobacteria;c__Alphaproteobacteria;o__Caulobacterales;f__Caulobacteraceae;g__Palsa-881;s__Palsa-881 sp903872075	4415891	4.65614	476	476	67.3756	94.8401	3.13853
GCA_903841115.1_freshwater_MAG_---_KR2_bin-0350_genomic	38 (Buck et al., 2021, Scientific Data)	species_cluster_19747	no	no	MAG	d__Bacteria;p__Proteobacteria;c__Alphaproteobacteria;o__Caulobacterales;f__Caulobacteraceae;g__Palsa-881;s__Palsa-881 sp903872075	4149148	4.53462	675	675	67.406	91.4994	4.20778
KR2_bin-4	36 (Rodríguez-Gijón et al., 2025, bioRxiv [rebinning of Buck et al., 2021, Scientific Data])	species_cluster_19747	no	no	MAG	d__Bacteria;p__Proteobacteria;c__Alphaproteobacteria;o__Caulobacterales;f__Caulobacteraceae;g__Palsa-881;s__Palsa-881 sp903872075	4027975	4.41891	637	637	67.4439	91.1531	3.23375
GCA_903872075.1_freshwater_MAG_---_Umea_bin-04329_genomic	38 (Buck et al., 2021, Scientific Data)	species_cluster_19747	yes	yes	MAG	d__Bacteria;p__Proteobacteria;c__Alphaproteobacteria;o__Caulobacterales;f__Caulobacteraceae;g__Palsa-881;s__Palsa-881 sp903872075	4361582	4.57576	100	100	67.4277	95.3193	1.62338
GCA_903876365.1_freshwater_MAG_---_Umea3p1_bin-1515_genomic	38 (Buck et al., 2021, Scientific Data)	species_cluster_19747	no	no	MAG	d__Bacteria;p__Proteobacteria;c__Alphaproteobacteria;o__Caulobacterales;f__Caulobacteraceae;g__Palsa-881;s__Palsa-881 sp903872075	4556442	4.67163	206	206	67.3682	97.5344	3.4346
GCA_903887165.1_freshwater_MAG_---_Umea3_bin-1590_genomic	38 (Buck et al., 2021, Scientific Data)	species_cluster_19747	no	no	MAG	d__Bacteria;p__Proteobacteria;c__Alphaproteobacteria;o__Caulobacterales;f__Caulobacteraceae;g__Palsa-881;s__Palsa-881 sp903872075	4477020	4.68362	226	226	67.4229	95.589	2.4513
Umea3p1_bin-46	36 (Rodríguez-Gijón et al., 2025, bioRxiv [rebinning of Buck et al., 2021, Scientific Data])	species_cluster_19747	no	no	MAG	d__Bacteria;p__Proteobacteria;c__Alphaproteobacteria;o__Caulobacterales;f__Caulobacteraceae;g__Palsa-881;s__Palsa-881 sp903872075	4390252	4.50124	164	164	67.4315	97.5344	1.92718
GCA_903891275.1_freshwater_MAG_---_VK_bin-1681_genomic	38 (Buck et al., 2021, Scientific Data)	species_cluster_19747	no	no	MAG	d__Bacteria;p__Proteobacteria;c__Alphaproteobacteria;o__Caulobacterales;f__Caulobacteraceae;g__Palsa-881;s__Palsa-881 sp903872075	4268743	4.509	502	502	67.4196	94.6716	3.04654
VK3_bin-17	36 (Rodríguez-Gijón et al., 2025, bioRxiv [rebinning of Buck et al., 2021, Scientific Data])	species_cluster_19747	no	no	MAG	d__Bacteria;p__Proteobacteria;c__Alphaproteobacteria;o__Caulobacterales;f__Caulobacteraceae;g__Palsa-881;s__Palsa-881 sp903872075	3837298	4.42192	810	810	67.4847	86.779	2.38095
GCA_903840985.1_freshwater_MAG_---_Ki2-D3_bin-0046_genomic	38 (Buck et al., 2021, Scientific Data)	species_cluster_21175	no	no	MAG	d__Bacteria;p__Proteobacteria;c__Alphaproteobacteria;o__Caulobacterales;f__Caulobacteraceae;g__Palsa-881;s__Palsa-881 sp903923135	4624202	4.76864	304	304	68.8272	96.9711	2.32094
Ki2-D3_bin-69	36 (Rodríguez-Gijón et al., 2025, bioRxiv [rebinning of Buck et al., 2021, Scientific Data])	species_cluster_21175	yes	no	MAG	d__Bacteria;p__Proteobacteria;c__Alphaproteobacteria;o__Caulobacterales;f__Caulobacteraceae;g__Palsa-881;s__Palsa-881 sp903923135	4584716	4.72792	288	288	68.8362	96.9711	1.93723
GCA_903860905.1_freshwater_MAG_---_Kiruna_bin-06165_genomic	38 (Buck et al., 2021, Scientific Data)	species_cluster_21175	no	no	MAG	d__Bacteria;p__Proteobacteria;c__Alphaproteobacteria;o__Caulobacterales;f__Caulobacteraceae;g__Palsa-881;s__Palsa-881 sp903923135	4566348	4.81377	357	357	68.8366	94.8602	4.47047
GCA_903923135.1_freshwater_MAG_---_Kiruna2_bin-0871_genomic	38 (Buck et al., 2021, Scientific Data)	species_cluster_21175	no	yes	MAG	d__Bacteria;p__Proteobacteria;c__Alphaproteobacteria;o__Caulobacterales;f__Caulobacteraceae;g__Palsa-881;s__Palsa-881 sp903923135	4636946	4.80672	279	279	68.8301	96.4679	2.19697
GCA_903839265.1_freshwater_MAG_---_Ki1-1-6m_bin-0605_genomic	38 (Buck et al., 2021, Scientific Data)	species_cluster_21122	no	no	MAG	d__Bacteria;p__Proteobacteria;c__Alphaproteobacteria;o__Caulobacterales;f__Caulobacteraceae;g__Palsa-881;s__Palsa-881 sp903870555	4342596	4.60431	610	610	67.5115	94.3159	3.83363
GCA_903870555.1_freshwater_MAG_---_Ki1-2-2m_bin-386_genomic	38 (Buck et al., 2021, Scientific Data)	species_cluster_21122	no	yes	MAG	d__Bacteria;p__Proteobacteria;c__Alphaproteobacteria;o__Caulobacterales;f__Caulobacteraceae;g__Palsa-881;s__Palsa-881 sp903870555	4349168	4.6043	692	692	67.456	94.4589	2.03463
Ki1-1-6m_bin-20	36 (Rodríguez-Gijón et al., 2025, bioRxiv [rebinning of Buck et al., 2021, Scientific Data])	species_cluster_21122	no	no	MAG	d__Bacteria;p__Proteobacteria;c__Alphaproteobacteria;o__Caulobacterales;f__Caulobacteraceae;g__Palsa-881;s__Palsa-881 sp903870555	4228465	4.52484	576	576	67.5977	93.4501	3.32497
Ki1-2-2m_bin-14	36 (Rodríguez-Gijón et al., 2025, bioRxiv [rebinning of Buck et al., 2021, Scientific Data])	species_cluster_21122	yes	no	MAG	d__Bacteria;p__Proteobacteria;c__Alphaproteobacteria;o__Caulobacterales;f__Caulobacteraceae;g__Palsa-881;s__Palsa-881 sp903870555	4362619	4.61854	699	699	67.5065	94.4589	2.03463
GCA_018241335.1_ASM1824133v1_genomic	76 (Wang et al., 2021, Water Research)	species_cluster_19591	yes	yes	MAG	d__Bacteria;p__Proteobacteria;c__Alphaproteobacteria;o__Caulobacterales;f__Caulobacteraceae;g__Palsa-881;s__Palsa-881 sp018241335	4405988	4.48363	458	458	70.1358	98.2684	2.46458
GCA_019247715.1_ASM1924771v1_genomic	75 (Camargo et al., 2023, The ISME Journal)	species_cluster_19683	yes	yes	MAG	d__Bacteria;p__Proteobacteria;c__Alphaproteobacteria;o__Caulobacterales;f__Caulobacteraceae;g__Palsa-881;s__Palsa-881 sp019247715	4056632	4.14532	108	108	69.9321	97.8606	3.12771

## Sheet: 2a
Column color legend	Content
A–F:	Basic information about genomes, including genome identifiers (columns A–B), GTDB taxonomy (columns C–D), links to NCBI BioSample and BioProject metadata pages (columns E–F).
G–H:	Column G shows whether the genome is from an isolate or metagenome sequencing project. Column H provides the motivation for this, by either (1) referencing BioSample or BioProject metadata, or (2) citing literature listed in column N "LITERATURE REFERENCE", or (3) additional information/metadata provided in column O "Note".
I–M:	Columns I–L show what environment the isolate/metagenome is derived from, using a simple hierarchy from less detailed (column I) to more detailed (column K). Columns I and J correspond to the environmental metadata presented in Fig. 1 of the main article. Column K provides further details about the environment, not listed in the main article. Column L lists host organisms. Column M provides the m…
N:	Literature references, numbered according to the reference list provided in the Supplementary Information.
O:	Notes about the manual metadata curation.
P–HT:	NCBI BioSample metadata manually collected between May 23, 2024 and June 24, 2024. "Title" corresponds to the text element that starts each NCBI BioSample page.
HU–IH:	NCBI BioProject metadata manually collected between May 23, 2024 and June 24, 2024. "Title", "Subtitle", and "Description" correspond to the three hierchical text elements that start each NCBI BioProject page.

## Sheet: 2b
Assembly	Name	Family	Genus	BioSample	BioProject	Type	Type: motivation	Environmental category, level 1	Environmental category, level 2	Environmental category, level 3: additional details	Environmental category, level 4: host organism	Environmental categories: motivation	LITERATURE REFERENCE	Note	BioSample/"Title"	BioSample/Attributes/16S recovered	BioSample/Attributes/16S recovery software	BioSample/Attributes/absolute air humidity	BioSample/Attributes/air temperature	BioSample/Attributes/alias	BioSample/Attributes/alt_elev	BioSample/Attributes/altitude	BioSample/Attributes/ammonium	BioSample/Attributes/analysis project type	BioSample/Attributes/antibiotic resistance	BioSample/Attributes/assembly	BioSample/Attributes/assembly quality	BioSample/Attributes/assembly software	BioSample/Attributes/assembly_method	BioSample/Attributes/assembly_method_and_version	BioSample/Attributes/assembly_method_version	BioSample/Attributes/bin parameters	BioSample/Attributes/binning parameters	BioSample/Attributes/binning software	BioSample/Attributes/biological material	BioSample/Attributes/biomaterial provider	BioSample/Attributes/broad-scale environmental context	BioSample/Attributes/building occupancy type	BioSample/Attributes/building setting	BioSample/Attributes/carbon dioxide	BioSample/Attributes/Cell Shape	BioSample/Attributes/chloride	BioSample/Attributes/chlorophyll	BioSample/Attributes/collected by	BioSample/Attributes/collection data	BioSample/Attributes/collection date	BioSample/Attributes/collection_room	BioSample/Attributes/common name	BioSample/Attributes/completeness score
GCA_001824475.1	Phenylobacterium_sp._RIFCSPHIGHO2_01_FULL_69_31	Caulobacteraceae	Phenylobacterium	SAMN04314943	PRJNA288027	metagenome	BioSample/Attributes/metagenome source	aquatic	freshwater	groundwater		BioSample/Attributes/isolation source; LITERATURE REFERENCE	77		Metagenome or environmental sample from Phenylobacterium sp. RIFCSPHIGHO2_01_FULL_69_31																															2013-07-07
GCF_001557235.1	Phenylobacterium_sp._CCH9-H3	Caulobacteraceae	Phenylobacterium	SAMN04299459	PRJNA299404	metagenome	BioProject/"Title"	artificial/other	artificial/other: artificial surface	shower hose biofilm		BioSample/Attributes/isolation source			CCH9-H3			missing	20																		biofilm	health care	urban	missing						2012
GCA_004297125.1	Phenylobacterium_sp._GW715_bin.37	Caulobacteraceae	Phenylobacterium	SAMN10720235	PRJNA514088	metagenome	BioSample/Attributes/metagenome source	aquatic	freshwater	groundwater		BioSample/Attributes/isolation source			GW715_bin.37																															2018-05
GCA_018821435.1	Alphaproteobacteria_bacterium_Old_saline.mb.25	Caulobacteraceae	Phenylobacterium	SAMN19298287	PRJNA627556	metagenome	BioSample/Attributes/metagenome source	aquatic	freshwater	groundwater		BioSample/Attributes/metagenome source			MIMAG Metagenome-assembled Genome sample from Alphaproteobacteria bacterium																						aquatic biome									not applicable
ERK55@bin-11	ERK55@bin-11	Caulobacteraceae	Phenylobacterium			metagenome	LITERATURE REFERENCE	aquatic	freshwater	lake water		LITERATURE REFERENCE	78
GCA_903909375.1	uncultured_Alphaproteobacteria_bacterium_Loclat_bin-14394	Caulobacteraceae	Phenylobacterium	SAMEA6951914	PRJEB38681	metagenome	BioSample/Attributes/metagenomic source	aquatic	freshwater	lake water		BioSample/Attributes/isolation source			MAG Loclat_bin-14394 from assembly ERS4649301												Many fragments with little to no review of assembly other than reporting of standard assembly statistics	megahit					min_len:1500,min_bin_size:10000,maxP:93,minS:50	metabat			lentic water body								metagenome	2008-01-15/2009-01-21			98.59
GCA_902826855.1	uncultured_Phenylobacterium_sp._Phenylobacterium_sp._RBC067	Caulobacteraceae	Phenylobacterium	SAMEA6595134	PRJEB30654	metagenome	BioSample/Attributes/metagenomic source	aquatic	wastewater	wastewater biofilm		BioSample/Attributes/isolation source			Phenylobacterium bin RBC067												Many fragments with little to no review of assembly other than reporting of standard assembly statistics	SPAdes					TNF and coverage	metabat			wastewater treatment plant									2010-02-09			97.01
GCA_004299445.1	Phenylobacterium_sp._FW300_bin.35	Caulobacteraceae	Phenylobacterium	SAMN10720182	PRJNA514088	metagenome	BioSample/Attributes/metagenome source	aquatic	freshwater	groundwater		BioSample/Attributes/isolation source			FW300_bin.35																															2018-05
GCA_016793225.1	Phenylobacterium_sp._new_MAG-148	Caulobacteraceae	Phenylobacterium	SAMN17181031	PRJNA592128	metagenome	BioSample/Attributes/metagenome source	aquatic	wastewater	bioreactor sludge		BioSample/Attributes/isolation source			new MAG-148																						Sludge									not applicable
GCA_016793285.1	Phenylobacterium_sp._new_MAG-149	Caulobacteraceae	Phenylobacterium	SAMN17181032	PRJNA592128	metagenome	BioSample/Attributes/metagenome source	aquatic	wastewater	bioreactor sludge		BioSample/Attributes/isolation source			new MAG-149																						Sludge									not applicable
GCA_001724605.1	Phenylobacterium_sp._SCN_70-31	Caulobacteraceae	Phenylobacterium	SAMN03652473	PRJNA279279	metagenome	BioSample/Attributes/metagenome source	aquatic	wastewater	mine wastewater		BioSample/Attributes/isolation source; BioProject/"Description"			Metagenome or environmental sample from Phenylobacterium sp. SCN 70-31																															2012-10
GCF_003254525.1	Phenylobacterium_kunshanense	Caulobacteraceae	Phenylobacterium	SAMN09212836	PRJNA471382	isolate	BioSample/Attributes/type-material	aquatic	wastewater	activated sludge		BioSample/Attributes/isolation source			Microbe sample from Phenylobacterium kunshanense																															2015-03
GCA_016124325.1	Phenylobacterium_sp._RI_411	Caulobacteraceae	Phenylobacterium	SAMN12792770	PRJNA412936	metagenome	BioSample/Attributes/metagenome source	aquatic	geothermal water	hot springs		BioSample/Attributes/isolation source			Metagenome-assembled genome RI_411 from Raoul Island thermal springs	no	other							metagenome-assembled genome			Medium Quality Draft	megahit v.1.1.3				kmer+coverage		anvi'o			island arc [ENVO:00000353]									2016-03-31			67.625899280667.6258992806
GCF_000017265.1	Phenylobacterium_zucineum_HLK1	Caulobacteraceae	Phenylobacterium	SAMN02603048	PRJNA19931	isolate	BioSample/Attributes/type-material	artificial/other	artificial/other lab culture	human cell culture		LITERATURE REFERENCE	79		Sample from Phenylobacterium zucineum HLK1
GCA_004799545.1	Phenylobacterium_sp._LY.5	Caulobacteraceae	Phenylobacterium	SAMN10882208	PRJNA521345	metagenome	BioSample/Attributes/metagenome source	terrestrial	soil	tundra soil		BioSample/Attributes/isolation source			MIMAG Metagenome-assembled Genome sample from Phenylobacterium sp.																						tundra soil									2010-05
GCF_003254475.1	Phenylobacterium_soli	Caulobacteraceae	Phenylobacterium	SAMN09212597	PRJNA471380	isolate	BioSample/Attributes/type-material	terrestrial	soil	farmland soil		BioSample/Attributes/isolation source			Microbe sample from Phenylobacterium soli																															2017-08
GCF_003254705.1	Phenylobacterium_deserti	Caulobacteraceae	Phenylobacterium	SAMN09212667	PRJNA471381	isolate	BioSample/Attributes/type-material	terrestrial	soil	desert soil		LITERATURE REFERENCE	80		Microbe sample from Phenylobacterium deserti																															2017-03
GCA_003136395.1	Phenylobacterium_sp._palsa_901	Caulobacteraceae	Phenylobacterium	SAMN08179265	PRJNA386568	metagenome	BioSample/Attributes/metagenome source	terrestrial	soil	permafrost active layer soil		BioSample/Attributes/isolation source			MAG Alphaproteobacteria_palsa_901 from metagenome 20111000_P1D							363 m																								2011-10-16
GCA_903860975.1	uncultured_Alphaproteobacteria_bacterium_Kiruna2_bin-3034	Caulobacteraceae	Phenylobacterium	SAMEA6951570	PRJEB38681	metagenome	BioSample/Attributes/metagenomic source	aquatic	freshwater	lake water		BioSample/Attributes/isolation source			MAG Kiruna2_bin-3034 from assembly ERS4649295												Many fragments with little to no review of assembly other than reporting of standard assembly statistics	megahit					min_len:1500,min_bin_size:10000,maxP:93,minS:50	metabat			lentic water body								metagenome	2018-07-27			99.03
GCA_903843495.1	uncultured_Alphaproteobacteria_bacterium_Umea2p2_bin-0265	Caulobacteraceae	Phenylobacterium	SAMEA6944688	PRJEB38681	metagenome	BioSample/Attributes/metagenomic source	aquatic	freshwater	lake water		BioSample/Attributes/isolation source			MAG Umea2p2_bin-0265 from assembly ERS4600564								4.87831919729475				Many fragments with little to no review of assembly other than reporting of standard assembly statistics	megahit					min_len:1500,min_bin_size:10000,maxP:93,minS:50	metabat			lentic water body								metagenome	2018-09-08			98.89
GCA_004799395.1	Phenylobacterium_sp._LY.27	Caulobacteraceae	Phenylobacterium	SAMN10882213	PRJNA521345	metagenome	BioSample/Attributes/metagenome source	terrestrial	soil	tundra soil		BioSample/Attributes/isolation source			MIMAG Metagenome-assembled Genome sample from Phenylobacterium sp.																						tundra soil									2010-05
GCA_004799515.1	Phenylobacterium_sp._LY.12	Caulobacteraceae	Phenylobacterium	SAMN10882211	PRJNA521345	metagenome	BioSample/Attributes/metagenome source	terrestrial	soil	tundra soil		BioSample/Attributes/isolation source			MIMAG Metagenome-assembled Genome sample from Phenylobacterium sp.																						tundra soil									2010-05
GCA_018241625.1	Proteobacteria_bacterium_SZAS-8	Caulobacteraceae	Phenylobacterium	SAMN17574074	PRJNA694732	metagenome	BioSample/Attributes/metagenome source	aquatic	wastewater	activated sludge		BioSample/Attributes/isolation source			PROT-8																															2019-04
GCF_003254505.1	Phenylobacterium_hankyongense	Caulobacteraceae	Phenylobacterium	SAMN09212595	PRJNA471384	isolate	BioSample/Attributes/type-material	terrestrial	soil	ginseng field soil		BioSample/Attributes/isolation source			Microbe sample from Phenylobacterium hankyongense																															2017-11
GCF_001375595.1	Phenylobacterium_immobile_ATCC_35973	Caulobacteraceae	Phenylobacterium	SAMEA3309515	PRJEB8888	isolate	BioSample/Attributes/sample name	terrestrial	soil	soil		BioProject/"Subtitle"			Draft genome sequence of Phenylobacterium immobile strain E (DSM 1986)
GCA_018240795.1	Proteobacteria_bacterium_SZAS_KAN-6	Caulobacteraceae	Phenylobacterium	SAMN17574072	PRJNA694732	metagenome	BioSample/Attributes/metagenome source	aquatic	wastewater	activated sludge		BioSample/Attributes/isolation source			PROT-KAN-6																															2019-04
GCF_014196295.1	Phenylobacterium_haematophilum	Caulobacteraceae	Phenylobacterium	SAMN13172237	PRJNA583139	isolate	BioSample/Attributes/type-material	artificial/other	clinical	human blood	Homo sapiens (human)	LITERATURE REFERENCE	43		Phenylobacterium haematophilum DSM 21793																						missing									missing
GCA_013822795.1	Phenylobacterium_sp._PB1.003	Caulobacteraceae	Phenylobacterium	SAMN08286387	PRJNA323575	metagenome	BioSample/Attributes/metagenome source	aquatic	freshwater	drinking water		BioSample/Attributes/metagenome source			MIGS Cultured Bacterial/Archaeal sample from Phenylobacterium sp.																						drinking water system-PB1									2013-11-13
GCF_001425305.1	Phenylobacterium_sp._Root1290	Caulobacteraceae	Phenylobacterium	SAMN04155714	PRJNA297942	isolate	BioSample/Attributes/isolation and growth condition; BioSample/Attributes/growth media	terrestrial	plant root	root from Arabidopsis thaliana (thale cress)	Arabidopsis thaliana (thale cress)	BioSample/Attributes/broad-scale environmental context; BioSample/Attributes/environmental medium			MIGS Cultured Bacterial/Archaeal sample from Phenylobacterium sp. Root1290																						A. thaliana root									2012
GCF_001429025.1	Phenylobacterium_sp._Root700	Caulobacteraceae	Phenylobacterium	SAMN04155860	PRJNA297942	isolate	BioSample/Attributes/isolation and growth condition; BioSample/Attributes/growth media	terrestrial	plant root	root from Arabidopsis thaliana (thale cress)	Arabidopsis thaliana (thale cress)	BioSample/Attributes/broad-scale environmental context; BioSample/Attributes/environmental medium			MIGS Cultured Bacterial/Archaeal sample from Phenylobacterium sp. Root700																						A. thaliana root									2013
GCA_018001015.1	Phenylobacterium_sp._Go_SlAct_bin_515	Caulobacteraceae	Phenylobacterium	SAMN18118920	PRJNA524094	metagenome	BioSample/Attributes/metagenome source	aquatic	wastewater	wastewater		BioSample/Attributes/isolation source			MAG bin Go_SlAct_bin_515 of sample SAMN18038647 generated with metaSPAdes and MetaBAT2																						ENVO:00002043									not applicable
GCF_016772415.1	Phenylobacterium_sp._20VBR1	Caulobacteraceae	Phenylobacterium	SAMN17312737	PRJNA692058	isolate	BioSample/Attributes/type-material	terrestrial	freshwater	glacier ice		BioSample/Attributes/isolation source			Microbe sample from Phenylobacterium glaciei																															2017-09
GCA_903912465.1	uncultured_Alphaproteobacteria_bacterium_ErkenSummer_bin-3150	Caulobacteraceae	Phenylobacterium	SAMEA6952447	PRJEB38681	metagenome	BioSample/Attributes/metagenomic source	aquatic	freshwater	lake water		BioSample/Attributes/isolation source			MAG ErkenSummer_bin-3150 from assembly ERS4649283												Many fragments with little to no review of assembly other than reporting of standard assembly statistics	megahit					min_len:1500,min_bin_size:10000,maxP:93,minS:50	metabat			lentic water body								metagenome	2018-08-10			95.91
GCA_903933475.1	uncultured_Alphaproteobacteria_bacterium_Loc090907-4m_bin-335	Caulobacteraceae	Phenylobacterium	SAMEA6943772	PRJEB38681	metagenome	BioSample/Attributes/metagenomic source	aquatic	freshwater	lake water		BioSample/Attributes/isolation source			MAG Loc090907-4m_bin-335 from assembly ERS4600499								0				Many fragments with little to no review of assembly other than reporting of standard assembly statistics	megahit					min_len:1500,min_bin_size:10000,maxP:93,minS:50	metabat			lentic water body					255.5			metagenome	2009-09-07			96.23
GCF_003150835.1	Phenylobacterium_parvum	Caulobacteraceae	Phenylobacterium	SAMN09212968	PRJNA471618	isolate	BioSample/Attributes/type-material	aquatic	freshwater	freshwater		BioSample/Attributes/isolation source			Microbe sample from Phenylobacterium sp. HYN0004																															2016-05
GCA_002256425.1	Alphaproteobacteria_bacterium_PA2_PA2	Caulobacteraceae	Phenylobacterium	SAMN07280668	PRJNA340070	metagenome	BioSample/Attributes/metagenome source	aquatic	freshwater alga/cyanobacteria	culture of Asterionella formosa (diatom)	Asterionella formosa (diatom)	BioSample/Attributes/isolation source			Microbe sample from Alphaproteobacteria bacterium PA2																															2014-12
GCA_903892305.1	uncultured_Alphaproteobacteria_bacterium_Umea1_bin-3273	Caulobacteraceae	Phenylobacterium	SAMEA6954162	PRJEB38681	metagenome	BioSample/Attributes/metagenomic source	aquatic	freshwater	lake water		BioSample/Attributes/isolation source			MAG Umea1_bin-3273 from assembly ERS4649308												Many fragments with little to no review of assembly other than reporting of standard assembly statistics	megahit					min_len:1500,min_bin_size:10000,maxP:93,minS:50	metabat			lentic water body								metagenome	2018-09-07			95.94
GCF_022695515.1	Phenylobacterium_aquaticum	Caulobacteraceae	Phenylobacterium	SAMN26849315	PRJNA818192	isolate	BioSample/Attributes/type-material	aquatic	water treatment	reservoir of a water purifier		BioSample/Attributes/isolation source; BioSample/Attributes/environmental medium			MIGS Cultured Bacterial/Archaeal sample from Phenylobacterium aquaticum																						Type strain species									not applicable
GCA_903885745.1	uncultured_Alphaproteobacteria_bacterium_Ja_bin-2736	Caulobacteraceae	Phenylobacterium	SAMEA6954453	PRJEB38681	metagenome	BioSample/Attributes/metagenomic source	aquatic	freshwater	lake water		BioSample/Attributes/isolation source			MAG Ja_bin-2736 from assembly ERS4649287												Many fragments with little to no review of assembly other than reporting of standard assembly statistics	megahit					min_len:1500,min_bin_size:10000,maxP:93,minS:50	metabat			lentic water body								metagenome	2018-01-05/2018-01-06			93.88
GCA_002363865.1	Caulobacteraceae_bacterium_UBA3198_UBA3198	Caulobacteraceae	Phenylobacterium	SAMN06451761	PRJNA348753	metagenome	BioSample/Attributes/metagenome source	aquatic	marine/saline	seawater		BioSample/Attributes/isolation source; BioSample/Attributes/metagenome source			Uncultivated Caulobacteraceae bacterium UBA3198 genome recovered from ERX556314														CLC de novo assembler		4.4.1															not applicable
GCA_013911965.1	Phenylobacterium_sp._MCMED-G08	Caulobacteraceae	Phenylobacterium	SAMN15215226	PRJNA638822	metagenome	BioSample/Attributes/metagenome source	aquatic	marine/saline	seawater		BioSample/Attributes/isolation source			Phenylobacterium-MCMED-G08																						marine biome									2018-12-13
GCA_903872075.1	uncultured_Caulobacteraceae_bacterium_Umea_bin-04329	Caulobacteraceae	Palsa-881	SAMEA6956259	PRJEB38681	metagenome	BioSample/Attributes/metagenomic source	aquatic	freshwater	lake water		BioSample/Attributes/isolation source			MAG Umea_bin-04329 from assembly ERS4649307												Many fragments with little to no review of assembly other than reporting of standard assembly statistics	megahit					min_len:1500,min_bin_size:10000,maxP:93,minS:50	metabat			lentic water body								metagenome	2018-01-07/2018-01-10			95.32
GCA_903923135.1	uncultured_Caulobacteraceae_bacterium_Kiruna2_bin-0871	Caulobacteraceae	Palsa-881	SAMEA6954319	PRJEB38681	metagenome	BioSample/Attributes/metagenomic source	aquatic	freshwater	lake water		BioSample/Attributes/isolation source			MAG Kiruna2_bin-0871 from assembly ERS4649295												Many fragments with little to no review of assembly other than reporting of standard assembly statistics	megahit					min_len:1500,min_bin_size:10000,maxP:93,minS:50	metabat			lentic water body								metagenome	2018-07-27			96.47
GCA_903870555.1	uncultured_Caulobacteraceae_bacterium_Ki1-2-2m_bin-386	Caulobacteraceae	Palsa-881	SAMEA6944275	PRJEB38681	metagenome	BioSample/Attributes/metagenomic source	aquatic	freshwater	lake water		BioSample/Attributes/isolation source			MAG Ki1-2-2m_bin-386 from assembly ERS4600419								25.2231276678308				Many fragments with little to no review of assembly other than reporting of standard assembly statistics	megahit					min_len:1500,min_bin_size:10000,maxP:93,minS:50	metabat			lentic water body								metagenome	2018-07-24			94.46
GCA_018241335.1	Proteobacteria_bacterium_SZAS_AMP-5	Caulobacteraceae	Palsa-881	SAMN17574071	PRJNA694732	metagenome	BioSample/Attributes/metagenome source	aquatic	wastewater	activated sludge		BioSample/Attributes/isolation source			PROT-AMP-5																															2019-04
GCA_019247715.1	Caulobacteraceae_bacterium_CP_BM_RX_R9_33	Caulobacteraceae	Palsa-881	SAMN17140674	PRJNA687273	metagenome	BioSample/Attributes/metagenome source	terrestrial	rhizosphere	rhizosphere of Barbacenia macrantha	Barbacenia macrantha	BioSample/Attributes/isolation source			MIMAG Metagenome-assembled Genome sample from Caulobacteraceae bacterium																						ENVO:01001790									2017-03-06
GCF_001556515.1	Caulobacter_sp._CCH9-E1	Caulobacteraceae	Caulobacter	SAMN04299451	PRJNA299404	metagenome	BioProject/"Title"	artificial/other	artificial/other: artificial surface	shower hose biofilm		BioSample/Attributes/isolation source			CCH9-E1			missing	20																		biofilm	health care	urban	missing						2012
GCF_002742635.1	Caulobacter_sp._X	Caulobacteraceae	Caulobacter	SAMN07822473	PRJNA415417	isolate	BioSample/Attributes/sample type; BioProject/"Description"	aquatic	freshwater	freshwater marsh		BioSample/Attributes/broad-scale environmental context			Microbe sample from Caulobacter sp. X							61 m														Shuman Lab, University of Chicago	Freshwater marsh							Aretha Fiebig		2016-08
GCA_003243465.1	Caulobacter_segnis_S2_003_000_R2_4	Caulobacteraceae	Caulobacter	SAMN07426504	PRJNA376580	metagenome	BioSample/Attributes/metagenome source	artificial/other	artificial/other: artificial surface	sink in hospital intensive care unit		BioSample/Attributes/isolation source			Metagenomes from NICU surfaces and sink samples			missing	23.9																		hospital	health care	urban	477						2014
GCF_000092285.1	Caulobacter_segnis_ATCC_21756	Caulobacteraceae	Caulobacter	SAMN02598513	PRJNA37277	isolate	BioSample/Attributes/type-material	terrestrial	soil	soil		BioSample/Attributes/Isolation Site			Sample from Caulobacter segnis ATCC 21756																										Rod-shaped
GCF_002737755.1	Caulobacter_sp._BP25	Caulobacteraceae	Caulobacter	SAMN07822441	PRJNA415411	isolate	BioSample/Attributes/isolation source	aquatic	freshwater	pond water		BioSample/Attributes/isolation source			Microbe sample from Caulobacter sp. BP25							173 m															Freshwater pond							Aretha Fiebig		2013-11-29
GCF_000006905.1	Caulobacter_vibrioides_CB15	Caulobacteraceae	Caulobacter	SAMN02604005	PRJNA298	isolate	BioProject/"Description"	aquatic	freshwater	pond water		LITERATURE REFERENCE	28		Sample from Caulobacter vibrioides CB15
GCF_002858865.1	Caulobacter_vibrioides_CB51	Caulobacteraceae	Caulobacter	SAMN08111384	PRJNA420414	isolate	BioSample/Attributes/type-material	aquatic	freshwater	pond water		LITERATURE REFERENCE	28		Microbe sample from Caulobacter vibrioides 9893																															1962-06
GCF_002310375.3	Caulobacter_vibrioides_CB13b1a	Caulobacteraceae	Caulobacter	SAMN06927530	PRJNA386178	isolate	BioSample/Attributes/sample type; BioProject/"Description"	aquatic	freshwater	pond water		BioSample/Attributes/isolation source			Caulobacter vibrioides CB13																													Jean Poindexter		1959-08
GCF_002742645.2	Caulobacter_sp._FWC26	Caulobacteraceae	Caulobacter	SAMN07822570	PRJNA415423	isolate	BioSample/Attributes/sample type; BioProject/"Description"	aquatic	wastewater	activated sludge		BioSample/Attributes/isolation source			Microbe sample from Caulobacter sp. FWC26							670 m														John Smit Lab										1991
GCF_000372645.1	Caulobacter_vibrioides_OR37	Caulobacteraceae	Caulobacter	SAMN02470743	PRJNA188693	isolate	LITERATURE REFERENCE	aquatic	freshwater	sediment		LITERATURE REFERENCE	81		Sample from Caulobacter vibrioides OR37																															2004-09
GCF_002742625.1	Caulobacter_sp._FWC2	Caulobacteraceae	Caulobacter	SAMN07822497	PRJNA415421	isolate	BioProject/Scope; BioProject/"Description"	aquatic	freshwater	lake water		BioSample/Attributes/isolation source			Microbe sample from Caulobacter sp. FWC2																						freshwater									1991
GCF_003931565.1	Caulobacter_sp._602-1	Caulobacteraceae	Caulobacter	SAMN10497035	PRJNA507512	isolate	BioProject/Scope; BioProject/"Description"	terrestrial	rhizosphere	rhizosphere of Oryza sativa (rice)	Oryza sativa (rice)	BioSample/Attributes/isolation source			Microbe sample from Caulobacter sp. 602-1																															2014-06-11
GCF_001425725.1	Caulobacter_sp._Root342	Caulobacteraceae	Caulobacter	SAMN04155788	PRJNA297942	isolate	BioSample/Attributes/isolation and growth condition; BioSample/Attributes/growth media	terrestrial	plant root	root from Arabidopsis thaliana (thale cress)	Arabidopsis thaliana (thale cress)	BioSample/Attributes/broad-scale environmental context			MIGS Cultured Bacterial/Archaeal sample from Caulobacter sp. Root342																						A. thaliana root									2013
GCA_017744445.1	Caulobacter_sp._BIN43	Caulobacteraceae	Caulobacter	SAMN18417705	PRJNA716287	metagenome	BioSample/Attributes/metagenome source	terrestrial	soil	sugarcane dry straw soil		BioSample/Attributes/isolation source			MIMAG Metagenome-assembled Genome sample from Caulobacter sp.																						not collected									2017
GCA_903900155.1	uncultured_Caulobacterales_bacterium_MJ120716A_bin-1003	Caulobacteraceae	Caulobacter	SAMEA6944311	PRJEB38681	metagenome	BioSample/Attributes/metagenomic source	aquatic	freshwater	lake water		BioSample/Attributes/isolation source			MAG MJ120716A_bin-1003 from assembly ERS4600532								9.56261433560619				Many fragments with little to no review of assembly other than reporting of standard assembly statistics	megahit					min_len:1500,min_bin_size:10000,maxP:93,minS:50	metabat			lentic water body						52.14		metagenome	2012-07-16			99.68
GCF_019931575.1	Caulobacter_segnis	Caulobacteraceae	Caulobacter	SAMN21210681	PRJNA386178	isolate	BioSample/Attributes/isolation source; BioProject/"Subtitle"	terrestrial	rhizosphere	rhizosphere soil		BioSample/Attributes/isolation source; BioSample/Attributes/environmental medium			MIGS Cultured Bacterial/Archaeal sample from Caulobacter segnis																						River biome									2018-06
GCF_013181195.1	Caulobacter_sp._RHG1	Caulobacteraceae	Caulobacter	SAMN11047477	PRJNA526014	isolate	LITERATURE REFERENCE	terrestrial	plant root	root from Zea mays (maize)	Zea mays (maize)	LITERATURE REFERENCE	82		Microbe sample from Caulobacter sp.																															2016-06
ps_389_001	Erken_isolate@ps_389_001	Caulobacteraceae	Caulobacter			isolate	This work.	aquatic	freshwater	lake water		Our work. The strain was isolated from samples taken at Lake Erken (Norrtälje, Sweden).		Our own genome
ps_389_002	Erken_isolate@ps_389_002	Caulobacteraceae	Caulobacter			isolate	This work.	aquatic	freshwater	lake water		Our work. The strain was isolated from samples taken at Lake Erken (Norrtälje, Sweden).		Our own genome
GCA_018895795.1	Alphaproteobacteria_bacterium_KR13_S3.mb.101	Caulobacteraceae	Caulobacter	SAMN19297658	PRJNA627556	metagenome	BioSample/Attributes/metagenome source	aquatic	freshwater	groundwater		BioSample/Attributes/metagenome source			MIMAG Metagenome-assembled Genome sample from Alphaproteobacteria bacterium																						aquatic biome									2016
GCA_002280875.1	Caulobacter_sp._32-67-35_32-67-35	Caulobacteraceae	Caulobacter	SAMN06622337	PRJNA379596	metagenome	BioSample/Attributes/metagenome source	aquatic	wastewater	mine wastewater		BioSample/Attributes/isolation source			Tailings_Nov																						Mine wastewater									2014-11
GCF_001414055.1	Caulobacter_henricii	Caulobacteraceae	Caulobacter	SAMN04208552	PRJNA257504	isolate	BioSample/Attributes/type-material	aquatic	freshwater	pond water		BioSample/Attributes/isolation source			Sample from Caulobacter henricii																															1959-06
GCF_003060965.1	Caulobacter_sp._HMWF025	Caulobacteraceae	Caulobacter	SAMN08111085	PRJNA420393	isolate	BioProject/"Description"	aquatic	freshwater	lake water		BioSample/Attributes/broad-scale environmental context; BioSample/Attributes/environmental medium			MIGS Cultured Bacterial/Archaeal sample from Caulobacter sp. HMWF025																						small lake									2012-07
GCF_002858925.1	Caulobacter_zeae	Caulobacteraceae	Caulobacter	SAMN08042682	PRJNA419085	isolate	BioSample/Attributes/type-material	terrestrial	plant root	root from Zea mays (maize)	Zea mays (maize)	BioSample/Attributes/isolation source			Microbe sample from Caulobacter																															2013-07
GCF_003094615.1	Caulobacter_radicis	Caulobacteraceae	Caulobacter	SAMN08972770	PRJNA451533	isolate	BioSample/Attributes/type-material	terrestrial	plant root	root from Zea mays (maize)	Zea mays (maize)	BioSample/Attributes/isolation source			Microbe sample from Caulobacter sp.695																															2013-07-02
GCF_003116815.1	Caulobacter_endophyticus	Caulobacteraceae	Caulobacter	SAMN08972772	PRJNA451536	isolate	BioSample/Attributes/type-material	terrestrial	plant root	root from Zea mays (maize)	Zea mays (maize)	BioSample/Attributes/isolation source			Microbe sample from Caulobacter sp.774																															2013-07-02
GCF_011043625.1	Caulobacter_sp._602-2	Caulobacteraceae	Caulobacter	SAMN14132424	PRJNA607403	isolate	BioSample/Attributes/sample type; BioProject/"Description"	terrestrial	rhizosphere	rhizosphere of Oryza sativa (rice)	Oryza sativa (rice)	BioSample/Attributes/isolation source			Microbe sample from Caulobacter sp. 602-2																															2014-06
GCF_003722335.1	Caulobacter_flavus	Caulobacteraceae	Caulobacter	SAMN08365437	PRJNA430070	isolate	BioSample/Attributes/type-material	terrestrial	rhizosphere	rhizosphere of Citrullus lanatus (watermelon)	Citrullus lanatus (watermelon)	LITERATURE REFERENCE	83		Microbe sample from Caulobacter flavus																													Leni Sun		2011-05-22
GCF_003185805.1	Caulobacter_sp._D5	Caulobacteraceae	Caulobacter	SAMN09257968	PRJNA472998	isolate	BioSample/Attributes/isolation and growth condition	terrestrial	plant root	root from Dioon edule (chestnut dioon)	Dioon edule (chestnut dioon)	BioSample/Attributes/broad-scale environmental context			MIGS Cultured Bacterial/Archaeal sample from Caulobacter sp. D5																						coralloid root from Dioon edule									2016-06-03
GCF_016135805.1	Caulobacter_hibisci	Caulobacteraceae	Caulobacter	SAMN16925194	PRJNA680832	isolate	BioSample/Attributes/type-material	terrestrial	rhizosphere	rhizosphere of Hibiscus syriacus (common hibiscus)	Hibiscus syriacus (common hibiscus)	BioSample/Attributes/isolation source; BioSample/Attributes/host			Microbe sample from Caulobacter hibisci																															2016-08
GCF_000281955.1	Caulobacter_sp._AP07	Caulobacteraceae	Caulobacter	SAMN00789123	PRJNA83031	isolate	LITERATURE REFERENCE	terrestrial	rhizosphere	rhizosphere of Populus deltoides (eastern cottonwood)	Populus deltoides (eastern cottonwood)	LITERATURE REFERENCE	84		Caulobacter sp. AP07
GCF_001427665.1	Caulobacter_sp._Root655	Caulobacteraceae	Caulobacter	SAMN04155847	PRJNA297942	isolate	BioSample/Attributes/isolation and growth condition; BioSample/Attributes/growth media	terrestrial	plant root	root from Arabidopsis thaliana (thale cress)	Arabidopsis thaliana (thale cress)	BioSample/Attributes/broad-scale environmental context			MIGS Cultured Bacterial/Archaeal sample from Caulobacter sp. Root655																						A. thaliana root									2013
GCF_001427165.1	Caulobacter_sp._Root487D2Y	Caulobacteraceae	Caulobacter	SAMN04155816	PRJNA297942	isolate	BioSample/Attributes/isolation source; BioSample/Attributes/growth media	terrestrial	plant root	root from Arabidopsis thaliana (thale cress)	Arabidopsis thaliana (thale cress)	BioSample/Attributes/broad-scale environmental context			MIGS Cultured Bacterial/Archaeal sample from Caulobacter sp. Root487D2Y																						A. thaliana root									2013
GCF_011045195.1	Caulobacter_soli	Caulobacteraceae	Caulobacter	SAMN14056263	PRJNA605401	isolate	BioSample/Attributes/type-material	terrestrial	soil	soil		BioSample/Attributes/isolation source			Microbe sample from Caulobacter soli																															2013-08
GCF_004342605.1	Caulobacter_sp._BK020	Caulobacteraceae	Caulobacter	SAMN10872251	PRJNA519390	isolate	See note.	terrestrial	plant	?		BioProject/"Description"		Additional metadata manually collected from JGI GOLD (https://gold.jgi.doe.gov/project?id=Gp0322094), to supplement the BioSample and BioProject annotations, accessed 2024-05-30: Copied from the tab "Organism Information": ORGANISM NAME GOLD Organism ID Go0453948 Organism Name Caulobacter sp. BK020 Other names (alias, synonyms, short names, common names) Organism Domain BACTERIAL Phylogeny PSEUDO…	Caulobacter sp. BK020																						missing									missing
GCF_010977555.1	Caulobacter_rhizosphaerae	Caulobacteraceae	Caulobacter	SAMN14056236	PRJNA605366	isolate	BioSample/Attributes/type-material	terrestrial	rhizosphere	rhizosphere of Citrullus lanatus (watermelon)	Citrullus lanatus (watermelon)	LITERATURE REFERENCE	46		Microbe sample from Caulobacter rhizosphaerae																															2016
GCF_900114015.1	Caulobacter_sp._UNC279MFTsu5.1	Caulobacteraceae	Caulobacter	SAMN02799626	PRJEB17388	isolate	See note.	terrestrial	plant	?		See note.		Additional metadata manually collected from JGI GOLD (https://gold.jgi.doe.gov/project?id=Gp0046930), to supplement the BioSample and BioProject annotations, accessed 2024-05-30: Copied from the tab "Project Information": GOLD Project ID Gp0046930 Project Name Caulobacter sp. UNC279MFTsu5.1 Other Names Legacy ER Project ID 54553 Legacy GOLD ID Gi0054553 NCBI BioProject Name Caulobacter sp. UNC279…	Caulobacter sp. UNC279MFTsu5.1																						missing									not collected
GCF_000712075.1	Caulobacter_sp._UNC358MFTsu5.1	Caulobacteraceae	Caulobacter	SAMN02744638	PRJNA234921	isolate	See note.	terrestrial	plant	?		See note.		Additional metadata manually collected from JGI GOLD (https://gold.jgi.doe.gov/project?id=Gp0039416), to supplement the BioSample and BioProject annotations, accessed 2024-05-30: Copied from the tab "Project Information": GOLD Project ID Gp0039416 Project Name Caulobacter sp. UNC358MFTsu5.1 Other Names Legacy ER Project ID 45403 Legacy GOLD ID Gi0045403 NCBI BioProject Name Caulobacter sp. UNC358…	Caulobacter sp. UNC358MFTsu5.1																						missing									not collected
GCA_017745235.1	Caulobacter_sp._BIN4	Caulobacteraceae	Caulobacter	SAMN18417666	PRJNA716287	metagenome	BioSample/Attributes/metagenome source	terrestrial	soil	sugarcane dry straw soil		BioSample/Attributes/isolation source			MIMAG Metagenome-assembled Genome sample from Caulobacter sp.																						not collected									2017
GCA_016234625.1	Caulobacterales_bacterium_NC_groundwater_1611_Pr3_B-0.1um_68_11	Caulobacteraceae	Caulobacter	SAMN15436258	PRJNA640378	metagenome	BioSample/Attributes/metagenome source	aquatic	freshwater	groundwater		BioSample/Attributes/isolation source			SR2-17_Biohub_180515_Caulobacterales_68_11																						groundwater planktonic microbiome									2017-11-19
GCA_903858185.1	uncultured_Caulobacterales_bacterium_ErkenSummer_bin-2366	Caulobacteraceae	Caulobacter	SAMEA6952431	PRJEB38681	metagenome	BioSample/Attributes/metagenomic source	aquatic	freshwater	lake water		BioSample/Attributes/isolation source			MAG ErkenSummer_bin-2366 from assembly ERS4649283												Many fragments with little to no review of assembly other than reporting of standard assembly statistics	megahit					min_len:1500,min_bin_size:10000,maxP:93,minS:50	metabat			lentic water body								metagenome	2018-08-10			98.59
GCF_002749615.1	Caulobacter_mirabilis	Caulobacteraceae	Caulobacter	SAMN07822593	PRJNA415428	isolate	BioSample/Attributes/type-material	aquatic	wastewater	activated sludge		BioSample/Attributes/isolation source			Microbe sample from Caulobacter mirabilis FWC38							620 m			reported to be resistant to chloramphenicol; tetracycline; erythromycin; tobramycin; streptomycin											John Smit Lab	wastewater							MacRae and Smit		1991
GCA_016125585.1	Caulobacter_sp._RI_161	Caulobacteraceae	Caulobacter	SAMN12792705	PRJNA412936	metagenome	BioSample/Attributes/metagenome source	aquatic	geothermal water	hot springs		BioSample/Attributes/isolation source			Metagenome-assembled genome RI_161 from Raoul Island thermal springs	no	other							metagenome-assembled genome			Medium Quality Draft	megahit v.1.1.3				kmer+coverage		anvi'o			island arc [ENVO:00000353]									2016-03-31			100
GCF_009905535.1	Caulobacter_sp._SLTY	Caulobacteraceae	Caulobacter	SAMN13494106	PRJNA593853	isolate	BioSample/Attributes/sample type	aquatic	freshwater	lake water		BioSample/Attributes/isolation source			Microbe sample from Caulobacter sp. SLTY																															2014-08-15
GCA_017418605.1	Caulobacteraceae_bacterium_RGIG621	Caulobacteraceae	CAISGS01	SAMN16340968	PRJNA657473	metagenome	BioSample/Attributes/metagenome source	terrestrial	animal microbiome	ruminant gastrointestinal tract of Bos taurus (cattle)	Bos taurus (cattle)	BioSample/Attributes/isolation source; BioSample/Attributes/host			Uncultured Caulobacteraceae bacterium RGIG621																															2018-08-10
GCF_018135625.1	Caulobacter_sp._S6	Caulobacteraceae	BOG-935	SAMN18580201	PRJNA718988	isolate	BioSample/Attributes/sample type; BioProject/"Description"	terrestrial	soil	soil		BioSample/Attributes/isolation source			Microbe sample from Caulobacter sp. S6																													Ying Tang		2019-04-02
GCA_003164925.1	Caulobacteraceae_bacterium_bog_938	Caulobacteraceae	BOG-938	SAMN08179989	PRJNA386568	metagenome	BioSample/Attributes/metagenome source	terrestrial	soil	permafrost active layer soil		BioSample/Attributes/isolation source			MAG Alphaproteobacteria_bog_938 from metagenome 20120700_S1D							363 m																								2012-07-20
GCA_903929535.1	uncultured_Caulobacteraceae_bacterium_Kiruna2_bin-3040	Caulobacteraceae	BOG-938	SAMEA6951571	PRJEB38681	metagenome	BioSample/Attributes/metagenomic source	aquatic	freshwater	lake water		BioSample/Attributes/isolation source			MAG Kiruna2_bin-3040 from assembly ERS4649295												Many fragments with little to no review of assembly other than reporting of standard assembly statistics	megahit					min_len:1500,min_bin_size:10000,maxP:93,minS:50	metabat			lentic water body								metagenome	2018-07-27			93.78
GCF_009765965.1	Caulobacter_sp._S45	Caulobacteraceae	CAHJWH01	SAMN04219567	PRJNA300352	isolate	BioSample/Attributes/sample type; BioProject/"Description"	terrestrial	soil	soil		BioSample/Attributes/isolation source			Microbe sample from Caulobacter sp. S45																															2014-08-22
GCF_903642205.1	Caulobacter_sp._S45_Lichen_MAGs_cladonia1	Caulobacteraceae	CAHJWH01	SAMEA6862608	PRJEB38505	metagenome	BioSample/Attributes/isolation source	terrestrial	lichen	Cladonia furcata (many-forked cup lichen)	Cladonia furcata (many-forked cup lichen)	BioSample/Attributes/isolation source; BioSample/Attributes/metagenomic source			Cladonia_metabat2_11												Many fragments with little to no review of assembly other than reporting of standard assembly statistics	metaSPAdes					default	metabat2			host organism									2014-05-21			95.21
GCA_000733915.1	Caulobacteraceae_bacterium_PMMR1	Caulobacteraceae	PMMR1	SAMN02745000	PRJNA214301	isolate	BioSample/Attributes/strain; BioProject/Scope	terrestrial	terrestrial biofilm	biofilm on dead tree trunk in volcanic thermal area		BioProject/"Description"			Caulobacteraceae sp. PMMR1																						missing									not collected
GCA_903862425.1	uncultured_Caulobacterales_bacterium_MJ-time_bin-8353	Caulobacteraceae	CAIOYC01	SAMEA6953751	PRJEB38681	metagenome	BioSample/Attributes/metagenome source	aquatic	freshwater	lake water		BioSample/Attributes/isolation source			MAG MJ-time_bin-8353 from assembly ERS4649303												Many fragments with little to no review of assembly other than reporting of standard assembly statistics	megahit					min_len:1500,min_bin_size:10000,maxP:93,minS:50	metabat			lentic water body								metagenome	2011-01-02/2013-01-29			98.65
GCA_903880465.1	uncultured_Caulobacterales_bacterium_MJ130617B_bin-181	Caulobacteraceae	CAIOYC01	SAMEA6947710	PRJEB38681	metagenome	BioSample/Attributes/metagenomic source	aquatic	freshwater	lake water		BioSample/Attributes/isolation source			MAG MJ130617B_bin-181 from assembly ERS4600543								28.27207716614				Many fragments with little to no review of assembly other than reporting of standard assembly statistics	megahit					min_len:1500,min_bin_size:10000,maxP:93,minS:50	metabat			lentic water body						46.58		metagenome	2013-06-17			97.7
GCA_903843275.1	uncultured_Caulobacterales_bacterium_AM-2014-D2_bin-249	Caulobacteraceae	CAIMFV01	SAMEA6946727	PRJEB38681	metagenome	BioSample/Attributes/metagenomic source	aquatic	freshwater	lake water		BioSample/Attributes/isolation source			MAG AM-2014-D2_bin-249 from assembly ERS4600319												Many fragments with little to no review of assembly other than reporting of standard assembly statistics	megahit					min_len:1500,min_bin_size:10000,maxP:93,minS:50	metabat			lentic water body								metagenome	2014-09-05			98.86
GCA_903874895.1	uncultured_Caulobacterales_bacterium_Ki1-0-7m_bin-1314	Caulobacteraceae	CAIMFV01	SAMEA6951110	PRJEB38681	metagenome	BioSample/Attributes/metagenomic source	aquatic	freshwater	lake water		BioSample/Attributes/isolation source			MAG Ki1-0-7m_bin-1314 from assembly ERS4600417								0				Many fragments with little to no review of assembly other than reporting of standard assembly statistics	megahit					min_len:1500,min_bin_size:10000,maxP:93,minS:50	metabat			lentic water body								metagenome	2018-07-24			98.54
GCA_903851655.1	uncultured_Caulobacterales_bacterium_T7_bin-602	Caulobacteraceae	CAIMFV01	SAMEA6956918	PRJEB38681	metagenome	BioSample/Attributes/metagenomic source	aquatic	freshwater	lake water		BioSample/Attributes/isolation source			MAG T7_bin-602 from assembly ERS4649305								0				Many fragments with little to no review of assembly other than reporting of standard assembly statistics	megahit					min_len:1500,min_bin_size:10000,maxP:93,minS:50	metabat			lentic water body								metagenome	2017-07-17			97.06
GCA_903858685.1	uncultured_Caulobacterales_bacterium_AlinenLipids_bin-4138	Caulobacteraceae	CAIMFV01	SAMEA6955375	PRJEB38681	metagenome	BioSample/Attributes/metagenomic source	aquatic	freshwater	lake water		BioSample/Attributes/isolation source			MAG AlinenLipids_bin-4138 from assembly ERS4649271												Many fragments with little to no review of assembly other than reporting of standard assembly statistics	megahit					min_len:1500,min_bin_size:10000,maxP:93,minS:50	metabat			lentic water body								metagenome	2018-08-22			81.38
GCA_903945125.1	uncultured_Caulobacterales_bacterium_B-4_bin-512	Caulobacteraceae	CAIMFV01	SAMEA6948510	PRJEB38681	metagenome	BioSample/Attributes/metagenomic source	aquatic	freshwater	pond water		BioSample/Attributes/isolation source			MAG B-4_bin-512 from assembly ERS4600362								0.665225345085648				Many fragments with little to no review of assembly other than reporting of standard assembly statistics	megahit					min_len:1500,min_bin_size:10000,maxP:93,minS:50	metabat			lentic water body								metagenome	2014-08-05			98.7
GCA_000335735.1	alpha_proteobacterium_L41A	Caulobacteraceae	Brevundimonas	SAMN02471197	PRJNA174163	isolate	BioProject/"Description"	aquatic	freshwater	lake water		BioSample/Attributes/isolation source; BioProject/"Description"			Sample from alpha proteobacterium L41A
GCF_014218725.1	Brevundimonas_huaxiensis	Caulobacteraceae	Brevundimonas	SAMN14563382	PRJNA623988	isolate	BioSample/Attributes/sample type	artificial/other	clinical	human blood	Homo sapiens (human)	LITERATURE REFERENCE	85		Microbe sample from Brevundimonas huaxiensis					WCHBH090558																										2019-10
GCF_001592205.1	Brevundimonas_vesicularis_NBRC_12165	Caulobacteraceae	Brevundimonas	SAMD00047217	PRJDB1343	isolate	BioSample/Attributes/type-material	terrestrial	animal microbiome	urinary-bladder epithelium of Hirudo medicinalis (European medicinal leech)	Hirudo medicinalis (European medicinal leech)	BioSample/Attributes/environmental medium			Brevundimonas vesicularis NBRC 12165																						missing									missing
GCF_017086445.1	Brevundimonas_sp._CS1	Caulobacteraceae	Brevundimonas	SAMN17981633	PRJNA703419	isolate	BioSample/Attributes/culture collection	aquatic	freshwater	spring water		BioSample/Attributes/isolation source			Microbe sample from Brevundimonas fontaquae																															2019-01
GCF_014204545.1	Brevundimonas_vesicularis	Caulobacteraceae	Brevundimonas	SAMN14908288	PRJNA632110	isolate	BioProject/Scope; BioProject/"Description"	terrestrial	animal microbiome	gut from Heterelmis comalensis (Comal Springs riffle beetle)	Heterelmis comalensis (Comal Springs riffle beetle)	BioProject/"Description"			Brevundimonas vesicularis S00192																						missing									missing
GCF_004614235.1	Brevundimonas_intermedia	Caulobacteraceae	Brevundimonas	SAMN10424492	PRJNA505530	isolate	BioSample/Attributes/sample type; BioProject/"Description"	terrestrial	soil	heavy metal-polluted soil		BioSample/Attributes/isolation source			Microbe sample from Brevundimonas intermedia																															2013
GCF_902506205.1	Brevundimonas_sp._G8_Brevundimonas_sp._G8	Caulobacteraceae	Brevundimonas	SAMEA6080479	PRJEB31339	isolate	LITERATURE REFERENCE	aquatic	freshwater alga/cyanobacteria	Ectocarpus subulatus (brown alga)	Ectocarpus subulatus (brown alga)	LITERATURE REFERENCE	86		Brevundimonas sp. G8																				Water													Brevundimonas sp. G8
GCF_011064825.1	Brevundimonas_mediterranea	Caulobacteraceae	Brevundimonas	SAMN13943399	PRJNA603877	isolate	BioSample/"Title"; BioProject/"Title"	aquatic	marine/saline	sediment		BioSample/Attributes/broad-scale environmental context; BioSample/Attributes/local-scale environmental context			MIGS Cultured Bacterial/Archaeal sample from Brevundimonas mediterranea																						Marine									2018-09
GCF_014196125.1	Brevundimonas_mediterranea	Caulobacteraceae	Brevundimonas	SAMN13172971	PRJNA583270	isolate	BioSample/Attributes/type-material	aquatic	marine/saline	seawater		LITERATURE REFERENCE	87		Brevundimonas mediterranea DSM 14878																						missing									missing
GCA_013912065.1	Brevundimonas_sp._MCMED-G04	Caulobacteraceae	Brevundimonas	SAMN15215222	PRJNA638822	metagenome	BioSample/Attributes/metagenome source	aquatic	marine/saline	seawater		BioSample/Attributes/environmental medium			Brevundimonas-MCMED-G04																						marine biome									2018-12-13
GCF_014199955.1	Brevundimonas_aurantiaca	Caulobacteraceae	Brevundimonas	SAMN13173390	PRJNA583252	isolate	BioSample/Attributes/type-material	artificial/other	artificial/other: lab culture	contaminated Chlorella culture		LITERATURE REFERENCE	28		Brevundimonas aurantiaca DSM 4731																						missing									missing
GCA_002434505.1	Brevundimonas_sp._UBA6550_UBA6550	Caulobacteraceae	Brevundimonas	SAMN06455209	PRJNA348753	metagenome	BioSample/Attributes/metagenome source	artificial/other	artificial/other: artificial surface	public transport surface		LITERATURE REFERENCE, see Note.	88	From Supplementary table 1, Parks et al., 2017, Nat Microbiol [column header --> cell]: "SRA Experiment Accession" --> "SRX822487" "host: not applicable || collection_date: 22-Jul-2013 || env_biome: city || env_feature: subway || env_material: metal || geo_loc_name: USA:New York City || lat_lon: 40.88 N 73.85 W || isolate: P00518 || BioSampleModel: Metagenome or environmental"	Uncultivated Brevundimonas sp. UBA6550 genome recovered from SRX822487														CLC de novo assembler		4.4.1															not applicable
GCA_002484265.1	Brevundimonas_sp._UBA7616_UBA7616	Caulobacteraceae	Brevundimonas	SAMN06454440	PRJNA348753	metagenome	BioSample/Attributes/metagenome source	artificial/other	artificial/other: artificial surface	public transport surface		LITERATURE REFERENCE, see Note.	88	From Supplementary table 1, Parks et al., 2017, Nat Microbiol [column header --> cell]: "SRA Experiment Accession" --> "SRX823310" "host: not applicable || collection_date: 07-Aug-2013 || env_biome: city || env_feature: subway || env_material: metal || geo_loc_name: USA:New York City || lat_lon: 40.65 N 73.99 W || isolate: P01370 || BioSampleModel: Metagenome or environmental"	Uncultivated Brevundimonas sp. UBA7616 genome recovered from SRX823310														CLC de novo assembler		4.4.1															not applicable
GCF_002157625.1	Brevundimonas_sp._SH203	Caulobacteraceae	Brevundimonas	SAMD00075412	PRJDB5559	isolate	BioProject/"Description"	terrestrial	soil	forest soil		BioSample/Attributes/environmental medium; BioSample/Attributes/local-scale environmental context			Whole Genome Shotgun Sequencing of Brevundimonas sp. SH203																						forest									1998-10-30
GCA_003248455.1	Brevundimonas_sp._S2_018_000_R2_102	Caulobacteraceae	Brevundimonas	SAMN07426602	PRJNA376580	metagenome	BioSample/Attributes/metagenome source	artificial/other	artificial/other: artificial surface	sink in hospital intensive care unit		BioSample/Attributes/isolation source			Metagenomes from NICU surfaces and sink samples			missing	23.9																		hospital	health care	urban	477						2014
GCA_017307935.1	Brevundimonas_sp._SCN18_14_9_16_R4_B_67_46	Caulobacteraceae	Brevundimonas	SAMN18061339	PRJNA629336	metagenome	BioSample/Attributes/metagenome source	aquatic	wastewater	bioreactor sludge		BioSample/Attributes/isolation source			MIMAG Metagenome-assembled Genome sample from Brevundimonas sp.																						biomaterial containment unit [ENVO:01001816]									2016-09-14
GCA_018608325.1	Brevundimonas_sp._HE327_NSB045	Caulobacteraceae	Brevundimonas	SAMN14593171	PRJNA283041	metagenome	BioSample/Attributes/metagenome source	aquatic	marine/saline	seawater		BioSample/Attributes/environmental medium			HE327_NSB045																						temperate shelf and sea biome									2010-05
GCF_016654005.1	Brevundimonas_nasdae	Caulobacteraceae	Brevundimonas	SAMN17292739	PRJNA623988	isolate	BioSample/Attributes/type-material	artificial/other	artificial/other: artificial surface	space station		BioSample/Attributes/isolation source			Microbe sample from Brevundimonas nasdae																															1997
GCA_002479325.1	Brevundimonas_sp._UBA7534_UBA7534	Caulobacteraceae	Brevundimonas	SAMN06450838	PRJNA348753	metagenome	BioSample/Attributes/metagenome source	artificial/other	artificial/other: artificial surface	public transport surface		LITERATURE REFERENCE, see Note.	88	From Supplementary table 1, Parks et al., 2017, Nat Microbiol [column header --> cell]: "SRA Experiment Accession" --> "SRX822934" "host: not applicable || collection_date: 02-Aug-2013 || env_biome: city || env_feature: subway || env_material: metal || geo_loc_name: USA:New York City || lat_lon: 40.68 N 73.82 W || isolate: P00972 || BioSampleModel: Metagenome or environmental"	Uncultivated Brevundimonas sp. UBA7534 genome recovered from SRX822934														CLC de novo assembler		4.4.1															not applicable
GCA_003248925.1	Brevundimonas_sp._S2_005_002_R2_30	Caulobacteraceae	Brevundimonas	SAMN07426530	PRJNA376580	metagenome	BioSample/Attributes/metagenome source	artificial/other	artificial/other: artificial surface	sink in hospital intensive care unit		BioSample/Attributes/isolation source			Metagenomes from NICU surfaces and sink samples			missing	23.9																		hospital	health care	urban	477						2014
GCF_019443405.1	Brevundimonas_sp._PAMC22021	Caulobacteraceae	Brevundimonas	SAMN20309283	PRJNA748182	isolate	BioSample/Attributes/sample type; BioProject/Scope	terrestrial	soil	soil		BioSample/Attributes/host			Microbe sample from Brevundimonas sp. PAMC22021																															2019-12
GCF_000635915.2	Brevundimonas_naejangsanensis	Caulobacteraceae	Brevundimonas	SAMN02693465	PRJNA242372	isolate	LITERATURE REFERENCE	aquatic	wastewater	reactor sludge		BioSample/Attributes/isolation source	89		Microbe sample for Brevundimonas naejangsanensis																															2011-04-01
GCF_014836405.1	Brevundimonas_sp._Sa3CVA3	Caulobacteraceae	Brevundimonas	SAMN15803262	PRJNA543206	isolate	BioSample/Attributes/type-material	terrestrial	animal microbiome	gut from Gallus gallus (chicken)	Gallus gallus (chicken)	BioSample/Attributes/host; BioProject/"Title"; BioProject/"Description"			Bgui-Sa3CVA3																															2020-02-04
GCF_000421705.1	Brevundimonas_naejangsanensis_DSM_23858	Caulobacteraceae	Brevundimonas	SAMN02441231	PRJNA188849	isolate	BioSample/Attributes/type-material	terrestrial	soil	soil		BioSample/Attributes/Isolation Site			Generic sample from Brevundimonas naejangsanensis DSM 23858
GCA_002482305.1	Brevundimonas_naejangsanensis_UBA7714	Caulobacteraceae	Brevundimonas	SAMN06456255	PRJNA348753	metagenome	BioSample/Attributes/metagenome source	artificial/other	artificial/other: artificial surface	public transport surface		LITERATURE REFERENCE, see Note.	88	From Supplementary table 1, Parks et al., 2017, Nat Microbiol [column header --> cell]: "SRA Experiment Accession" --> "SRX822594" "host: not applicable || collection_date: 25-Jul-2013 || env_biome: city || env_feature: subway || env_material: metal || geo_loc_name: USA:New York City || lat_lon: 40.83 N 73.93 W || isolate: P00627 || BioSampleModel: Metagenome or environmental"	Uncultivated Brevundimonas naejangsanensis UBA7714 genome recovered from SRX822594														CLC de novo assembler		4.4.1															not applicable
GCF_000204035.1	Brevundimonas_diminuta_ATCC_11568	Caulobacteraceae	Brevundimonas	SAMN02469913	PRJNA46229	isolate	BioSample/Attributes/type-material	aquatic	freshwater	freshwater stream		LITERATURE REFERENCE	90		Sample from Brevundimonas diminuta ATCC 11568
GCF_003938605.1	Brevundimonas_sp._357	Caulobacteraceae	Brevundimonas	SAMN10249201	PRJNA497126	isolate	BioSample/Attributes/sample type; BioProject/"Description"	artificial/other	artificial/other: artificial surface	sink in hospital intensive care unit		BioSample/Attributes/isolation source			Microbe sample from Brevundimonas sp. 357																															2016-12	PAK-1
GCF_900163625.1	Brevundimonas_diminuta_3F5N	Caulobacteraceae	Brevundimonas	SAMEA80388418	PRJEB19169	isolate	BioSample/Attributes/strain; BioProject/Scope	artificial/other	artificial/other: artificial surface	cheese		BioSample/Attributes/isolation source			Brevundimonas diminuta 3F5N
GCA_017308115.1	Bordetella_sp._SCN18_25_8_15_R2_B_69_14	Caulobacteraceae	Brevundimonas	SAMN18061331	PRJNA629336	metagenome	BioSample/Attributes/metagenome source	aquatic	wastewater	bioreactor sludge		BioSample/Attributes/isolation source			MIMAG Metagenome-assembled Genome sample from Bordetella sp.																						biomaterial containment unit [ENVO:01001816]									2015-08-25
GCF_003627995.1	Brevundimonas_naejangsanensis	Caulobacteraceae	Brevundimonas	SAMN10167138	PRJNA494412	isolate	BioSample/"Title"	terrestrial	rhizosphere	rhizosphere		BioSample/"Title"; BioSample/Attributes/environmental medium; BioProject/"Description"			Brevundimonas naejangsanensis strain BRV3 isolated from plant roots																						deciduous woodland									2017-08-08
GCA_002419815.1	Brevundimonas_sp._UBA5713_UBA5713	Caulobacteraceae	Brevundimonas	SAMN06452743	PRJNA348753	metagenome	BioSample/Attributes/metagenome source	artificial/other	artificial/other: artificial surface	public transport surface		LITERATURE REFERENCE, see Note.	88	From Supplementary table 1, Parks et al., 2017, Nat Microbiol [column header --> cell]: "SRA Experiment Accession" --> "SRX823306" "host: not applicable || collection_date: 07-Aug-2013 || env_biome: city || env_feature: subway || env_material: metal/plastic || geo_loc_name: USA:New York City || lat_lon: 40.66 N 73.99 W || isolate: P01366 || BioSampleModel: Metagenome or environmental"	Uncultivated Brevundimonas sp. UBA5713 genome recovered from SRX823306														CLC de novo assembler		4.4.1															not applicable
GCA_002432125.1	Brevundimonas_sp._UBA5866_UBA5866	Caulobacteraceae	Brevundimonas	SAMN06453425	PRJNA348753	metagenome	BioSample/Attributes/metagenome source	artificial/other	artificial/other: artificial surface	public transport surface		LITERATURE REFERENCE, see Note.	88	From Supplementary table 1, Parks et al., 2017, Nat Microbiol [column header --> cell]: "SRA Experiment Accession" --> "SRX822903" "host: not applicable || collection_date: 31-Jul-2013 || env_biome: city || env_feature: subway || env_material: metal || geo_loc_name: USA:New York City || lat_lon: 40.69 N 73.91 W || isolate: P00940 || BioSampleModel: Metagenome or environmental"	Uncultivated Brevundimonas sp. UBA5866 genome recovered from SRX822903														CLC de novo assembler		4.4.1															not applicable
GCF_011761985.1	Brevundimonas_terrae	Caulobacteraceae	Brevundimonas	SAMN12025163	PRJNA546765	isolate	BioSample/Attributes/type-material	terrestrial	soil	alkaline soil		LITERATURE REFERENCE	91		Brevundimonas terrae DSM 17329																						missing									missing
GCF_003350205.1	Brevundimonas_bullata	Caulobacteraceae	Brevundimonas	SAMN09428652	PRJNA476209	isolate	BioSample/Attributes/type-material	terrestrial	soil	soil		LITERATURE REFERENCE	92	Strain HAMBI_262 is synonymous with strain TK0051 (BacDive; accessed 2024-05-26; https://bacdive.dsmz.de/strain/2307).	MIGS Cultured Bacterial/Archaeal sample from Brevundimonas bullata																						not applicable									not applicable
GCF_014207965.1	Brevundimonas_bullata	Caulobacteraceae	Brevundimonas	SAMN14908323	PRJNA632114	isolate	BioProject/"Title"	terrestrial	animal microbiome	gut from Heterelmis comalensis (Comal Springs riffle beetle)	Heterelmis comalensis (Comal Springs riffle beetle)	BioProject/"Description"			Brevundimonas bullata S00223																						missing									missing
GCF_002979535.1	Brevundimonas_sp._MYb52	Caulobacteraceae	Brevundimonas	SAMN07581384	PRJNA400855	isolate	BioProject/"Description"	terrestrial	animal microbiome	microbiome of Caenorhabditis elegans (nematode), likely gut	Caenorhabditis elegans (nematode)	LITERATURE REFERENCE	93		C. elegans microbiome
GCA_002387245.1	Brevundimonas_sp._UBA4553_UBA4553	Caulobacteraceae	Brevundimonas	SAMN06456269	PRJNA348753	metagenome	BioSample/Attributes/metagenome source	artificial/other	artificial/other: artificial surface	public transport surface		LITERATURE REFERENCE, see Note.	88	From Supplementary table 1, Parks et al., 2017, Nat Microbiol [column header --> cell]: "SRA Experiment Accession" --> "SRX822531" "host: not applicable || collection_date: 26-Jul-2013 || env_biome: city || env_feature: subway || env_material: wood || geo_loc_name: USA:New York City || lat_lon: 40.67 N 73.91 W || isolate: P00564 || BioSampleModel: Metagenome or environmental"	Uncultivated Brevundimonas sp. UBA4553 genome recovered from SRX822531														CLC de novo assembler		4.4.1															not applicable
GCF_017487345.1	Brevundimonas_pondensis	Caulobacteraceae	Brevundimonas	SAMN16237053	PRJNA664909	isolate	BioSample/Attributes/type-material	aquatic	freshwater	pond water		BioSample/Attributes/isolation source			Microbe sample from Brevundimonas pondensis							230 m																						Ines Friedrich		2018-09-06
GCA_002479495.1	Brevundimonas_sp._UBA7506_UBA7506	Caulobacteraceae	Brevundimonas	SAMN06453692	PRJNA348753	metagenome	BioSample/Attributes/metagenome source	artificial/other	artificial/other: artificial surface	public transport surface		LITERATURE REFERENCE, see Note.	88	From Supplementary table 1, Parks et al., 2017, Nat Microbiol [column header --> cell]: "SRA Experiment Accession" --> "SRX823226" "host: not applicable || collection_date: 07-Aug-2013 || env_biome: city || env_feature: subway || env_material: metal || geo_loc_name: USA:New York City || lat_lon: 40.72 N 73.95 W || isolate: P01286 || BioSampleModel: Metagenome or environmental"	Uncultivated Brevundimonas sp. UBA7506 genome recovered from SRX823226														CLC de novo assembler		4.4.1															not applicable
GCA_004210735.1	Brevundimonas_sp._PMG_242	Caulobacteraceae	Brevundimonas	SAMN10678528	PRJNA272922	metagenome	BioSample/Attributes/metagenome source	terrestrial	plant	leaf of Populus alba (silver poplar)	Populus alba (silver poplar)	BioSample/Attributes/metagenome source; BioSample/Attributes/host			Microbe sample from Brevundimonas sp.																															2015-08-24
GCF_004683885.1	Brevundimonas_sp._MF30-B	Caulobacteraceae	Brevundimonas	SAMN11263567	PRJNA529298	isolate	BioSample/Attributes/sample type; BioProject/Scope	terrestrial	animal microbiome	microbiome of Ochotona curzoniae (plateau pika)	Ochotona curzoniae (plateau pika)	See note.		Additional metadata manually collected from JGI GOLD (https://img.jgi.doe.gov/cgi-bin/m/main.cgi?section=TaxonDetail&page=taxonDetail&taxon_oid=2843854472), to supplement the BioSample and BioProject annotations, accessed 2024-05-26: Study Name (Proposal Name) Brevundimonas sp. MF30-B genome sequencing Organism Name Brevundimonas sp. MF30-B Taxon ID 2843854472 IMG Submission ID 223162 NCBI Taxon …	Brevundimonas sp. MF 30-B from Plateau pika																															2017-07
GCF_000144605.1	Brevundimonas_subvibrioides_ATCC_15264	Caulobacteraceae	Brevundimonas	SAMN00007485	PRJNA36643	isolate	BioSample/Attributes/type-material	aquatic	freshwater	pond water		BioSample/Attributes/isolation source; LITERATURE REFERENCE	28		Brevundimonas subvibrioides ATCC 15264, complete genome.						Missing																				Rod-shaped					Missing
GCF_017795885.1	Brevundimonas_sp._AJA228-03	Caulobacteraceae	Brevundimonas	SAMN15480859	PRJNA642781	metagenome	BioSample/Attributes/sample type; BioProject/Scope	aquatic	freshwater alga/cyanobacteria	bacterial consortium of Cyclostephanos tholiformis (diatom)	Cyclostephanos tholiformis (diatom)	BioSample/Attributes/host; BioSample/Attributes/geographic location; BioProject/"Description"			Microbe sample from Brevundimonas sp. AJA228-03																															2017-08-26
GCF_002002865.1	Brevundimonas_sp._LM2	Caulobacteraceae	Brevundimonas	SAMN06256474	PRJNA368729	isolate	BioSample/Attributes/sample type; BioProject/Scope	aquatic	freshwater	lake water		BioSample/Attributes/host			Microbe sample from Brevundimonas sp. LM2							181 m														Crosson Lab	freshwater							Kristy Hentchel		2015-10-30
CO88@bin-19	CO88@bin-19	Caulobacteraceae	Brevundimonas			metagenome	LITERATURE REFERENCE	aquatic	freshwater	lake water		LITERATURE REFERENCE	78
GCA_002280785.1	Brevundimonas_subvibrioides_32-68-21	Caulobacteraceae	Brevundimonas	SAMN06622342	PRJNA379596	metagenome	BioSample/Attributes/metagenome source	aquatic	wastewater	mine wastewater		BioSample/Attributes/broad-scale environmental context			Tailings_Nov																						Mine wastewater									2014-11
GCF_000701445.1	Brevundimonas_bacteroides_DSM_4726	Caulobacteraceae	Brevundimonas	SAMN02841166	PRJNA221004	isolate	BioSample/Attributes/type-material	aquatic	freshwater	lake water		BioSample/Attributes/Isolation Site			Sample from Brevundimonas bacteroides DSM 4726											vpAllpaths v. r46652																				1959
GCF_001295975.1	Brevundimonas_sp._AAP58	Caulobacteraceae	Brevundimonas	SAMN02927139	PRJNA255559	isolate	BioProject/"Description"	aquatic	freshwater	lake water		BioSample/Attributes/isolation source			MIGS Cultured Bacterial/Archaeal sample from Brevundimonas sp. AAP58																						lake									2012-12
GCA_002280475.1	Brevundimonas_subvibrioides_32-69-9	Caulobacteraceae	Brevundimonas	SAMN06622357	PRJNA379596	metagenome	BioSample/Attributes/metagenome source	aquatic	wastewater	mine wastewater		BioSample/Attributes/isolation source			Tailings_Nov																						Mine wastewater									2014-11
GCA_003241825.1	Alphaproteobacteria_bacterium_ULC165bin2	Caulobacteraceae	Brevundimonas	SAMN08895997	PRJNA436342	metagenome	BioSample/Attributes/metagenome source	?		microbial mat with cyanobacteria		BioProject/"Subtitle"; insufficient metadata!			Microbe sample from Alphaproteobacteria bacterium																															2011/2014
GCF_014199945.1	Brevundimonas_variabilis	Caulobacteraceae	Brevundimonas	SAMN13172606	PRJNA583272	isolate	BioSample/Attributes/type-material	aquatic	freshwater	pond water		LITERATURE REFERENCE	28		Brevundimonas variabilis DSM 4737																						missing									missing
GCA_016463485.1	Brevundimonas_sp._SupBloom_Metag_060	Caulobacteraceae	Brevundimonas	SAMN16655376	PRJNA663590	metagenome	BioSample/Attributes/metagenome source	aquatic	freshwater	lake water		BioSample/Attributes/broad-scale environmental context			MIMAG Metagenome-assembled Genome sample from Brevundimonas sp.																						freshwater lake									2018-08-11
GCF_017487405.1	Brevundimonas_goettingensis	Caulobacteraceae	Brevundimonas	SAMN16237121	PRJNA664918	isolate	BioSample/Attributes/type-material	aquatic	freshwater	freshwater puddle		BioProject/"Description"			Microbe sample from Brevundimonas goettingensis							173 m																						Ines Friedrich		2018-09-24
GCF_016656965.1	Brevundimonas_vitisensis	Caulobacteraceae	Brevundimonas	SAMN17207124	PRJNA678113	isolate	BioSample/Attributes/type-material	terrestrial	plant	surface-sterilized grapes (Vitis vinifera)	Vitis vinifera (grape)	LITERATURE REFERENCE	94		Microbe sample from Brevundimonas vitisensis																													Lingmin Jiang		2020-11
GCA_017302335.1	Caulobacterales_bacterium_UWPOB_CAULO1	Caulobacteraceae	Brevundimonas	SAMN18059876	PRJNA704939	metagenome	BioSample/Attributes/metagenome source	aquatic	wastewater	activated sludge		BioSample/Attributes/broad-scale environmental context; BioProject/"Subtitle"			MIMAG Metagenome-assembled Genome sample from Caulobacterales bacterium																						wastewater									2015
GCF_001424025.1	Brevundimonas_sp._Leaf363	Caulobacteraceae	Brevundimonas	SAMN04151743	PRJNA297956	isolate	BioSample/Attributes/isolation and growth condition; BioSample/Attributes/growth media	terrestrial	plant	leaf of Arabidopsis thaliana (thale cress)	Arabidopsis thaliana (thale cress)	BioSample/Attributes/broad-scale environmental context			MIGS Cultured Bacterial/Archaeal sample from Brevundimonas sp. Leaf363																						A. thaliana leaf									2013-10
GCA_002343105.1	Brevundimonas_sp._UBA2416_UBA2416	Caulobacteraceae	Brevundimonas	SAMN06453082	PRJNA348753	metagenome	BioSample/Attributes/metagenome source	aquatic	wastewater	bioreactor sludge		BioSample/Attributes/metagenome source			Uncultivated Brevundimonas sp. UBA2416 genome recovered from SRX646154														CLC de novo assembler		4.4.1															not applicable
GCA_018826515.1	Alphaproteobacteria_bacterium_Undefined_mixed_planktonic.mb.41	Caulobacteraceae	Brevundimonas	SAMN19298773	PRJNA627556	metagenome	BioSample/Attributes/metagenome source	aquatic	freshwater	groundwater		BioSample/Attributes/metagenome source			MIMAG Metagenome-assembled Genome sample from Alphaproteobacteria bacterium																						aquatic biome									2014
CO87@bin-10	CO87@bin-10	Caulobacteraceae	Brevundimonas			metagenome	LITERATURE REFERENCE	aquatic	freshwater	lake water		LITERATURE REFERENCE	78
DOM02@bin-00	DOM02@bin-00	Caulobacteraceae	Brevundimonas			metagenome	LITERATURE REFERENCE	aquatic	freshwater	lake water		LITERATURE REFERENCE	78
GCA_002483305.1	Brevundimonas_sp._UBA7664_UBA7664	Caulobacteraceae	Brevundimonas	SAMN06452168	PRJNA348753	metagenome	BioSample/Attributes/metagenome source	artificial/other	artificial/other	photoreactor		LITERATURE REFERENCE, see Note.	88	From Supplementary table 1, Parks et al., 2017, Nat Microbiol [column header --> cell]: "SRA Experiment Accession" --> "SRX272783" "env_package: MIGS/MIMS/MIMARKS.microbial || investigation_type: metagenome || biome: photoreactor biofilm || collection_date: 2011-03-02 || feature: photoreactor || geo_loc_name: Hamburg-Reitbrook || lat_lon: 53.560526, 10.15 || material: water || project"	Uncultivated Brevundimonas sp. UBA7664 genome recovered from SRX272783														CLC de novo assembler		4.4.1															not applicable
GCA_004296955.1	Brevundimonas_sp._GW715_bin.29	Caulobacteraceae	Brevundimonas	SAMN10720233	PRJNA514088	metagenome	BioSample/Attributes/metagenome source	aquatic	freshwater	groundwater		BioSample/Attributes/isolation source			GW715_bin.29																															2018-05
GCF_001427825.1	Brevundimonas_sp._Root608	Caulobacteraceae	Brevundimonas	SAMN04155838	PRJNA297942	isolate	BioSample/Attributes/isolation and growth condition; BioSample/Attributes/growth media	terrestrial	plant root	root from Arabidopsis thaliana (thale cress)	Arabidopsis thaliana (thale cress)	BioSample/Attributes/broad-scale environmental context			MIGS Cultured Bacterial/Archaeal sample from Brevundimonas sp. Root608																						A. thaliana root									2013
GCA_016463295.1	Brevundimonas_sp._SupBloom_Metag_061	Caulobacteraceae	Brevundimonas	SAMN16655387	PRJNA663590	metagenome	BioSample/Attributes/metagenome source	aquatic	freshwater	lake water		BioSample/Attributes/broad-scale environmental context			MIMAG Metagenome-assembled Genome sample from Brevundimonas sp.																						freshwater lake									2018-08-11
GCA_016183935.1	Caulobacterales_bacterium_NC_groundwater_314_Ag_B-0.1um_70_17	Caulobacteraceae	Brevundimonas	SAMN15434810	PRJNA640378	metagenome	BioSample/Attributes/metagenome source	aquatic	freshwater	groundwater		BioSample/Attributes/isolation source			GD2018-4_B1_QB3_180703_Alphaproteobacteria_70_17																						groundwater planktonic microbiome									2018-06-06
GCF_011927945.1	Brevundimonas_alba	Caulobacteraceae	Brevundimonas	SAMN13173387	PRJNA583246	isolate	BioSample/Attributes/type-material	terrestrial	soil	soil		LITERATURE REFERENCE	28		Brevundimonas alba DSM 4736																						missing									missing
GCF_014202075.1	Brevundimonas_basaltis	Caulobacteraceae	Brevundimonas	SAMN14908468	PRJNA632231	isolate	BioSample/Attributes/type-material	terrestrial	marine/saline	beach sand		LITERATURE REFERENCE	95		Brevundimonas basaltis DSM 25335																						missing									missing
GCF_001425945.1	Brevundimonas_sp._Root1279	Caulobacteraceae	Brevundimonas	SAMN04155712	PRJNA297942	isolate	BioSample/Attributes/isolation and growth condition	terrestrial	plant root	root from Arabidopsis thaliana (thale cress)	Arabidopsis thaliana (thale cress)	BioSample/Attributes/broad-scale environmental context			MIGS Cultured Bacterial/Archaeal sample from Brevundimonas sp. Root1279																						A. thaliana root									2012
GCF_014196335.1	Brevundimonas_lenta	Caulobacteraceae	Brevundimonas	SAMN13173499	PRJNA583271	isolate	BioSample/Attributes/type-material	terrestrial	soil	soil		LITERATURE REFERENCE	96		Brevundimonas lenta DSM 23960																						missing									missing
GCF_006547065.1	Brevundimonas_sp._M20	Caulobacteraceae	Brevundimonas	SAMN12130707	PRJNA550485	?	insufficient metadata!	aquatic	?			BioSample/Attributes/isolation source			Microbe sample from Brevundimonas sp.																															2017-02-02
GCA_001794825.1	Caulobacterales_bacterium_RIFCSPHIGHO2_01_FULL_70_19	Caulobacteraceae	Brevundimonas	SAMN04314776	PRJNA288027	metagenome	BioSample/Attributes/metagenome source	aquatic	freshwater	groundwater		BioSample/Attributes/isolation source; BioSample/Attributes/metagenome source			Metagenome or environmental sample from Caulobacterales bacterium RIFCSPHIGHO2_01_FULL_70_19																															2013-07-07
GCF_900116065.1	Brevundimonas_viscosa	Caulobacteraceae	Brevundimonas	SAMN05192570	PRJEB17543	isolate	BioSample/Attributes/type-material	terrestrial	marine/saline	coastal saline soil		LITERATURE REFERENCE	97		Brevundimonas viscosa CGMCC 1.10683																						missing									not collected
GCA_013912005.1	Brevundimonas_sp._MCMED-G05	Caulobacteraceae	Brevundimonas	SAMN15215223	PRJNA638822	metagenome	BioSample/Attributes/metagenome source	aquatic	marine/saline	seawater		BioSample/Attributes/isolation source			Brevundimonas-MCMED-G05																						marine biome									2018-12-13
GCA_013693835.1	Brevundimonas_sp._SSC2	Caulobacteraceae	Brevundimonas	SAMN15246509	PRJNA606905	metagenome	BioSample/Attributes/metagenome source	aquatic	wastewater	activated sludge		BioSample/Attributes/isolation source			MIMAG Metagenome-assembled Genome sample from Brevundimonas sp.																						continuous culture bioreactor									2018-02-13
GCA_018826885.1	Alphaproteobacteria_bacterium_UMS_B.mb.39	Caulobacteraceae	Brevundimonas	SAMN19298722	PRJNA627556	metagenome	BioSample/Attributes/metagenome source	aquatic	freshwater	groundwater		BioSample/Attributes/metagenome source			MIMAG Metagenome-assembled Genome sample from Alphaproteobacteria bacterium																						aquatic biome									2014
GCF_014199165.1	Brevundimonas_halotolerans	Caulobacteraceae	Brevundimonas	SAMN12025195	PRJNA546766	isolate	BioSample/Attributes/type-material	aquatic	brackish water	brackish water creek flowing into salt water		LITERATURE REFERENCE	98		Brevundimonas halotolerans DSM 24448																						missing									missing
GCA_016742135.1	Brevundimonas_sp._Desfum_bin_6_GBBB05	Caulobacteraceae	Brevundimonas	SAMN15914431	PRJNA560270	metagenome	BioSample/Attributes/metagenome source	aquatic	freshwater alga/cyanobacteria	freshwater cyanobacteria sample		BioSample/Attributes/isolation source; BioSample/Attributes/metagenome source; BioProject/"Subtitle"			Microbe sample from Brevundimonas sp.																															2017-03
GCF_017744255.1	Brevundimonas_sp._A19_0	Caulobacteraceae	Brevundimonas	SAMN18440229	PRJNA698462	isolate	BioProject/"Description"	aquatic	marine/saline	coral		BioSample/Attributes/isolation source			Microbe sample from Brevundimonas sp. A19_0																															2018
GCF_020524625.1	Brevundimonas_poindexterae	Caulobacteraceae	Brevundimonas	SAMN21557931	PRJNA682484	isolate	BioProject/"Description"	aquatic	marine/saline	sediment		BioSample/Attributes/broad-scale environmental context			MIGS Cultured Bacterial/Archaeal sample from Brevundimonas poindexterae																						Mangrove rhizosphere sediment									2021-01-13
GCA_018820275.1	Alphaproteobacteria_bacterium_Old_saline_planktonic.mb.31	Caulobacteraceae	Brevundimonas	SAMN19298349	PRJNA627556	metagenome	BioSample/Attributes/metagenome source	aquatic	freshwater	groundwater		BioSample/Attributes/metagenome source			MIMAG Metagenome-assembled Genome sample from Alphaproteobacteria bacterium																						aquatic biome									2014
GCF_003934285.1	Brevundimonas_fluminis	Caulobacteraceae	Brevundimonas	SAMN10390089	PRJNA504306	isolate	BioSample/Attributes/type-material	aquatic	freshwater	river		BioSample/Attributes/isolation source			Brevundimonas sp. LA-55																															2017-07-10
GCA_002770575.1	Brevundimonas_denitrificans	Caulobacteraceae	Brevundimonas	SAMD00094821	PRJDB6380	isolate	BioSample/Attributes/type-material	aquatic	marine/saline	sediment		BioSample/Attributes/broad-scale environmental context; BioSample/Attributes/environmental medium			Brevundimonas denitrificans TAR-002, isolated from deep sea sediment																						Deep sea									2006-08
GCA_013823285.1	Brevundimonas_sp._DS1.3.44	Caulobacteraceae	Brevundimonas	SAMN08286367	PRJNA323575	metagenome	BioSample/Attributes/metagenome source	aquatic	freshwater	drinking water		BioSample/Attributes/metagenome source; BioSample/Attributes/isolation source			MIGS Cultured Bacterial/Archaeal sample from Brevundimonas sp.																						drinking water system-DS1									2014-04-30
GCF_003704105.1	Brevundimonas_lutea	Caulobacteraceae	Brevundimonas	SAMN09768131	PRJNA484702	isolate	BioSample/Attributes/type-material	aquatic	freshwater	sediment		LITERATURE REFERENCE	99		icrobe sample from Bacterium sp.																															2014-03-16
GCA_017302105.1	Caulobacterales_bacterium_UWPOB_CAULO2	Caulobacteraceae	Brevundimonas	SAMN18059875	PRJNA704939	metagenome	BioSample/Attributes/metagenome source	aquatic	wastewater	activated sludge		BioSample/Attributes/isolation source			MIMAG Metagenome-assembled Genome sample from Caulobacterales bacterium																						wastewater									2015
GCF_000428765.1	Brevundimonas_aveniformis_DSM_17977	Caulobacteraceae	Brevundimonas	SAMN02440608	PRJNA185350	isolate	BioSample/Attributes/type-material	aquatic	wastewater	activated sludge		BioSample/Attributes/Isolation Site			Generic sample from Brevundimonas aveniformis DSM 17977																										Rod-shaped
GCF_010975005.1	Caulobacter_sp._17J65-9	Caulobacteraceae	17J80-11	SAMN14085712	PRJNA606126	isolate	BioSample/Attributes/sample type; BioProject/Scope	terrestrial	soil	soil		BioSample/Attributes/isolation source			Microbe sample from Caulobacter sp.																															2017-06-05
GCF_014349105.1	Caulobacter_sp._17J80-11	Caulobacteraceae	17J80-11	SAMN15834551	PRJNA657683	isolate	BioSample/Attributes/sample type; BioProject/Scope	terrestrial	soil	soil		BioSample/Attributes/isolation source			Microbe sample from Caulobacter sp. 17J80-11																															2017-09-21
GCA_018241995.1	Proteobacteria_bacterium_SZAS-4	Caulobacteraceae	17J80-11	SAMN17574070	PRJNA694732	metagenome	BioSample/Attributes/metagenome source	aquatic	wastewater	activated sludge		BioSample/Attributes/isolation source			PROT-4																															2019-04
GCF_000175215.2	Asticcacaulis_excentricus_CB_48	Caulobacteraceae	Asticcacaulis	SAMN00002561	PRJNA32595	isolate	BioProject/Scope	aquatic	freshwater	pond water		BioSample/Attributes/isolation source			Asticcacaulis excentricus CB 48 plasmid pASTEX02, complete sequence.						Missing																				Rod-shaped					Missing
GCF_003966695.1	Asticcacaulis_excentricus	Caulobacteraceae	Asticcacaulis	SAMD00129510	PRJDB7167	isolate	LITERATURE REFERENCE	aquatic	freshwater	pond water		BioSample/Attributes/local-scale environmental context; LITERATURE REFERENCE	100		Genome sequencing sample of Asticcacaulis excentricus M6																					Hidehiro Ishizawa	Wetland									2015-08-30
GCF_020535245.1	Asticcacaulis_sp._AND118	Caulobacteraceae	Asticcacaulis	SAMN19460183	PRJNA733824	isolate	BioSample/Attributes/sample type	aquatic	?			BioSample/Attributes/isolation source; insufficient metadata!			Microbe sample from Asticcacaulis sp.																															2020-08-10
GCF_000495855.1	Asticcacaulis_sp._YBE204	Caulobacteraceae	Asticcacaulis	SAMN02469916	PRJNA186533	isolate	BioProject/"Description"	aquatic	freshwater	lake water		BioSample/Attributes/isolation source			Sample from Asticcacaulis sp. YBE204																															2010-01
GCF_006475605.1	Asticcacaulis_tiandongensis	Caulobacteraceae	Asticcacaulis	SAMN11356879	PRJNA531354	isolate	BioSample/Attributes/type-material	terrestrial	soil	soil		BioSample/Attributes/isolation source			Microbe sample from Asticcacaulis sp. 3.1105																															2017-11-10
GCA_002342035.1	Asticcacaulis_sp._UBA2476_UBA2476	Caulobacteraceae	Asticcacaulis	SAMN06452789	PRJNA348753	metagenome	BioSample/Attributes/metagenome source	aquatic	freshwater	lake water		LITERATURE REFERENCE, see Note.	88	From Supplementary table 1, Parks et al., 2017, Nat Microbiol [column header --> cell]: "SRA Experiment Accession" --> "SRX550904" "Sample Attribute --> "isolate: lake water || collection_date: 05-Jun-2013 || depth: 0 || env_biome: freshwater || env_feature: lak || env_material: water || geo_loc_name: USA: Chicago Lake Michigan || isol_growth_condt: n/a || lat_lon: 41.79 N 87.57 W || propagation:…	Uncultivated Asticcacaulis sp. UBA2476 genome recovered from SRX550904														CLC de novo assembler		4.4.1															not applicable
GCF_014652575.1	Asticcacaulis_endophyticus	Caulobacteraceae	Asticcacaulis	SAMD00245627	PRJDB10508	isolate	BioSample/Attributes/type-material	terrestrial	plant root	root from Geum aleppicum (yellow avens)	Geum aleppicum (yellow avens)	LITERATURE REFERENCE	101		Strain KCTC 32296 of Asticcacaulis endophyticus																						not applicable									missing
GCF_000204015.1	Asticcacaulis_biprosthecum_C19	Caulobacteraceae	Asticcacaulis	SAMN02469919	PRJNA43745	isolate	BioSample/Attributes/type-material	aquatic	freshwater	pond water		LITERATURE REFERENCE	102		Sample from Asticcacaulis biprosthecium C19
GCF_000495795.1	Asticcacaulis_sp._AC460	Caulobacteraceae	Asticcacaulis	SAMN02469915	PRJNA186529	isolate	BioProject/"Description"	?				insufficient metadata!			Sample from Asticcacaulis sp. AC460																															2005-07
GCF_000495835.1	Asticcacaulis_sp._AC402	Caulobacteraceae	Asticcacaulis	SAMN02469917	PRJNA186530	isolate	BioProject/"Description"	aquatic	freshwater	lake water		BioSample/Attributes/isolation source			Sample from Asticcacaulis sp. AC402																															2001-06
GCF_017875235.1	Asticcacaulis_solisilvae	Caulobacteraceae	Asticcacaulis	SAMN18250248	PRJNA709321	isolate	BioSample/Attributes/type-material	terrestrial	rhizosphere	rhizosphere of Sorghum sp.	Sorghum sp.	See note.		Additional metadata manually collected from JGI GOLD (https://gold.jgi.doe.gov/studies?id=Gs0128848), to supplement the BioSample and BioProject annotations, accessed 2024-05-24: Study Name Sorghum-associated microbial communities from plants grown in Nebraska, USA ECOSYSTEM CLASSIFICATION Ecosystem Host-associated Ecosystem Category Plants Ecosystem Type Roots Ecosystem Subtype Rhizosphere Speci…	Asticcacaulis solisilvae BE327																						missing									missing
GCF_000376105.1	Asticcacaulis_benevestitus_DSM_16100___ATCC_BAA-896	Caulobacteraceae	Asticcacaulis	SAMN02440406	PRJNA169732	isolate	BioSample/Attributes/type-material	terrestrial	soil	tundra wetland soil		BioSample/Attributes/Isolation Site			Generic sample from Asticcacaulis benevestitus DSM 16100 = ATCC BAA-896						Missing																				Rod-shaped					2002
GCF_900100255.1	Asticcacaulis_taihuensis	Caulobacteraceae	Asticcacaulis	SAMN02927928	PRJEB15990	isolate	BioSample/Attributes/type-material	aquatic	freshwater	sediment		LITERATURE REFERENCE	52		Asticcacaulis taihuensis CGMCC 1.3431																						missing									not collected
GCF_000495815.1	Asticcacaulis_sp._AC466	Caulobacteraceae	Asticcacaulis	SAMN02469918	PRJNA186532	isolate	BioProject/"Description"	?				insufficient metadata!			Sample from Asticcacaulis sp. AC466																															2005-07
GCA_002841155.1	Alphaproteobacteria_bacterium_HGW-Alphaproteobacteria-18	Hyphomonadaceae	Hyphomonas	SAMN06767565	PRJNA321556	metagenome	BioSample/Attributes/metagenome source	aquatic	freshwater	groundwater		BioSample/Attributes/isolation source			MIGS Cultured Bacterial/Archaeal sample from Alphaproteobacteria bacterium HGW-Alphaproteobacteria-18																						Underground									2013
GCF_000013025.1	Hyphomonas_neptunium_ATCC_15444	Hyphomonadaceae	Hyphomonas	SAMN02604041	PRJNA15721	isolate	BioSample/Attributes/type-material	aquatic	marine/saline	seawater		LITERATURE REFERENCE	7		Sample from Hyphomonas neptunium ATCC 15444
GCA_018402285.1	Hyphomonas_sp._M30B36	Hyphomonadaceae	Hyphomonas	SAMN19005923	PRJNA721826	metagenome	BioSample/Attributes/metagenome source	aquatic	marine/saline	salt lake		BioSample/Attributes/environmental medium			MAG of Hyphomonas sp. in Shunet																						meromictic lake									2010-07-21
GCA_013823385.1	Hyphomonas_sp._DS1.007	Hyphomonadaceae	Hyphomonas	SAMN08286362	PRJNA323575	metagenome	BioSample/Attributes/metagenome source	aquatic	freshwater	drinking water		BioSample/Attributes/metagenome source; BioSample/Attributes/isolation source			MIGS Cultured Bacterial/Archaeal sample from Hyphomonas sp.																						drinking water system-DS1									2014-04-30
GCF_000685315.1	Hyphomonas_polymorpha_PS728	Hyphomonadaceae	Hyphomonas	SAMN02746694	PRJNA186172	isolate	BioSample/Attributes/type-material	artificial/other	clinical	nasal mucosa of diver	Homo sapiens (human)	BioSample/Attributes/isolation source; LITERATURE REFERENCE	103		Sample from Hyphomonas polymorpha PS728																															1957
GCA_016125515.1	Hyphomonas_sp._RI_45	Hyphomonadaceae	Hyphomonas	SAMN12792708	PRJNA412936	metagenome	BioProject/"Title"	aquatic	geothermal water	hot springs		BioSample/Attributes/isolation source			Metagenome-assembled genome RI_45 from Raoul Island thermal springs	no	other							metagenome-assembled genome			Medium Quality Draft	megahit v.1.1.3				kmer+coverage		anvi'o			island arc [ENVO:00000353]									2016-03-31			99.2805755396
GCA_018900135.1	Alphaproteobacteria_bacterium_KR11_N3.mb.24	Hyphomonadaceae	Hyphomonas	SAMN19297476	PRJNA627556	metagenome	BioSample/Attributes/metagenome source	aquatic	freshwater	groundwater		BioSample/Attributes/metagenome source			MIMAG Metagenome-assembled Genome sample from Alphaproteobacteria bacterium																						aquatic biome									2016
GCA_016712445.1	Acidobacteria_bacterium_Fred_18-Q3-R57-64_MAXAC.362	Hyphomonadaceae	Hyphomonas	SAMN16426017	PRJNA629478	metagenome	BioSample/Attributes/metagenome source	aquatic	wastewater	activated sludge		BioSample/Attributes/isolation source			MIMAG Metagenome-assembled Genome sample from Acidobacteriota bacterium																						aquatic biome [ENVO:00002030]									2018-08-29
GCA_013824195.1	Hyphomonas_sp._BC.008	Hyphomonadaceae	Hyphomonas	SAMN08286327	PRJNA323575	metagenome	BioSample/Attributes/metagenome source	aquatic	freshwater	drinking water		BioSample/Attributes/metagenome source; BioSample/Attributes/isolation source			MIGS Cultured Bacterial/Archaeal sample from Hyphomonas sp.																						drinking water system-before chlorination									2014-09-08
GCF_000682695.1	Hyphomonas_chukchiensis	Hyphomonadaceae	Hyphomonas	SAMN02746322	PRJNA186160	isolate	BioSample/Attributes/type-material	aquatic	marine/saline	seawater		BioSample/Attributes/isolation source			Sample from Hyphomonas chukchiensis																															2011
GCF_000685295.1	Hyphomonas_oceanitis_SCH89	Hyphomonadaceae	Hyphomonas	SAMN02746695	PRJNA186170	isolate	BioSample/Attributes/type-material	aquatic	brackish water	brackish seawater		BioSample/Attributes/isolation source			Sample from Hyphomonas oceanitis SCH89																															1979
GCA_018827155.1	Alphaproteobacteria_bacterium_UMS_A.mb.29	Hyphomonadaceae	Hyphomonas	SAMN19298712	PRJNA627556	metagenome	BioSample/Attributes/metagenome source	aquatic	freshwater	groundwater		BioSample/Attributes/metagenome source			MIMAG Metagenome-assembled Genome sample from Alphaproteobacteria bacterium																						aquatic biome									2014
GCA_018830285.1	Alphaproteobacteria_bacterium_OS_PC_MetaG.mb.179	Hyphomonadaceae	Hyphomonas	SAMN19298554	PRJNA627556	metagenome	BioSample/Attributes/metagenome source	aquatic	freshwater	groundwater		BioSample/Attributes/metagenome source			MIMAG Metagenome-assembled Genome sample from Alphaproteobacteria bacterium																						aquatic biome									2016
GCF_000685275.1	Hyphomonas_johnsonii_MHS-2	Hyphomonadaceae	Hyphomonas	SAMN02746698	PRJNA186166	isolate	BioSample/Attributes/type-material	aquatic	marine/saline	coral		LITERATURE REFERENCE	54		Sample from Hyphomonas johnsonii MHS-2																															2000
GCA_002722805.1	Hyphomonas_sp._SP20	Hyphomonadaceae	Hyphomonas	SAMN07619246	PRJNA391943	metagenome	BioSample/Attributes/metagenome source	aquatic	marine/saline	seawater		BioSample/Attributes/broad-scale environmental context; BioSample/Attributes/isolation source			2,631 Draft Metagenome-Assembled Genomes from the Global Oceans																						marine pelagic biome							Tara Oceans Consortium		2012
GCF_000685215.1	Hyphomonas_jannaschiana_VP2	Hyphomonadaceae	Hyphomonas	SAMN02746699	PRJNA186169	isolate	BioSample/Attributes/type-material	aquatic	marine/saline	sediment		LITERATURE REFERENCE	9		Sample from Hyphomonas jannaschiana VP2																															1979
GCF_000685235.1	Hyphomonas_adhaerens_MHS-3	Hyphomonadaceae	Hyphomonas	SAMN02746697	PRJNA186164	isolate	BioSample/Attributes/type-material	aquatic	marine/saline	coral		LITERATURE REFERENCE	54		Sample from Hyphomonas adhaerens MHS-3																															2000
GCF_000682735.1	Hyphomonas_sp._CY54-11-8	Hyphomonadaceae	Hyphomonas	SAMN02746325	PRJNA186154	isolate	BioSample/Attributes/strain; BioProject/Scope	aquatic	marine/saline	seawater		BioSample/Attributes/isolation source			Sample from Hyphomonas sp. CY54-11-8																															2010
GCA_014763715.1	Rhodobacterales_bacterium_DE15.006	Hyphomonadaceae	Hyphomonas	SAMN15680215	PRJNA611516	metagenome	BioSample/Attributes/metagenome source	aquatic	geothermal water	geothermal water		BioSample/Attributes/isolation source			Microbe sample from Rhodobacterales bacterium																															2015-12-23
GCA_000961695.1	Hyphomonadaceae_bacterium_BRH_c29_BRH_c29	Hyphomonadaceae	Hyphomonas	SAMN03400153	PRJNA257561	metagenome	BioSample/Attributes/metagenome source	aquatic	freshwater	groundwater		BioSample/Attributes/isolation source		The environmental category picked here (aquatic>freshwater>groundwater) can be questioned. This category was chosen for consistency with other non-marine groundwater-derived genomes in our dataset.	MIMS Environmental/Metagenome sample from Hyphomonadaceae bacterium BRH_c29																						terrestrial									2013
GCA_017792385.1	Hyphomonas_sp._ih6	Hyphomonadaceae	Hyphomonas	SAMN14492362	PRJNA619388	metagenome	BioSample/Attributes/metagenome source	artificial/other	artificial/other: lab culture	protist cell culture		BioSample/Attributes/isolation source			MIMAG Metagenome-assembled Genome sample from Hyphomonas sp.																						missing									2019
GCF_000682715.1	Hyphomonas_atlantica	Hyphomonadaceae	Hyphomonas	SAMN02746323	PRJNA186162	isolate	BioSample/Attributes/type-material	aquatic	marine/saline	seawater		BioSample/Attributes/isolation source			Sample from Hyphomonas atlantica																															2012
GCF_017309975.1	Hyphomonas_sp._KY3	Hyphomonadaceae	Hyphomonas	SAMN07281418	PRJNA392096	isolate	LITERATURE REFERENCE	aquatic	marine/saline	seawater		BioSample/Attributes/broad-scale environmental context; BioSample/Attributes/environmental medium	104		MIGS Cultured Bacterial/Archaeal sample from Hyphomonas sp. KY3																						Sea									2013-04
GCA_018222605.1	Alphaproteobacteria_bacterium_P03SWT1bin.4	Hyphomonadaceae	Hyphomonas	SAMN13827055	PRJNA484519	metagenome	BioSample/Attributes/metagenome source	aquatic	marine/saline	seawater		BioSample/Attributes/isolation source			MIMAG Metagenome-assembled Genome sample from Alphaproteobacteria bacterium																						seawater biome									2016-03-01
GCF_000682675.1	Hyphomonas_pacifica	Hyphomonadaceae	Hyphomonas	SAMN02746324	PRJNA186148	isolate	BioSample/Attributes/type-material	aquatic	marine/saline	sediment		BioSample/Attributes/isolation source			Sample from Hyphomonas pacifica																															2008
GCF_000682755.1	Hyphomonas_beringensis	Hyphomonadaceae	Hyphomonas	SAMN02746321	PRJNA186158	isolate	BioSample/Attributes/type-material	aquatic	marine/saline	seawater		BioSample/Attributes/isolation source			Sample from Hyphomonas beringensis																															2011
GCA_002408145.1	Hyphomonadaceae_bacterium_UBA5334_UBA5334	Hyphomonadaceae	UBA5336	SAMN06453063	PRJNA348753	metagenome	BioSample/Attributes/metagenome source	terrestrial	marine/saline	beach sand		BioSample/Attributes/isolation source			Uncultivated Hyphomonadaceae bacterium UBA5334 genome recovered from SRX696247														CLC de novo assembler		4.4.1															not applicable
GCA_012960415.1	Henriciella_sp._UWMA-0297	Hyphomonadaceae	Henriciella	SAMN10967632	PRJNA522654	metagenome	BioSample/Attributes/metagenome source	aquatic	geothermal water	marine geothermal water		BioSample/Attributes/isolation source			Microbe sample from Henriciella sp.															SPAdes v3.12.0																2004-07-11
GCF_003576245.1	Henriciella_algicola	Hyphomonadaceae	Henriciella	SAMN09915280	PRJNA381091	isolate	BioSample/Attributes/type-material	aquatic	marine/saline alga/cyanobacteria	marine Nannochloris sp. (green alga) sample	Nannochloris sp. (green alga)	LITERATURE REFERENCE	55		MIGS Cultured Bacterial/Archaeal sample from Henriciella algicola																						marine biome									not applicable
[truncated: 112 more rows]
[truncated: 192 more columns]

## Sheet: 3
Environment_source	Number_of_samples@0%	Taxonomy_positive@0%	Fraction_of_samples_taxonomy_positive@0%	Number_of_samples@0.1%	Taxonomy_positive@0.1%	Fraction_of_samples_taxonomy_positive@0.1%	Number_of_samples@1%	Taxonomy_positive@1%	Fraction_of_samples_taxonomy_positive@1%	Number_of_samples@0% > 2000?	Fraction_of_samples_taxonomy_positive@0% > 0.01?	Fraction_of_samples_taxonomy_positive@1% > 0.01?
[truncated: 1,630 more rows]

[truncated: 16 more sheets: 4, 6, 7, 10, 11a, 11b, 11c, 12a, 12b, 13, 14a, 14b, 15, 16, 17, 18]
