# Supplementary material for: Widespread potential for phototrophy and convergent reduction of lifecycle complexity in the dimorphic order Caulobacterales
Source: Nat Commun. 2025 Dec 12;16:11003. doi: 10.1038/s41467-025-65642-x (PMC12700997; doi:10.1038/s41467-025-65642-x)
Supplement: Supplementary file 9 — Source Data [file 41467_2025_65642_MOESM9_ESM.xlsx]

## Sheet: Data Inventory
Sheet	Figure panel(s)	Dataset	Notes	Software used for plotting graph
Fig1c	Fig. 1c	Genome size data.	Genome assembly size and estimated genome size for genomes of the "core dataset" of Caulobacterales genomes.	GraphPad Prism v10.3.0. Edited in Adobe Illustrator for clarity.
Fig3c,d	Fig. 3c,d	Timelapse quantifications.	Quantification of timelapse experiments conducted for C. crescentus, P. immobile, and E. coli. Fig. 3c was plotted from the data in column M. The Fig. 3d histograms for C. crescentus and E. coli were plotted from the data in the columns H and I. The Fig. 3d histogram for P. immobile was plotted from the data in columns J and K. Abbreviations and terms used: FOV, Field of View; tD, doubling time; …	Microsoft Excel for Mac v16.92. Edited in Adobe Illustrator for clarity.
Fig3e	Fig. 3e	Relative constriction site.	Relative cell constriction sites (from 0 to 1) as measured in MicrobeJ (ImageJ). The constriction site is not sorted by cell polarity.	R v4.4.0 using Rstudio v2024.04.0.735 and the ggplot2 v3.5.1 package. Edited in Adobe Illustrator for clarity.
Fig5d	Fig. 5d	Absorbance scans of cell suspensions.	Blank-subtracted absorbance scan measurements. "NA" values are the result of absorbance values that were above the detection limit.	Microsoft Excel for Mac v16.92. Edited in Adobe Illustrator for clarity.
Fig6c	Fig. 6c	Relative abundance depth profiles.	Relative abundance values (x-axis) were plotted from column D. Depth values (y-axis #1) were plotted from column J. Oxygen concentrations values (y-axis #2) were plotted from column O. Data was subset from Buck et al., 2021, Scientific Data, https://doi.org/10.1038/s41597-021-00910-1	R v4.4.0 using Rstudio v2024.04.0.735 and the ggplot2 v3.5.1 package. Edited in Adobe Illustrator for clarity.
FigS5a	Supplementary Fig. S5a	Proportion of environmental types among species of Caulobacterales families.	Data shows proportions as a value from 0 to 1.	GraphPad Prism v10.3.0. Edited in Adobe Illustrator for clarity.
FigS5b	Supplementary Fig. S5b	Proportion of aquatic environments among species of Caulobacterales families.	Data shows proportions as a value from 0 to 1.	GraphPad Prism v10.3.0. Edited in Adobe Illustrator for clarity.
FigS5c	Supplementary Fig. S5c	Top environments with Caulobacteraceae representation in 16S amplicon studies, as listed in the IMNGS database.	Data shows proportions as a percentage (from 0 to 100).	GraphPad Prism v10.3.0. Edited in Adobe Illustrator for clarity.
FigS6b	Supplementary Fig. S6b	Comparison between environmental types for the estimated genome sizes of Caulobacter species.	Estimated genome size was obtained by dividing the genome assembly size with the estimated completeness (CheckM 'lineage_wf').	GraphPad Prism v10.3.0. Edited in Adobe Illustrator for clarity.
FigS10a	Supplementary Fig. S10a	Number of GGDEF/EAL domain proteins in Caulobacterales genomes.	Calculated from InterProScan results as the total number of proteins containing predicted EAL (Pfam PF00563) and/or GGDEF (Pfam PF00990) domains.	GraphPad Prism v10.3.0. Edited in Adobe Illustrator for clarity.
FigS22a,b	Supplementary Fig. S22a,b	World map showing the presence of Caulobacteraceae and Acaudatibacter ("Palsa-881") species clusters in freshwater metagenomes.	Maps were generated using the coordinates in columns I and J, and the summed relative abundance data for all Caulobacteraceae (column L) or Acaudatibacter ["Palsa-881"] (column M) species clusters per metagenomic sample. Data was derived from Rodríguez-Gijón et al., 2025, bioRxiv, https://doi.org/10.1101/2025.03.24.644981	R v4.4.0 using Rstudio v2024.04.0.735 and the ggplot2 v3.5.1 package. Edited in Adobe Illustrator for clarity.
FigS22c	Supplementary Fig. S22c	Distribution of Acaudatibacter species across the 41 freshwater bodies of the dataset of Buck et al. (2022)	For each Acaudatibacter species cluster, the total sum of the relative abundance (column D) was plotted for each freshwater body (by lake code; column G), as a proxy for species cluster distribution. Data was subset from Buck et al., 2021, Scientific Data, https://doi.org/10.1038/s41597-021-00910-1	R v4.4.0 using Rstudio v2024.04.0.735 and the ggplot2 v3.5.1 package. Edited in Adobe Illustrator for clarity.
FigS23a,b	Supplementary Fig. S23a,b	Prevalence and maximum relative abundance of Caulobacteraceae species across freshwater metagenomes.	Data was subset from Rodríguez-Gijón et al., 2025, bioRxiv, https://doi.org/10.1101/2025.03.24.644981	R v4.4.0 using Rstudio v2024.04.0.735 and the ggplot2 v3.5.1 package. Edited in Adobe Illustrator for clarity.
FigS24	Supplementary Fig. S24	Relative abundance profiles lacking depth data.	Relative abundance values (x-axis) were plotted from column D. Depth values (y-axis #1) were plotted from column J. Oxygen concentrations values (y-axis #2) were plotted from column O. Data was subset from Buck et al., 2021, Scientific Data, https://doi.org/10.1038/s41597-021-00910-1	R v4.4.0 using Rstudio v2024.04.0.735 and the ggplot2 v3.5.1 package. Edited in Adobe Illustrator for clarity.

## Sheet: Fig1c
Genome	Assembly size (bp)	Estimated genome size (bp)
GCA_001824475.1_Phenylobacterium_sp._RIFCSPHIGHO2_01_FULL_69_31.fna	4877165	4882536
GCF_001557235.1_Phenylobacterium_sp._CCH9-H3.fna	5423350	5636992
GCA_004297125.1_Phenylobacterium_sp._GW715_bin.37.fna	5774250	5780609
GCA_018821435.1_Alphaproteobacteria_bacterium_Old_saline.mb.25.fna	5108595	5147718
ERK55_bin-11.fna	3734759	4045450
GCA_903909375.1_uncultured_Alphaproteobacteria_bacterium_Loclat_bin-14394.fna	3690259	3743036
GCA_902826855.1_uncultured_Phenylobacterium_sp._Phenylobacterium_sp._RBC067.fna	4896987	5047920
GCA_004299445.1_Phenylobacterium_sp._FW300_bin.35.fna	4903484	4949015
GCA_016793225.1_Phenylobacterium_sp._new_MAG-148.fna	4599220	4690688
GCA_016793285.1_Phenylobacterium_sp._new_MAG-149.fna	4487260	4672769
GCA_001724605.1_Phenylobacterium_sp._SCN_70-31.fna	4891460	4942366
GCF_003254525.1_Phenylobacterium_kunshanense.fna	4184663	4202735
GCA_016124325.1_Phenylobacterium_sp._RI_411.fna	4905781	5125137
GCF_000017265.1_Phenylobacterium_zucineum_HLK1.fna	4379231	4379231
GCA_004799545.1_Phenylobacterium_sp._LY.5.fna	4027455	4121002
GCF_003254475.1_Phenylobacterium_soli.fna	4024128	4037047
GCF_003254705.1_Phenylobacterium_deserti.fna	3878658	3878658
GCA_003136395.1_Phenylobacterium_sp._palsa_901.fna	4912570	5234491
GCA_903860975.1_uncultured_Alphaproteobacteria_bacterium_Kiruna2_bin-3034.fna	3830633	3868154
GCA_903843495.1_uncultured_Alphaproteobacteria_bacterium_Umea2p2_bin-0265.fna	4033412	4078685
GCA_004799395.1_Phenylobacterium_sp._LY.27.fna	4444126	4510887
GCA_004799515.1_Phenylobacterium_sp._LY.12.fna	4699331	4730076
GCA_018241625.1_Proteobacteria_bacterium_SZAS-8.fna	4314150	4631898
GCF_003254505.1_Phenylobacterium_hankyongense.fna	3841079	3851478
GCF_001375595.1_Phenylobacterium_immobile_ATCC_35973.fna	3328570	3364911
GCA_018240795.1_Proteobacteria_bacterium_SZAS_KAN-6.fna	3897456	4125165
GCF_014196295.1_Phenylobacterium_haematophilum.fna	4426457	4448253
GCA_013822795.1_Phenylobacterium_sp._PB1.003.fna	4409315	4486482
GCF_001425305.1_Phenylobacterium_sp._Root1290.fna	4265935	4286941
GCF_001429025.1_Phenylobacterium_sp._Root700.fna	4578346	4605982
GCA_018001015.1_Phenylobacterium_sp._Go_SlAct_bin_515.fna	4007797	4007797
GCF_016772415.1_Phenylobacterium_sp._20VBR1.fna	4242328	4283882
GCA_903912465.1_uncultured_Alphaproteobacteria_bacterium_ErkenSummer_bin-3150.fna	2697523	2812557
GCA_903933475.1_uncultured_Alphaproteobacteria_bacterium_Loc090907-4m_bin-335.fna	2833017	2944006
GCF_003150835.1_Phenylobacterium_parvum.fna	2828535	2888028
GCA_002256425.1_Alphaproteobacteria_bacterium_PA2_PA2.fna	3471236	3526604
GCA_903892305.1_uncultured_Alphaproteobacteria_bacterium_Umea1_bin-3273.fna	3185611	3320420
GCF_022695515.1_Phenylobacterium_aquaticum.fna	5245083	5268793
GCA_903885745.1_uncultured_Alphaproteobacteria_bacterium_Ja_bin-2736.fna	3098528	3300520
GCA_002363865.1_Caulobacteraceae_bacterium_UBA3198_UBA3198.fna	3449827	3483618
GCA_013911965.1_Phenylobacterium_sp._MCMED-G08.fna	3863399	3875802
GCA_903872075.1_uncultured_Caulobacteraceae_bacterium_Umea_bin-04329.fna	4361582	4575726
GCA_903923135.1_uncultured_Caulobacteraceae_bacterium_Kiruna2_bin-0871.fna	4636946	4806620
GCA_903870555.1_uncultured_Caulobacteraceae_bacterium_Ki1-2-2m_bin-386.fna	4349168	4604243
GCA_018241335.1_Proteobacteria_bacterium_SZAS_AMP-5.fna	4405988	4483553
GCA_019247715.1_Caulobacteraceae_bacterium_CP_BM_RX_R9_33.fna	4056632	4145342
GCF_001556515.1_Caulobacter_sp._CCH9-E1.fna	4620378	4754943
GCF_002742635.1_Caulobacter_sp._X.fna	4811207	4811207
GCA_003243465.1_Caulobacter_segnis_S2_003_000_R2_4.fna	4759350	4869897
GCF_000092285.1_Caulobacter_segnis_ATCC_21756.fna	4655622	4670568
GCF_002737755.1_Caulobacter_sp._BP25.fna	4285115	4372566
GCF_000006905.1_Caulobacter_vibrioides_CB15.fna	4016947	4029842
GCF_002858865.1_Caulobacter_vibrioides.fna	3966436	3979169
GCF_002310375.3_Caulobacter_vibrioides.fna	4144051	4161947
GCF_002742645.2_Caulobacter_sp._FWC26.fna	4869030	4869030
GCF_000372645.1_Caulobacter_vibrioides_OR37.fna	4430425	4435304
GCF_002742625.1_Caulobacter_sp._FWC2.fna	5511152	5511152
GCF_003931565.1_Caulobacter_sp._602-1.fna	5437054	5454508
GCF_001425725.1_Caulobacter_sp._Root342.fna	5258820	5275702
GCA_017744445.1_Caulobacter_sp._BIN43.fna	5344511	5556202
GCA_903900155.1_uncultured_Caulobacterales_bacterium_MJ120716A_bin-1003.fna	4943881	4959752
GCF_019931575.1_Caulobacter_segnis.fna	5173281	5189889
GCF_013181195.1_Caulobacter_sp._RHG1.fna	5633745	5633745
Erken_isolate_ps_389_001.fna	4064099	4064099
Erken_isolate_ps_389_002.fna	4052756	4069441
GCA_018895795.1_Alphaproteobacteria_bacterium_KR13_S3.mb.101.fna	3840783	4134320
GCA_002280875.1_Caulobacter_sp._32-67-35_32-67-35.fna	4100120	4247509
GCF_001414055.1_Caulobacter_henricii.fna	3957288	3958080
GCF_003060965.1_Caulobacter_sp._HMWF025.fna	3960983	3985694
GCF_002858925.1_Caulobacter_zeae.fna	5393480	5393480
GCF_003094615.1_Caulobacter_radicis.fna	5570445	5570445
GCF_003116815.1_Caulobacter_endophyticus.fna	5421256	5422883
GCF_011043625.1_Caulobacter_sp._602-2.fna	5168154	5168154
GCF_003722335.1_Caulobacter_flavus.fna	5659202	5659202
GCF_003185805.1_Caulobacter_sp._D5.fna	5286074	5314774
GCF_016135805.1_Caulobacter_hibisci.fna	5565798	5565798
GCF_000281955.1_Caulobacter_sp._AP07.fna	5615958	5624958
GCF_001427665.1_Caulobacter_sp._Root655.fna	5218014	5218014
GCF_001427165.1_Caulobacter_sp._Root487D2Y.fna	5093099	5093099
GCF_011045195.1_Caulobacter_soli.fna	5677014	5677014
GCF_004342605.1_Caulobacter_sp._BK020.fna	5132395	5132395
GCF_010977555.1_Caulobacter_rhizosphaerae.fna	5963910	5963910
GCF_900114015.1_Caulobacter_sp._UNC279MFTsu5.1.fna	5569790	5569790
GCF_000712075.1_Caulobacter_sp._UNC358MFTsu5.1.fna	5402640	5402640
GCA_017745235.1_Caulobacter_sp._BIN4.fna	4928801	5260755
GCA_016234625.1_Caulobacterales_bacterium_NC_groundwater_1611_Pr3_B-0.1um_68_11.fna	3772238	4013019
GCA_903858185.1_uncultured_Caulobacterales_bacterium_ErkenSummer_bin-2366.fna	3490127	3540042
GCF_002749615.1_Caulobacter_mirabilis.fna	4577265	4577265
GCA_016125585.1_Caulobacter_sp._RI_161.fna	3956142	3960499
GCF_009905535.1_Caulobacter_sp._SLTY.fna	4082691	4082691
GCA_017418605.1_Caulobacteraceae_bacterium_RGIG621.fna	4083146	4083146
GCF_018135625.1_Caulobacter_sp._S6.fna	5649484	5667620
GCA_003164925.1_Caulobacteraceae_bacterium_bog_938.fna	3435177	3536680
GCA_903929535.1_uncultured_Caulobacteraceae_bacterium_Kiruna2_bin-3040.fna	3021197	3221579
GCF_009765965.1_Caulobacter_sp._S45.fna	4891522	4912646
GCF_903642205.1_Caulobacter_sp._S45_Lichen_MAGs_cladonia1.fna	3258825	3422776
GCA_000733915.1_Caulobacteraceae_bacterium_PMMR1.fna	2673433	2716903
GCA_903862425.1_uncultured_Caulobacterales_bacterium_MJ-time_bin-8353.fna	3694921	3745485
GCA_903880465.1_uncultured_Caulobacterales_bacterium_MJ130617B_bin-181.fna	4987225	5104632
GCA_903843275.1_uncultured_Caulobacterales_bacterium_AM-2014-D2_bin-249.fna	3694686	3737291
GCA_903874895.1_uncultured_Caulobacterales_bacterium_Ki1-0-7m_bin-1314.fna	3563191	3615984
GCA_903851655.1_uncultured_Caulobacterales_bacterium_T7_bin-602.fna	3850117	3966739
GCA_903858685.1_uncultured_Caulobacterales_bacterium_AlinenLipids_bin-4138.fna	3865639	4750109
GCA_903945125.1_uncultured_Caulobacterales_bacterium_B-4_bin-512.fna	3777290	3827042
GCA_000335735.1_alpha_proteobacterium_L41A.fna	3110697	3120683
GCF_014218725.1_Brevundimonas_huaxiensis.fna	3163722	3173878
GCF_001592205.1_Brevundimonas_vesicularis_NBRC_12165.fna	3358429	3369210
GCF_017086445.1_Brevundimonas_sp._CS1.fna	3300602	3311198
GCF_014204545.1_Brevundimonas_vesicularis.fna	3262140	3272612
GCF_004614235.1_Brevundimonas_intermedia.fna	3343585	3360049
GCF_902506205.1_Brevundimonas_sp._G8_Brevundimonas_sp._G8.fna	3321310	3331972
GCF_011064825.1_Brevundimonas_mediterranea.fna	3383373	3383373
GCF_014196125.1_Brevundimonas_mediterranea.fna	3409076	3409076
GCA_013912065.1_Brevundimonas_sp._MCMED-G04.fna	3537598	3560743
GCF_014199955.1_Brevundimonas_aurantiaca.fna	3288596	3288596
GCA_002434505.1_Brevundimonas_sp._UBA6550_UBA6550.fna	3493565	3504780
GCA_002484265.1_Brevundimonas_sp._UBA7616_UBA7616.fna	3505559	3516813
GCF_002157625.1_Brevundimonas_sp._SH203.fna	3145540	3161029
GCA_003248455.1_Brevundimonas_sp._S2_018_000_R2_102.fna	3153885	3183170
GCA_017307935.1_Brevundimonas_sp._SCN18_14_9_16_R4_B_67_46.fna	3232968	3232968
GCA_018608325.1_Brevundimonas_sp._HE327_NSB045.fna	3511324	3667179
GCF_016654005.1_Brevundimonas_nasdae.fna	3751817	3751817
GCA_002479325.1_Brevundimonas_sp._UBA7534_UBA7534.fna	2963548	3258795
GCA_003248925.1_Brevundimonas_sp._S2_005_002_R2_30.fna	2872509	3034554
GCF_019443405.1_Brevundimonas_sp._PAMC22021.fna	2915592	2929949
GCF_000635915.2_Brevundimonas_naejangsanensis.fna	2971535	2971535
GCF_014836405.1_Brevundimonas_sp._Sa3CVA3.fna	2875662	2875662
GCF_000421705.1_Brevundimonas_naejangsanensis_DSM_23858.fna	3164519	3164519
GCA_002482305.1_Brevundimonas_naejangsanensis_UBA7714.fna	2998375	3014654
GCF_000204035.1_Brevundimonas_diminuta_ATCC_11568.fna	3369316	3628773
GCF_003938605.1_Brevundimonas_sp._357.fna	3290901	3290901
GCF_900163625.1_Brevundimonas_diminuta_3F5N.fna	3250103	3250103
GCA_017308115.1_Bordetella_sp._SCN18_25_8_15_R2_B_69_14.fna	3143846	3157423
GCF_003627995.1_Brevundimonas_naejangsanensis.fna	3002429	3015395
GCA_002419815.1_Brevundimonas_sp._UBA5713_UBA5713.fna	2940604	2952710
GCA_002432125.1_Brevundimonas_sp._UBA5866_UBA5866.fna	2755101	2916685
GCF_011761985.1_Brevundimonas_terrae.fna	2943202	2952650
GCF_003350205.1_Brevundimonas_bullata.fna	3407715	3418655
GCF_014207965.1_Brevundimonas_bullata.fna	3687985	3699824
GCF_002979535.1_Brevundimonas_sp._MYb52.fna	3412955	3412955
GCA_002387245.1_Brevundimonas_sp._UBA4553_UBA4553.fna	3333272	3341291
GCF_017487345.1_Brevundimonas_pondensis.fna	3550773	3587727
GCA_002479495.1_Brevundimonas_sp._UBA7506_UBA7506.fna	3261720	3267274
GCA_004210735.1_Brevundimonas_sp._PMG_242.fna	2826095	2882888
GCF_004683885.1_Brevundimonas_sp._MF30-B.fna	2801126	2801126
GCF_000144605.1_Brevundimonas_subvibrioides_ATCC_15264.fna	3445263	3445263
GCF_017795885.1_Brevundimonas_sp._AJA228-03.fna	3038188	3050083
GCF_002002865.1_Brevundimonas_sp._LM2.fna	3564519	3564519
CO88_bin-19.fna	3232962	3339492
GCA_002280785.1_Brevundimonas_subvibrioides_32-68-21.fna	3312271	3454961
GCF_000701445.1_Brevundimonas_bacteroides_DSM_4726.fna	3220540	3220540
GCF_001295975.1_Brevundimonas_sp._AAP58.fna	2966829	2981438
GCA_002280475.1_Brevundimonas_subvibrioides_32-69-9.fna	3130391	3182585
GCA_003241825.1_Alphaproteobacteria_bacterium_ULC165bin2.fna	2927723	3040527
GCF_014199945.1_Brevundimonas_variabilis.fna	3403800	3418500
GCA_016463485.1_Brevundimonas_sp._SupBloom_Metag_060.fna	3701408	3943541
GCF_017487405.1_Brevundimonas_goettingensis.fna	3984955	3984955
GCF_016656965.1_Brevundimonas_vitisensis.fna	2976716	2981486
GCA_017302335.1_Caulobacterales_bacterium_UWPOB_CAULO1.fna	2600290	2691533
GCF_001424025.1_Brevundimonas_sp._Leaf363.fna	3127470	3147932
GCA_002343105.1_Brevundimonas_sp._UBA2416_UBA2416.fna	3092081	3352213
GCA_018826515.1_Alphaproteobacteria_bacterium_Undefined_mixed_planktonic.mb.41.fna	3250273	3272856
CO87_bin-10.fna	3219590	3229926
DOM02_bin-00.fna	2784473	2798184
GCA_002483305.1_Brevundimonas_sp._UBA7664_UBA7664.fna	2920465	3083912
GCA_004296955.1_Brevundimonas_sp._GW715_bin.29.fna	3117749	3179754
GCF_001427825.1_Brevundimonas_sp._Root608.fna	2789653	2789653
GCA_016463295.1_Brevundimonas_sp._SupBloom_Metag_061.fna	2740828	2841414
GCA_016183935.1_Caulobacterales_bacterium_NC_groundwater_314_Ag_B-0.1um_70_17.fna	2934605	3055607
GCF_011927945.1_Brevundimonas_alba.fna	3059840	3064744
GCF_014202075.1_Brevundimonas_basaltis.fna	2648066	2655235
GCF_001425945.1_Brevundimonas_sp._Root1279.fna	3425771	3436769
GCF_014196335.1_Brevundimonas_lenta.fna	3360201	3360201
GCF_006547065.1_Brevundimonas_sp._M20.fna	3315348	3315348
GCA_001794825.1_Caulobacterales_bacterium_RIFCSPHIGHO2_01_FULL_70_19.fna	2919421	2983263
GCF_900116065.1_Brevundimonas_viscosa.fna	2996830	2996830
GCA_013912005.1_Brevundimonas_sp._MCMED-G05.fna	2887456	2915739
GCA_013693835.1_Brevundimonas_sp._SSC2.fna	2740818	2827918
GCA_018826885.1_Alphaproteobacteria_bacterium_UMS_B.mb.39.fna	2703882	2997652
GCF_014199165.1_Brevundimonas_halotolerans.fna	2533966	2542101
GCA_016742135.1_Brevundimonas_sp._Desfum_bin_6_GBBB05.fna	2604855	2613217
GCF_017744255.1_Brevundimonas_sp._A19_0.fna	2922979	2932363
GCF_020524625.1_Brevundimonas_poindexterae.fna	2713331	2722042
GCA_018820275.1_Alphaproteobacteria_bacterium_Old_saline_planktonic.mb.31.fna	2822024	2846791
GCF_003934285.1_Brevundimonas_fluminis.fna	2640729	2649206
GCA_002770575.1_Brevundimonas_denitrificans.fna	3231216	3471440
GCA_013823285.1_Brevundimonas_sp._DS1.3.44.fna	2825469	3008699
GCF_003704105.1_Brevundimonas_lutea.fna	2976278	2979556
GCA_017302105.1_Caulobacterales_bacterium_UWPOB_CAULO2.fna	2571073	2606257
GCF_000428765.1_Brevundimonas_aveniformis_DSM_17977.fna	2579573	2579573
GCF_010975005.1_Caulobacter_sp._17J65-9.fna	4188469	4188469
GCF_014349105.1_Caulobacter_sp._17J80-11.fna	3818411	3818411
GCA_018241995.1_Proteobacteria_bacterium_SZAS-4.fna	3773686	3868067
GCF_000175215.2_Asticcacaulis_excentricus_CB_48.fna	4308776	4322608
GCF_003966695.1_Asticcacaulis_excentricus.fna	3793195	3809576
GCF_020535245.1_Asticcacaulis_sp._AND118.fna	4053310	4070815
GCF_000495855.1_Asticcacaulis_sp._YBE204.fna	4157429	4177901
GCF_006475605.1_Asticcacaulis_tiandongensis.fna	3219428	3254577
GCA_002342035.1_Asticcacaulis_sp._UBA2476_UBA2476.fna	3684633	3883466
GCF_014652575.1_Asticcacaulis_endophyticus.fna	3948716	3974551
GCF_000204015.1_Asticcacaulis_biprosthecum_C19.fna	5411525	5479470
GCF_000495795.1_Asticcacaulis_sp._AC460.fna	5406637	5406637
GCF_000495835.1_Asticcacaulis_sp._AC402.fna	4323971	4330900
GCF_017875235.1_Asticcacaulis_solisilvae.fna	5011003	5011003
GCF_000376105.1_Asticcacaulis_benevestitus_DSM_16100_=_ATCC_BAA-896.fna	4987073	5003083
GCF_900100255.1_Asticcacaulis_taihuensis.fna	3967832	3980570
GCF_000495815.1_Asticcacaulis_sp._AC466.fna	4700027	4715115
GCA_002841155.1_Alphaproteobacteria_bacterium_HGW-Alphaproteobacteria-18.fna	3883742	3902866
GCF_000013025.1_Hyphomonas_neptunium_ATCC_15444.fna	3705021	3716915
GCA_018402285.1_Hyphomonas_sp._M30B36.fna	3036537	3224869
GCA_013823385.1_Hyphomonas_sp._DS1.007.fna	4179865	4193284
GCF_000685315.1_Hyphomonas_polymorpha_PS728.fna	4050957	4063962
GCA_016125515.1_Hyphomonas_sp._RI_45.fna	3221494	3242571
GCA_018900135.1_Alphaproteobacteria_bacterium_KR11_N3.mb.24.fna	3894276	3894276
GCA_016712445.1_Acidobacteria_bacterium_Fred_18-Q3-R57-64_MAXAC.362.fna	3988027	4000830
GCA_013824195.1_Hyphomonas_sp._BC.008.fna	3461619	3461619
GCF_000682695.1_Hyphomonas_chukchiensis.fna	3857634	3882873
GCF_000685295.1_Hyphomonas_oceanitis_SCH89.fna	4280175	4308178
GCA_018827155.1_Alphaproteobacteria_bacterium_UMS_A.mb.29.fna	3619625	3631245
GCA_018830285.1_Alphaproteobacteria_bacterium_OS_PC_MetaG.mb.179.fna	3561210	3625379
GCF_000685275.1_Hyphomonas_johnsonii_MHS-2.fna	3618770	3631480
GCA_002722805.1_Hyphomonas_sp._SP20.fna	3673197	3691655
GCF_000685215.1_Hyphomonas_jannaschiana_VP2.fna	3640843	3640843
GCF_000685235.1_Hyphomonas_adhaerens_MHS-3.fna	3668571	3668571
GCF_000682735.1_Hyphomonas_sp._CY54-11-8.fna	3897448	3897448
GCA_014763715.1_Rhodobacterales_bacterium_DE15.006.fna	3552243	3587037
GCA_000961695.1_Hyphomonadaceae_bacterium_BRH_c29_BRH_c29.fna	3700219	3820172
GCA_017792385.1_Hyphomonas_sp._ih6.fna	3829103	3829103
GCF_000682715.1_Hyphomonas_atlantica.fna	3604440	3608409
GCF_017309975.1_Hyphomonas_sp._KY3.fna	3542349	3559792
GCA_018222605.1_Alphaproteobacteria_bacterium_P03SWT1bin.4.fna	3695974	3707839
GCF_000682675.1_Hyphomonas_pacifica.fna	3418697	3446615
GCF_000682755.1_Hyphomonas_beringensis.fna	3802763	3827643
GCA_002408145.1_Hyphomonadaceae_bacterium_UBA5334_UBA5334.fna	3675991	3790072
GCA_012960415.1_Henriciella_sp._UWMA-0297.fna	3524819	3582861
GCF_003576245.1_Henriciella_algicola.fna	3203764	3224725
GCF_003576345.1_Henriciella_barbarensis.fna	3327924	3349697
GCF_000376805.1_Henriciella_marina_DSM_19595.fna	3277765	3299210
GCA_002733705.1_Henriciella_sp._NORP34.fna	3369998	3494761
GCF_002088935.1_Henriciella_litoralis.fna	3775089	3799788
GCF_002088945.1_Henriciella_pelagia.fna	3444025	3466558
GCF_002088975.1_Henriciella_aquimarina.fna	4335829	4371677
GCF_003576315.1_Henriciella_mobilis.fna	3973091	4003518
GCA_013214545.1_Henriciella_sp._DT_49.fna	3573580	3670858
GCF_001854405.1_Hyphomonas_sp._Mor2_Mor2.fna	3628091	3691962
GCA_017642885.1_Henriciella_sp._HXMU1422-3.fna	3656940	3699110
GCA_013213785.1_Henriciella_sp._DT_47.fna	3363519	3415434
GCA_013213825.1_Henriciella_sp._DT_48.fna	3603917	3795595
GCA_002723155.1_Ponticaulis_sp._SP186.fna	3843638	3884817
GCF_000420665.1_Ponticaulis_koreensis_DSM_19734.fna	3400379	3411295
GCA_002338565.1_Hyphomonadaceae_bacterium_UBA1849_UBA1849.fna	3523870	3555514
GCA_002173095.1_Hyphomonadaceae_bacterium_TMED5_TMED5.fna	3551039	3666156
GCA_002280725.1_Alphaproteobacteria_bacterium_32-64-14_32-64-14.fna	3861284	4075234
GCA_002483135.1_Hyphomonadaceae_bacterium_UBA7672_UBA7672.fna	4602904	4690619
GCA_903842595.1_uncultured_Alphaproteobacteria_bacterium_ErkenSummer_bin-3634.fna	4237760	4418476
GCA_016714495.1_Hyphomonadaceae_bacterium_OdNW_18-Q3-R42-56_BATAC.488.fna	4428533	4513385
GCA_016125405.1_Alphaproteobacteria_bacterium_RI_35.fna	3863241	3933653
GCA_018969425.1_Alphaproteobacteria_bacterium_REEB488.fna	3245086	3363481
GCA_903831255.1_uncultured_Alphaproteobacteria_bacterium_Loclat_bin-04076.fna	3321201	3411609
GCA_017792365.1_Hyphomonas_sp._ih12.fna	3398507	3516303
GCF_000023785.1_Hirschia_baltica_ATCC_49814.fna	3540114	3555402
GCF_000378345.1_Hirschia_maritima_DSM_19733.fna	3351270	3382388
GCA_002415585.1_Hyphomonadaceae_bacterium_UBA5102_UBA5102.fna	3660614	3896758
GCA_016703335.1_Caulobacteraceae_bacterium_Aved_18-Q3-R54-62_BATAC.292.fna	3647907	3948379
GCA_016791365.1_Hyphomonadaceae_bacterium_new_MAG-154.fna	3458208	3578444
GCA_001679665.1_Candidatus_Viadribacter_manganicus.fna	3732719	3775763
GCA_902826145.1_uncultured_Caulobacteraceae_bacterium_Caulobacteraceae_sp._RBC028.fna	3616307	3901086
GCA_003242075.1_Alphaproteobacteria_bacterium_ULC027bin2.fna	3606096	3801493
GCF_009792355.1_Terricaulis_silvestris.fna	3864763	3941625
GCA_014378995.1_Hyphomonadaceae_bacterium_ES-bin-98.fna	3506829	3682870
GCA_016860885.1_Alphaproteobacteria_bacterium_BroJett013.fna	3780863	3979018
GCA_001464425.1_Alphaproteobacteria_bacterium_Ga0077535_Ga0077535.fna	3956659	3999857
GCA_004634425.1_Vitreimonas_flagellata.fna	3915861	3967438
GCA_017303355.1_Caulobacterales_bacterium_UWPOB_CAULO3.fna	3671922	3732387
GCA_902826035.1_uncultured_Alphaproteobacteria_bacterium_Alphaproteobacteria_sp._RBC070.fna	3137409	3307759
GCA_902826245.1_uncultured_Alphaproteobacteria_bacterium_Alphaproteobacteria_sp._RBC057.fna	3225809	3361268
GCA_016791405.1_Hyphomonadaceae_bacterium_new_MAG-153.fna	2959365	3130609
GCA_000974665.1_alpha_proteobacterium_U9-1i.fna	4053247	4092949
GCA_016791425.1_Hyphomonadaceae_bacterium_new_MAG-151.fna	4362838	4513125
GCA_902826335.1_uncultured_Alphaproteobacteria_bacterium_Alphaproteobacteria_sp._RBC055.fna	2913905	3020217
GCA_018971945.1_Alphaproteobacteria_bacterium_REEB509.fna	3409036	3560351
GCA_016791445.1_Hyphomonadaceae_bacterium_new_MAG-150.fna	3614704	3798155
GCA_018780595.1_Hyphomonadaceae_bacterium_MAG_32.fna	3847938	3928071
GCA_018969015.1_Alphaproteobacteria_bacterium_REEB506.fna	3398043	3504221
GCA_002403455.1_Hyphomonadaceae_bacterium_UBA4763_UBA4763.fna	2777663	3043681
GCA_001602435.1_Hyphomonadaceae_bacterium_UKL13-1_UKL13-1.fna	3501508	3567143
GCF_002105465.1_Aquidulcibacter_paucihalophilus.fna	3738477	3802357
GCF_003112735.1_Candidatus_Phycosocius_bacilliformis.fna	3332539	3395007
GCA_002322775.1_Hyphomonadaceae_bacterium_UBA1595_UBA1595.fna	2783528	2886579
GCF_019455445.1_Pseudaquidulcibacter_saccharophilus.fna	2841745	2911027
GCA_009773395.1_Hyphomonadaceae_bacterium_X3_MaxBin.023.fna	2633741	2707104
GCA_015665295.1_Maricaulis_sp._C15_98_100_11.fna	3165928	3240790
GCF_003634045.1_Maricaulis_maris.fna	3568848	3597992
GCF_000014745.1_Maricaulis_maris_MCS10.fna	3368780	3385368
GCA_905480005.1_uncultured_Maricaulis_sp._10_20180522_Bin_MAXBIN_087_sub_1.fna	3070986	3239778
GCF_005871165.1_Maricaulis_alexandrii.fna	3348699	3354066
GCF_016817355.1_Maricaulis_parjimensis.fna	3348930	3354297
GCA_017642925.1_Maricaulis_sp._HXMU1422-2.fna	3612559	3618348
GCF_900103475.1_Maricaulis_salignorans.fna	3117768	3133120
GCA_017643475.1_Maricaulis_sp._HCUG1439-2.fna	3256385	3261604
GCA_017643585.1_Maricaulis_sp._HCUG1438-2.fna	3096523	3111771
GCA_018222865.1_Alphaproteobacteria_bacterium_P03SST1Cbin.2.fna	3011294	3030080
GCA_016124665.1_Alphaproteobacteria_bacterium_RI_462.fna	2707126	2823158
GCF_003129605.1_Hyphobacterium_indicum.fna	2791502	2828270
GCA_002783385.1_Rhodobacterales_bacterium_CG15_BIG_FIL_POST_REV_8_21_14_020_59_13.fna	2323024	2594108
GCF_014323565.1_Hyphobacterium_sp._CCMP332.fna	2690927	2729412
GCF_004000605.1_Glycocaulis_alkaliphilus.fna	3019659	3034528
GCF_014639075.1_Glycocaulis_albus.fna	2853888	2867941
GCA_001314625.1_Oceanicaulis_sp._HLUCCA04_HLUCCA04.fna	2758551	2772134
GCF_007050995.1_Glycocaulis_profundi.fna	3633206	3639028
GCF_009806145.1_Marinicauda_pacifica.fna	3008274	3023087
GCF_017161425.1_Marinicauda_algicola.fna	3424851	3441715
GCF_003122085.1_Marinicauda_salina.fna	2887656	2936102
GCF_000152745.1_Oceanicaulis_sp._HTCC2633.fna	3172051	3177134
GCF_000420265.1_Oceanicaulis_alexandrii_DSM_11625.fna	3018426	3023263
GCA_001657295.1_Oceanicaulis_sp._BBD_1991-10_BBD_1991-10.fna	3223514	3318421
GCA_016124675.1_Alphaproteobacteria_bacterium_RI_41.fna	2877178	2942502
GCF_008630495.1_Alkalicaulis_satelles.fna	2888634	2902858
GCF_000382325.1_Woodsholea_maritima_DSM_17123.fna	3105947	3126268
GCF_000412185.1_Euryhalocaulis_caribicus.fna	3323095	3328420
GCF_014652455.1_Litorimonas_cladophorae.fna	3023839	3045155
GCF_014652695.1_Algimonas_arctica.fna	3247683	3261708
GCF_003634015.1_Litorimonas_taeanensis.fna	2778231	2795001
GCF_000428525.1_Hellea_balneolensis_DSM_19091.fna	3208823	3229817
GCA_013002305.1_Hellea_sp._SS_bin_43.fna	2936636	2988030
GCF_000365025.1_Robiginitomaculum_antarcticum_DSM_21748.fna	2769471	2783108
GCA_002733605.1_Robiginitomaculum_sp._NORP39.fna	3066610	3191061
GCA_002733905.1_Robiginitomaculum_sp._NORP13.fna	3476002	3533240
GCA_016765135.1_Robiginitomaculum_sp._NORP227.fna	2874980	2973092
GCA_013001295.1_Hyphomonadaceae_bacterium_SS_bin_111.fna	3488918	3506098
GCA_015485155.1_Robiginitomaculum_sp._S139_58.fna	2394068	2433491
GCA_016763185.1_Robiginitomaculum_sp._NORP334.fna	2468521	2573789
GCF_000733125.1_Parvularcula_oceani.fna	3354504	3435936
GCF_014199615.1_Parvularcula_dongshanensis.fna	3134647	3200906
GCF_013085255.1_Parvularcula_mediterranea.fna	3214726	3292765
GCF_014651915.1_Parvularcula_lutaonensis.fna	2954603	3038777
GCF_000152825.2_Parvularcula_bermudensis_HTCC2503.fna	2902643	2985337
GCF_003399445.1_Parvularcula_marina.fna	3400641	3504732
GCF_014640095.1_Aquisalinus_flavus.fna	3272090	3342278
GCF_014640455.1_Aquisalinus_luteolus.fna	3682982	3746675
GCA_015487305.1_Parvularculaceae_bacterium_S012_90.fna	2437002	2587051
GCA_016125425.1_Alphaproteobacteria_bacterium_RI_591.fna	2872314	2945963
GCF_014199495.1_Amphiplicatus_metriothermophilus.fna	3160573	3215232
GCA_902826095.1_uncultured_Alphaproteobacteria_bacterium_Alphaproteobacteria_sp._RBC008.fna	3792298	3876020
GCA_016125455.1_Alphaproteobacteria_bacterium_RI_46.fna	3604100	3743742
GCA_002704915.1_Parvularcula_sp._NAT21.fna	4497611	4631937
GCA_013002535.1_Marinicaulis_sp._SS_bin_21.fna	3436327	3516863
GCA_001657385.1_Parvularcula_sp._BBD_1991-13_BBD_1991-13.fna	4240011	4295857

## Sheet: Fig3c,d
Species	Experiment	FOV	Cell	Frame of first cell division event	Frame of early daughter separation	Frame of late daughter separation	tD of early daughter [t1] (min)	tD of late daughter [t2] (min)	tD of early daughter [t1] (h)	tD of late daughter [t2] (h)	Δt (min)	Δt/tD
C_crescentus	nd977.nd2	1	2	124	220	302	48	89	0.8	1.48333	41	0.460674
C_crescentus	nd977.nd2	1	3	217	333	372	58	77.5	0.966667	1.29167	19.5	0.251613
C_crescentus	nd977.nd2	1	4	206	334	365	64	79.5	1.06667	1.325	15.5	0.194969
C_crescentus	nd977.nd2	1	6	93	223	303	65	105	1.08333	1.75	40	0.380952
C_crescentus	nd977.nd2	1	7	198	335	403	68.5	102.5	1.14167	1.70833	34	0.331707
C_crescentus	nd977.nd2	1	8	83	230	300	73.5	108.5	1.225	1.80833	35	0.322581
C_crescentus	nd977.nd2	1	9	128	266	318	69	95	1.15	1.58333	26	0.273684
C_crescentus	nd977.nd2	1	10	82	219	264	68.5	91	1.14167	1.51667	22.5	0.247253
C_crescentus	nd977.nd2	1	11	122	280	305	79	91.5	1.31667	1.525	12.5	0.136612
C_crescentus	nd977.nd2	1	12	236	353	430	58.5	97	0.975	1.61667	38.5	0.396907
C_crescentus	nd977.nd2	1	13	193	317	351	62	79	1.03333	1.31667	17	0.21519
C_crescentus	nd977.nd2	1	14	201	328	360	63.5	79.5	1.05833	1.325	16	0.201258
C_crescentus	nd977.nd2	1	15	215	348	376	66.5	80.5	1.10833	1.34167	14	0.173913
C_crescentus	nd977.nd2	1	19	351	374	436	11.5	42.5	0.191667	0.708333	31	0.729412
C_crescentus	nd977.nd2	1	20	80	229	249	74.5	84.5	1.24167	1.40833	10	0.118343
C_crescentus	nd977.nd2	1	23	206	322	378	58	86	0.966667	1.43333	28	0.325581
C_crescentus	nd977.nd2	1	24	176	284	348	54	86	0.9	1.43333	32	0.372093
C_crescentus	nd977.nd2	1	25	171	278	329	53.5	79	0.891667	1.31667	25.5	0.322785
C_crescentus	nd977.nd2	1	26	160	279	320	59.5	80	0.991667	1.33333	20.5	0.25625
C_crescentus	nd977.nd2	1	27	10	211	255	100.5	122.5	1.675	2.04167	22	0.179592
C_crescentus	nd977.nd2	1	28	47	219	260	86	106.5	1.43333	1.775	20.5	0.192488
C_crescentus	nd977.nd2	1	30	77	259	285	91	104	1.51667	1.73333	13	0.125
C_crescentus	nd977.nd2	1	31	149	304	331	77.5	91	1.29167	1.51667	13.5	0.148352
C_crescentus	nd977.nd2	1	32	154	273	327	59.5	86.5	0.991667	1.44167	27	0.312139
C_crescentus	nd977.nd2	1	33	152	281	329	64.5	88.5	1.075	1.475	24	0.271186
C_crescentus	nd977.nd2	1	34	153	292	324	69.5	85.5	1.15833	1.425	16	0.187135
C_crescentus	nd977.nd2	1	35	12	201	255	94.5	121.5	1.575	2.025	27	0.222222
C_crescentus	nd977.nd2	1	36	110	252	305	71	97.5	1.18333	1.625	26.5	0.271795
C_crescentus	nd977.nd2	1	37	114	273	284	79.5	85	1.325	1.41667	5.5	0.0647059
C_crescentus	nd977.nd2	1	38	136	250	323	57	93.5	0.95	1.55833	36.5	0.390374
C_crescentus	nd977.nd2	1	39	196	330	364	67	84	1.11667	1.4	17	0.202381
C_crescentus	nd977.nd2	1	40	141	271	325	65	92	1.08333	1.53333	27	0.293478
C_crescentus	nd977.nd2	1	41	80	260	272	90	96	1.5	1.6	6	0.0625
C_crescentus	nd977.nd2	1	42	104	311	395	103.5	145.5	1.725	2.425	42	0.28866
C_crescentus	nd977.nd2	1	43	48	218	263	85	107.5	1.41667	1.79167	22.5	0.209302
C_crescentus	nd977.nd2	1	44	116	263	352	73.5	118	1.225	1.96667	44.5	0.377119
C_crescentus	nd977.nd2	1	45	166	292	328	63	81	1.05	1.35	18	0.222222
C_crescentus	nd977.nd2	1	46	179	321	361	71	91	1.18333	1.51667	20	0.21978
C_crescentus	nd977.nd2	2	1	125	255	310	65	92.5	1.08333	1.54167	27.5	0.297297
C_crescentus	nd977.nd2	2	2	170	292	342	61	86	1.01667	1.43333	25	0.290698
C_crescentus	nd977.nd2	2	3	176	303	330	63.5	77	1.05833	1.28333	13.5	0.175325
C_crescentus	nd977.nd2	2	4	173	332	373	79.5	100	1.325	1.66667	20.5	0.205
C_crescentus	nd977.nd2	2	5	126	245	266	59.5	70	0.991667	1.16667	10.5	0.15
C_crescentus	nd977.nd2	2	6	0	169	261	84.5	130.5	1.40833	2.175	46	0.35249
C_crescentus	nd977.nd2	2	7	148	284	331	68	91.5	1.13333	1.525	23.5	0.256831
C_crescentus	nd977.nd2	2	8	123	237	265	57	71	0.95	1.18333	14	0.197183
C_crescentus	nd977.nd2	2	9	138	250	321	56	91.5	0.933333	1.525	35.5	0.387978
C_crescentus	nd977.nd2	2	10	144	268	334	62	95	1.03333	1.58333	33	0.347368
C_crescentus	nd977.nd2	2	11	170	295	333	62.5	81.5	1.04167	1.35833	19	0.233129
C_crescentus	nd977.nd2	2	12	208	339	358	65.5	75	1.09167	1.25	9.5	0.126667
C_crescentus	nd977.nd2	2	13	78	238	264	80	93	1.33333	1.55	13	0.139785
C_crescentus	nd977.nd2	2	14	50	195	265	72.5	107.5	1.20833	1.79167	35	0.325581
C_crescentus	nd977.nd2	2	15	116	259	289	71.5	86.5	1.19167	1.44167	15	0.17341
C_crescentus	nd977.nd2	2	16	235	390	420	77.5	92.5	1.29167	1.54167	15	0.162162
C_crescentus	nd977.nd2	2	17	175	300	340	62.5	82.5	1.04167	1.375	20	0.242424
C_crescentus	nd977.nd2	2	18	177	305	360	64	91.5	1.06667	1.525	27.5	0.300546
C_crescentus	nd977.nd2	2	19	151	285	307	67	78	1.11667	1.3	11	0.141026
C_crescentus	nd977.nd2	2	20	171	323	388	76	108.5	1.26667	1.80833	32.5	0.299539
C_crescentus	nd977.nd2	2	21	62	226	297	82	117.5	1.36667	1.95833	35.5	0.302128
C_crescentus	nd977.nd2	2	22	102	250	299	74	98.5	1.23333	1.64167	24.5	0.248731
C_crescentus	nd977.nd2	2	23	78	230	265	76	93.5	1.26667	1.55833	17.5	0.187166
C_crescentus	nd977.nd2	2	24	167	290	345	61.5	89	1.025	1.48333	27.5	0.308989
C_crescentus	nd977.nd2	2	26	85	207	245	61	80	1.01667	1.33333	19	0.2375
C_crescentus	nd977.nd2	2	27	190	335	358	72.5	84	1.20833	1.4	11.5	0.136905
C_crescentus	nd977.nd2	2	28	121	295	328	87	103.5	1.45	1.725	16.5	0.15942
C_crescentus	nd977.nd2	2	29	163	291	341	64	89	1.06667	1.48333	25	0.280899
C_crescentus	nd977.nd2	2	30	156	274	314	59	79	0.983333	1.31667	20	0.253165
C_crescentus	nd977.nd2	2	32	71	225	270	77	99.5	1.28333	1.65833	22.5	0.226131
C_crescentus	nd977.nd2	2	33	172	296	346	62	87	1.03333	1.45	25	0.287356
C_crescentus	nd977.nd2	2	34	75	228	270	76.5	97.5	1.275	1.625	21	0.215385
C_crescentus	nd977.nd2	2	36	150	274	333	62	91.5	1.03333	1.525	29.5	0.322404
C_crescentus	nd977.nd2	2	37	7	190	249	91.5	121	1.525	2.01667	29.5	0.243802
C_crescentus	nd977.nd2	2	41	140	268	311	64	85.5	1.06667	1.425	21.5	0.251462
C_crescentus	nd977.nd2	2	42	200	298	364	49	82	0.816667	1.36667	33	0.402439
C_crescentus	nd977.nd2	3	1	210	341	371	65.5	80.5	1.09167	1.34167	15	0.186335
C_crescentus	nd977.nd2	3	3	229	376	402	73.5	86.5	1.225	1.44167	13	0.150289
C_crescentus	nd977.nd2	3	4	214	346	404	66	95	1.1	1.58333	29	0.305263
C_crescentus	nd977.nd2	3	4b	159	297	338	69	89.5	1.15	1.49167	20.5	0.22905
C_crescentus	nd977.nd2	3	5	20	208	245	94	112.5	1.56667	1.875	18.5	0.164444
C_crescentus	nd977.nd2	3	6	5	166	251	80.5	123	1.34167	2.05	42.5	0.345528
C_crescentus	nd977.nd2	3	7	175	317	366	71	95.5	1.18333	1.59167	24.5	0.256545
C_crescentus	nd977.nd2	3	8	135	282	312	73.5	88.5	1.225	1.475	15	0.169492
C_crescentus	nd977.nd2	3	10	112	243	280	65.5	84	1.09167	1.4	18.5	0.220238
C_crescentus	nd977.nd2	3	11	120	243	303	61.5	91.5	1.025	1.525	30	0.327869
C_crescentus	nd977.nd2	3	12	159	284	394	62.5	117.5	1.04167	1.95833	55	0.468085
C_crescentus	nd977.nd2	3	13	205	316	382	55.5	88.5	0.925	1.475	33	0.372881
C_crescentus	nd977.nd2	3	14	213	341	396	64	91.5	1.06667	1.525	27.5	0.300546
C_crescentus	nd977.nd2	3	15	174	292	375	59	100.5	0.983333	1.675	41.5	0.412935
C_crescentus	nd977.nd2	3	16	118	238	286	60	84	1	1.4	24	0.285714
C_crescentus	nd977.nd2	3	18	192	312	345	60	76.5	1	1.275	16.5	0.215686
C_crescentus	nd977.nd2	3	20	164	300	335	68	85.5	1.13333	1.425	17.5	0.204678
C_crescentus	nd977.nd2	3	22	157	272	304	57.5	73.5	0.958333	1.225	16	0.217687
C_crescentus	nd977.nd2	3	23	165	328	343	81.5	89	1.35833	1.48333	7.5	0.0842697
C_crescentus	nd977.nd2	3	24	177	299	341	61	82	1.01667	1.36667	21	0.256098
C_crescentus	nd977.nd2	3	25	202	329	386	63.5	92	1.05833	1.53333	28.5	0.309783
C_crescentus	nd977.nd2	3	26	193	310	361	58.5	84	0.975	1.4	25.5	0.303571
C_crescentus	nd977.nd2	3	27	124	247	286	61.5	81	1.025	1.35	19.5	0.240741
C_crescentus	nd977.nd2	3	28	218	367	376	74.5	79	1.24167	1.31667	4.5	0.056962
C_crescentus	nd977.nd2	3	29	213	351	385	69	86	1.15	1.43333	17	0.197674
C_crescentus	nd977.nd2	3	30	169	279	338	55	84.5	0.916667	1.40833	29.5	0.349112
C_crescentus	nd977.nd2	4	1	20	197	251	88.5	115.5	1.475	1.925	27	0.233766
C_crescentus	nd977.nd2	4	2	228	370	405	71	88.5	1.18333	1.475	17.5	0.19774
C_crescentus	nd977.nd2	4	3	127	262	277	67.5	75	1.125	1.25	7.5	0.1
C_crescentus	nd977.nd2	4	4	117	269	319	76	101	1.26667	1.68333	25	0.247525
C_crescentus	nd977.nd2	4	5	128	255	323	63.5	97.5	1.05833	1.625	34	0.348718
C_crescentus	nd977.nd2	4	6	227	366	408	69.5	90.5	1.15833	1.50833	21	0.232044
C_crescentus	nd977.nd2	4	7	231	360	405	64.5	87	1.075	1.45	22.5	0.258621
C_crescentus	nd977.nd2	4	13	208	316	398	54	95	0.9	1.58333	41	0.431579
C_crescentus	nd977.nd2	4	14	99	238	266	69.5	83.5	1.15833	1.39167	14	0.167665
C_crescentus	nd977.nd2	4	17	133	271	292	69	79.5	1.15	1.325	10.5	0.132075
C_crescentus	nd977.nd2	4	18	50	226	271	88	110.5	1.46667	1.84167	22.5	0.20362
C_crescentus	nd977.nd2	4	19	95	241	298	73	101.5	1.21667	1.69167	28.5	0.280788
C_crescentus	nd977.nd2	4	20	146	296	343	75	98.5	1.25	1.64167	23.5	0.238579
C_crescentus	nd977.nd2	4	21	103	229	268	63	82.5	1.05	1.375	19.5	0.236364
C_crescentus	nd977.nd2	4	22	116	257	295	70.5	89.5	1.175	1.49167	19	0.212291
C_crescentus	nd977.nd2	4	23	170	285	327	57.5	78.5	0.958333	1.30833	21	0.267516
C_crescentus	nd977.nd2	4	24	217	353	420	68	101.5	1.13333	1.69167	33.5	0.330049
C_crescentus	nd977.nd2	4	28	144	274	311	65	83.5	1.08333	1.39167	18.5	0.221557
C_crescentus	nd977.nd2	4	29	110	250	282	70	86	1.16667	1.43333	16	0.186047
C_crescentus	nd977.nd2	4	30	100	230	277	65	88.5	1.08333	1.475	23.5	0.265537
C_crescentus	nd977.nd2	4	31	49	222	244	86.5	97.5	1.44167	1.625	11	0.112821
C_crescentus	nd977.nd2	4	32	177	305	351	64	87	1.06667	1.45	23	0.264368
C_crescentus	nd977.nd2	4	33	107	257	346	75	119.5	1.25	1.99167	44.5	0.372385
C_crescentus	nd977.nd2	4	34	238	353	372	57.5	67	0.958333	1.11667	9.5	0.141791
C_crescentus	nd977.nd2	4	35	120	256	281	68	80.5	1.13333	1.34167	12.5	0.15528
C_crescentus	nd977.nd2	4	36	15	215	259	100	122	1.66667	2.03333	22	0.180328
C_crescentus	nd977.nd2	4	39	225	356	409	65.5	92	1.09167	1.53333	26.5	0.288043
C_crescentus	nd977.nd2	4	40	176	320	377	72	100.5	1.2	1.675	28.5	0.283582
C_crescentus	nd977.nd2	4	41	182	318	350	68	84	1.13333	1.4	16	0.190476
C_crescentus	nd979.nd2	1	1	155	294	341	69.5	93	1.15833	1.55	23.5	0.252688
C_crescentus	nd979.nd2	1	2	184	311	353	63.5	84.5	1.05833	1.40833	21	0.248521
C_crescentus	nd979.nd2	1	3	78	222	260	72	91	1.2	1.51667	19	0.208791
C_crescentus	nd979.nd2	1	4	20	200	240	90	110	1.5	1.83333	20	0.181818
C_crescentus	nd979.nd2	1	8	150	287	337	68.5	93.5	1.14167	1.55833	25	0.26738
C_crescentus	nd979.nd2	1	9	185	325	379	70	97	1.16667	1.61667	27	0.278351
C_crescentus	nd979.nd2	1	10	138	254	293	58	77.5	0.966667	1.29167	19.5	0.251613
C_crescentus	nd979.nd2	1	11	160	290	321	65	80.5	1.08333	1.34167	15.5	0.192547
C_crescentus	nd979.nd2	1	12	190	339	395	74.5	102.5	1.24167	1.70833	28	0.273171
C_crescentus	nd979.nd2	1	13	144	258	311	57	83.5	0.95	1.39167	26.5	0.317365
C_crescentus	nd979.nd2	1	14	225	353	389	64	82	1.06667	1.36667	18	0.219512
C_crescentus	nd979.nd2	2	1	165	274	320	54.5	77.5	0.908333	1.29167	23	0.296774
C_crescentus	nd979.nd2	2	2	169	275	370	53	100.5	0.883333	1.675	47.5	0.472637
C_crescentus	nd979.nd2	2	3	151	277	311	63	80	1.05	1.33333	17	0.2125
C_crescentus	nd979.nd2	2	4	75	207	262	66	93.5	1.1	1.55833	27.5	0.294118
C_crescentus	nd979.nd2	2	5	131	259	317	64	93	1.06667	1.55	29	0.311828
C_crescentus	nd979.nd2	2	6	131	257	288	63	78.5	1.05	1.30833	15.5	0.197452
C_crescentus	nd979.nd2	2	9	111	277	309	83	99	1.38333	1.65	16	0.161616
C_crescentus	nd979.nd2	2	10	126	254	298	64	86	1.06667	1.43333	22	0.255814
C_crescentus	nd979.nd2	2	11	17	166	219	74.5	101	1.24167	1.68333	26.5	0.262376
C_crescentus	nd979.nd2	2	12	125	280	305	77.5	90	1.29167	1.5	12.5	0.138889
C_crescentus	nd979.nd2	2	13	205	339	371	67	83	1.11667	1.38333	16	0.192771
C_crescentus	nd979.nd2	2	14	335	485	499	75	82	1.25	1.36667	7	0.0853659
C_crescentus	nd979.nd2	2	15	77	286	304	104.5	113.5	1.74167	1.89167	9	0.0792952
C_crescentus	nd979.nd2	2	16	165	300	327	67.5	81	1.125	1.35	13.5	0.166667
C_crescentus	nd979.nd2	2	17	216	341	401	62.5	92.5	1.04167	1.54167	30	0.324324
C_crescentus	nd979.nd2	2	18	54	197	268	71.5	107	1.19167	1.78333	35.5	0.331776
C_crescentus	nd979.nd2	2	20	166	302	337	68	85.5	1.13333	1.425	17.5	0.204678
C_crescentus	nd979.nd2	2	21	194	302	359	54	82.5	0.9	1.375	28.5	0.345455
C_crescentus	nd979.nd2	2	22	198	335	367	68.5	84.5	1.14167	1.40833	16	0.189349
C_crescentus	nd979.nd2	2	23	54	198	245	72	95.5	1.2	1.59167	23.5	0.246073
C_crescentus	nd979.nd2	2	24	58	195	272	68.5	107	1.14167	1.78333	38.5	0.359813
C_crescentus	nd979.nd2	2	26	141	275	307	67	83	1.11667	1.38333	16	0.192771
C_crescentus	nd979.nd2	2	27	117	238	279	60.5	81	1.00833	1.35	20.5	0.253086
C_crescentus	nd979.nd2	2	28	83	228	291	72.5	104	1.20833	1.73333	31.5	0.302885
C_crescentus	nd979.nd2	2	29	59	222	241	81.5	91	1.35833	1.51667	9.5	0.104396
C_crescentus	nd979.nd2	2	30	109	238	296	64.5	93.5	1.075	1.55833	29	0.31016
C_crescentus	nd979.nd2	2	31	128	241	297	56.5	84.5	0.941667	1.40833	28	0.331361
C_crescentus	nd979.nd2	2	32	54	218	276	82	111	1.36667	1.85	29	0.261261
C_crescentus	nd979.nd2	2	33	167	270	311	51.5	72	0.858333	1.2	20.5	0.284722
C_crescentus	nd979.nd2	3	1	129	259	295	65	83	1.08333	1.38333	18	0.216867
C_crescentus	nd979.nd2	3	2	139	256	310	58.5	85.5	0.975	1.425	27	0.315789
C_crescentus	nd979.nd2	3	3	123	260	320	68.5	98.5	1.14167	1.64167	30	0.304569
C_crescentus	nd979.nd2	3	4	15	156	225	70.5	105	1.175	1.75	34.5	0.328571
C_crescentus	nd979.nd2	3	5	195	340	366	72.5	85.5	1.20833	1.425	13	0.152047
C_crescentus	nd979.nd2	3	6	221	388	394	83.5	86.5	1.39167	1.44167	3	0.0346821
C_crescentus	nd979.nd2	3	7	184	336	360	76	88	1.26667	1.46667	12	0.136364
C_crescentus	nd979.nd2	3	8	156	247	289	45.5	66.5	0.758333	1.10833	21	0.315789
C_crescentus	nd979.nd2	3	9	171	312	345	70.5	87	1.175	1.45	16.5	0.189655
C_crescentus	nd979.nd2	3	10	177	312	353	67.5	88	1.125	1.46667	20.5	0.232955
C_crescentus	nd979.nd2	3	11	10	195	230	92.5	110	1.54167	1.83333	17.5	0.159091
C_crescentus	nd979.nd2	3	12	118	272	308	77	95	1.28333	1.58333	18	0.189474
C_crescentus	nd979.nd2	3	13	123	268	279	72.5	78	1.20833	1.3	5.5	0.0705128
C_crescentus	nd979.nd2	3	14	93	195	228	51	67.5	0.85	1.125	16.5	0.244444
C_crescentus	nd979.nd2	3	15	187	319	387	66	100	1.1	1.66667	34	0.34
C_crescentus	nd979.nd2	3	16	52	262	280	105	114	1.75	1.9	9	0.0789474
C_crescentus	nd979.nd2	3	18	55	220	271	82.5	108	1.375	1.8	25.5	0.236111
C_crescentus	nd979.nd2	3	19	151	274	325	61.5	87	1.025	1.45	25.5	0.293103
C_crescentus	nd979.nd2	3	20	140	302	355	81	107.5	1.35	1.79167	26.5	0.246512
C_crescentus	nd979.nd2	3	21	117	246	270	64.5	76.5	1.075	1.275	12	0.156863
C_crescentus	nd979.nd2	3	23	1	209	248	104	123.5	1.73333	2.05833	19.5	0.157895
C_crescentus	nd979.nd2	3	24	158	297	363	69.5	102.5	1.15833	1.70833	33	0.321951
C_crescentus	nd979.nd2	3	25	25	195	209	85	92	1.41667	1.53333	7	0.076087
C_crescentus	nd979.nd2	3	26	131	251	280	60	74.5	1	1.24167	14.5	0.194631
C_crescentus	nd979.nd2	3	27	128	269	324	70.5	98	1.175	1.63333	27.5	0.280612
C_crescentus	nd979.nd2	3	28	140	274	325	67	92.5	1.11667	1.54167	25.5	0.275676
C_crescentus	nd979.nd2	3	29	110	250	282	70	86	1.16667	1.43333	16	0.186047
C_crescentus	nd979.nd2	4	1	195	339	358	72	81.5	1.2	1.35833	9.5	0.116564
C_crescentus	nd979.nd2	4	2	115	259	295	72	90	1.2	1.5	18	0.2
C_crescentus	nd979.nd2	4	3	55	250	327	97.5	136	1.625	2.26667	38.5	0.283088
C_crescentus	nd979.nd2	4	4	125	273	320	74	97.5	1.23333	1.625	23.5	0.241026
C_crescentus	nd979.nd2	4	5	190	347	397	78.5	103.5	1.30833	1.725	25	0.241546
C_crescentus	nd979.nd2	4	6	187	328	370	70.5	91.5	1.175	1.525	21	0.229508
C_crescentus	nd979.nd2	4	7	78	235	257	78.5	89.5	1.30833	1.49167	11	0.122905
C_crescentus	nd979.nd2	4	8	225	358	410	66.5	92.5	1.10833	1.54167	26	0.281081
C_crescentus	nd979.nd2	4	10	58	241	318	91.5	130	1.525	2.16667	38.5	0.296154
C_crescentus	nd979.nd2	4	11	178	301	333	61.5	77.5	1.025	1.29167	16	0.206452
C_crescentus	nd979.nd2	4	13	151	325	333	87	91	1.45	1.51667	4	0.043956
C_crescentus	nd979.nd2	4	14	201	333	411	66	105	1.1	1.75	39	0.371429
C_crescentus	nd979.nd2	4	15	169	312	338	71.5	84.5	1.19167	1.40833	13	0.153846
C_crescentus	nd979.nd2	4	16	194	313	354	59.5	80	0.991667	1.33333	20.5	0.25625
C_crescentus	nd979.nd2	4	17	200	310	353	55	76.5	0.916667	1.275	21.5	0.281046
C_crescentus	nd979.nd2	4	18	53	233	296	90	121.5	1.5	2.025	31.5	0.259259
C_crescentus	nd979.nd2	4	19	33	198	238	82.5	102.5	1.375	1.70833	20	0.195122
C_crescentus	nd979.nd2	4	20	177	274	320	48.5	71.5	0.808333	1.19167	23	0.321678
C_crescentus	nd979.nd2	4	21	100	251	307	75.5	103.5	1.25833	1.725	28	0.270531
C_crescentus	nd979.nd2	4	22	208	356	375	74	83.5	1.23333	1.39167	9.5	0.113772
C_crescentus	nd979.nd2	4	25	155	269	316	57	80.5	0.95	1.34167	23.5	0.291925
C_crescentus	nd979.nd2	5	1	210	359	410	74.5	100	1.24167	1.66667	25.5	0.255
C_crescentus	nd979.nd2	5	2	88	251	286	81.5	99	1.35833	1.65	17.5	0.176768
C_crescentus	nd979.nd2	5	3	146	297	315	75.5	84.5	1.25833	1.40833	9	0.106509
C_crescentus	nd979.nd2	5	4	208	348	382	70	87	1.16667	1.45	17	0.195402
C_crescentus	nd979.nd2	5	5	100	246	262	73	81	1.21667	1.35	8	0.0987654
C_crescentus	nd979.nd2	5	6	177	292	358	57.5	90.5	0.958333	1.50833	33	0.364641
C_crescentus	nd979.nd2	5	7	106	268	290	81	92	1.35	1.53333	11	0.119565
C_crescentus	nd979.nd2	5	8	54	218	255	82	100.5	1.36667	1.675	18.5	0.18408
C_crescentus	nd979.nd2	5	9	232	360	392	64	80	1.06667	1.33333	16	0.2
C_crescentus	nd979.nd2	5	10	175	305	323	65	74	1.08333	1.23333	9	0.121622
C_crescentus	nd979.nd2	5	14	67	216	264	74.5	98.5	1.24167	1.64167	24	0.243655
C_crescentus	nd979.nd2	5	16	174	312	312	69	69	1.15	1.15	0	0
C_crescentus	nd979.nd2	5	17	141	274	314	66.5	86.5	1.10833	1.44167	20	0.231214
C_crescentus	nd979.nd2	6	1	260	430	441	85	90.5	1.41667	1.50833	5.5	0.0607735
C_crescentus	nd979.nd2	6	2	274	402	443	64	84.5	1.06667	1.40833	20.5	0.242604
C_crescentus	nd979.nd2	6	3	152	290	343	69	95.5	1.15	1.59167	26.5	0.277487
C_crescentus	nd979.nd2	6	4	143	272	310	64.5	83.5	1.075	1.39167	19	0.227545
C_crescentus	nd979.nd2	6	5	155	248	293	46.5	69	0.775	1.15	22.5	0.326087
C_crescentus	nd979.nd2	6	6	85	217	259	66	87	1.1	1.45	21	0.241379
C_crescentus	nd979.nd2	6	7	127	253	317	63	95	1.05	1.58333	32	0.336842
C_crescentus	nd979.nd2	6	8	150	309	312	79.5	81	1.325	1.35	1.5	0.0185185
C_crescentus	nd979.nd2	6	9	159	295	335	68	88	1.13333	1.46667	20	0.227273
C_crescentus	nd979.nd2	6	10	277	401	424	62	73.5	1.03333	1.225	11.5	0.156463
C_crescentus	nd979.nd2	6	11	20	164	213	72	96.5	1.2	1.60833	24.5	0.253886
C_crescentus	nd979.nd2	6	12	172	302	324	65	76	1.08333	1.26667	11	0.144737
C_crescentus	nd979.nd2	6	13	59	227	275	84	108	1.4	1.8	24	0.222222
C_crescentus	nd979.nd2	6	14	220	394	417	87	98.5	1.45	1.64167	11.5	0.116751
C_crescentus	nd979.nd2	6	15	139	276	304	68.5	82.5	1.14167	1.375	14	0.169697
C_crescentus	nd979.nd2	6	16	13	179	238	83	112.5	1.38333	1.875	29.5	0.262222
C_crescentus	nd979.nd2	6	17	95	250	315	77.5	110	1.29167	1.83333	32.5	0.295455
C_crescentus	nd979.nd2	6	18	62	225	289	81.5	113.5	1.35833	1.89167	32	0.281938
C_crescentus	nd979.nd2	6	19	164	320	349	78	92.5	1.3	1.54167	14.5	0.156757
C_crescentus	nd979.nd2	6	20	45	195	224	75	89.5	1.25	1.49167	14.5	0.162011
C_crescentus	nd979.nd2	6	21	125	269	312	72	93.5	1.2	1.55833	21.5	0.229947
C_crescentus	nd979.nd2	6	22	118	256	265	69	73.5	1.15	1.225	4.5	0.0612245
C_crescentus	nd979.nd2	6	23	31	203	265	86	117	1.43333	1.95	31	0.264957
C_crescentus	nd979.nd2	6	24	116	257	297	70.5	90.5	1.175	1.50833	20	0.220994
C_crescentus	nd981.nd2	1	1	10	177	233	83.5	111.5	1.39167	1.85833	28	0.251121
C_crescentus	nd981.nd2	1	2	143	259	302	58	79.5	0.966667	1.325	21.5	0.27044
C_crescentus	nd981.nd2	1	3	201	328	375	63.5	87	1.05833	1.45	23.5	0.270115
C_crescentus	nd981.nd2	1	4	115	248	299	66.5	92	1.10833	1.53333	25.5	0.277174
C_crescentus	nd981.nd2	1	5	80	213	251	66.5	85.5	1.10833	1.425	19	0.222222
C_crescentus	nd981.nd2	1	6	155	301	319	73	82	1.21667	1.36667	9	0.109756
C_crescentus	nd981.nd2	1	7	30	155	188	62.5	79	1.04167	1.31667	16.5	0.208861
C_crescentus	nd981.nd2	1	9	14	177	225	81.5	105.5	1.35833	1.75833	24	0.227488
C_crescentus	nd981.nd2	1	11	132	258	321	63	94.5	1.05	1.575	31.5	0.333333
C_crescentus	nd981.nd2	1	12	199	330	367	65.5	84	1.09167	1.4	18.5	0.220238
C_crescentus	nd981.nd2	1	13	118	246	280	64	81	1.06667	1.35	17	0.209877
C_crescentus	nd981.nd2	1	14	126	255	290	64.5	82	1.075	1.36667	17.5	0.213415
C_crescentus	nd981.nd2	1	15	143	274	339	65.5	98	1.09167	1.63333	32.5	0.331633
C_crescentus	nd981.nd2	1	17	76	249	272	86.5	98	1.44167	1.63333	11.5	0.117347
C_crescentus	nd981.nd2	1	19	43	186	200	71.5	78.5	1.19167	1.30833	7	0.089172
C_crescentus	nd981.nd2	1	20	12	166	223	77	105.5	1.28333	1.75833	28.5	0.270142
C_crescentus	nd981.nd2	1	21	122	264	337	71	107.5	1.18333	1.79167	36.5	0.339535
C_crescentus	nd981.nd2	1	22	223	343	390	60	83.5	1	1.39167	23.5	0.281437
C_crescentus	nd981.nd2	1	23	25	173	224	74	99.5	1.23333	1.65833	25.5	0.256281
C_crescentus	nd981.nd2	1	24	203	353	458	75	127.5	1.25	2.125	52.5	0.411765
C_crescentus	nd981.nd2	1	25	40	203	215	81.5	87.5	1.35833	1.45833	6	0.0685714
C_crescentus	nd981.nd2	1	26	145	280	325	67.5	90	1.125	1.5	22.5	0.25
C_crescentus	nd981.nd2	1	27	187	348	353	80.5	83	1.34167	1.38333	2.5	0.0301205
C_crescentus	nd981.nd2	1	28	200	349	379	74.5	89.5	1.24167	1.49167	15	0.167598
C_crescentus	nd981.nd2	1	29	94	231	281	68.5	93.5	1.14167	1.55833	25	0.26738
C_crescentus	nd981.nd2	1	30	128	263	300	67.5	86	1.125	1.43333	18.5	0.215116
C_crescentus	nd981.nd2	1	31	164	292	323	64	79.5	1.06667	1.325	15.5	0.194969
C_crescentus	nd981.nd2	2	1	60	213	256	76.5	98	1.275	1.63333	21.5	0.219388
C_crescentus	nd981.nd2	2	2	171	374	429	101.5	129	1.69167	2.15	27.5	0.213178
C_crescentus	nd981.nd2	2	3	187	319	366	66	89.5	1.1	1.49167	23.5	0.26257
C_crescentus	nd981.nd2	2	4	66	254	264	94	99	1.56667	1.65	5	0.0505051
C_crescentus	nd981.nd2	2	5	82	214	264	66	91	1.1	1.51667	25	0.274725
C_crescentus	nd981.nd2	2	6	176	324	358	74	91	1.23333	1.51667	17	0.186813
C_crescentus	nd981.nd2	2	7	186	344	362	79	88	1.31667	1.46667	9	0.102273
C_crescentus	nd981.nd2	2	8	128	267	295	69.5	83.5	1.15833	1.39167	14	0.167665
C_crescentus	nd981.nd2	2	10	139	305	316	83	88.5	1.38333	1.475	5.5	0.0621469
C_crescentus	nd981.nd2	2	11	21	186	233	82.5	106	1.375	1.76667	23.5	0.221698
C_crescentus	nd981.nd2	2	12	132	261	302	64.5	85	1.075	1.41667	20.5	0.241176
C_crescentus	nd981.nd2	2	13	83	232	264	74.5	90.5	1.24167	1.50833	16	0.176796
C_crescentus	nd981.nd2	2	14	62	205	248	71.5	93	1.19167	1.55	21.5	0.231183
C_crescentus	nd981.nd2	2	15	174	300	319	63	72.5	1.05	1.20833	9.5	0.131034
C_crescentus	nd981.nd2	2	16	100	233	276	66.5	88	1.10833	1.46667	21.5	0.244318
C_crescentus	nd981.nd2	2	17	124	252	293	64	84.5	1.06667	1.40833	20.5	0.242604
C_crescentus	nd981.nd2	2	18	198	332	394	67	98	1.11667	1.63333	31	0.316327
C_crescentus	nd981.nd2	2	19	169	288	341	59.5	86	0.991667	1.43333	26.5	0.30814
C_crescentus	nd981.nd2	2	20	189	317	383	64	97	1.06667	1.61667	33	0.340206
C_crescentus	nd981.nd2	2	21	242	371	428	64.5	93	1.075	1.55	28.5	0.306452
C_crescentus	nd981.nd2	2	22	136	225	261	44.5	62.5	0.741667	1.04167	18	0.288
C_crescentus	nd981.nd2	2	23	66	169	243	51.5	88.5	0.858333	1.475	37	0.418079
C_crescentus	nd981.nd2	2	24	194	312	343	59	74.5	0.983333	1.24167	15.5	0.208054
C_crescentus	nd981.nd2	3	1	16	178	210	81	97	1.35	1.61667	16	0.164948
C_crescentus	nd981.nd2	3	2	30	208	257	89	113.5	1.48333	1.89167	24.5	0.215859
C_crescentus	nd981.nd2	3	3	171	296	346	62.5	87.5	1.04167	1.45833	25	0.285714
C_crescentus	nd981.nd2	3	4	169	332	360	81.5	95.5	1.35833	1.59167	14	0.146597
C_crescentus	nd981.nd2	3	5	163	301	352	69	94.5	1.15	1.575	25.5	0.269841
C_crescentus	nd981.nd2	3	6	167	305	353	69	93	1.15	1.55	24	0.258065
C_crescentus	nd981.nd2	3	8	138	282	302	72	82	1.2	1.36667	10	0.121951
C_crescentus	nd981.nd2	3	9	131	284	318	76.5	93.5	1.275	1.55833	17	0.181818
C_crescentus	nd981.nd2	3	10	152	279	318	63.5	83	1.05833	1.38333	19.5	0.23494
C_crescentus	nd981.nd2	3	11	134	233	292	49.5	79	0.825	1.31667	29.5	0.373418
C_crescentus	nd981.nd2	3	12	129	241	315	56	93	0.933333	1.55	37	0.397849
C_crescentus	nd981.nd2	3	13	1	144	206	71.5	102.5	1.19167	1.70833	31	0.302439
C_crescentus	nd981.nd2	3	14	40	197	261	78.5	110.5	1.30833	1.84167	32	0.289593
C_crescentus	nd981.nd2	3	15	135	279	305	72	85	1.2	1.41667	13	0.152941
C_crescentus	nd981.nd2	3	16	31	179	202	74	85.5	1.23333	1.425	11.5	0.134503
C_crescentus	nd981.nd2	3	17	151	284	307	66.5	78	1.10833	1.3	11.5	0.147436
C_crescentus	nd981.nd2	3	18	162	283	320	60.5	79	1.00833	1.31667	18.5	0.234177
C_crescentus	nd981.nd2	3	19	155	287	325	66	85	1.1	1.41667	19	0.223529
C_crescentus	nd981.nd2	3	20	87	230	290	71.5	101.5	1.19167	1.69167	30	0.295567
C_crescentus	nd981.nd2	3	21	175	289	346	57	85.5	0.95	1.425	28.5	0.333333
C_crescentus	nd981.nd2	4	1	145	280	300	67.5	77.5	1.125	1.29167	10	0.129032
C_crescentus	nd981.nd2	4	2	116	280	322	82	103	1.36667	1.71667	21	0.203883
C_crescentus	nd981.nd2	4	3	235	387	461	76	113	1.26667	1.88333	37	0.327434
C_crescentus	nd981.nd2	4	4	182	316	351	67	84.5	1.11667	1.40833	17.5	0.207101
C_crescentus	nd981.nd2	4	5	113	251	277	69	82	1.15	1.36667	13	0.158537
C_crescentus	nd981.nd2	4	6	162	291	320	64.5	79	1.075	1.31667	14.5	0.183544
C_crescentus	nd981.nd2	4	12	156	223	300	33.5	72	0.558333	1.2	38.5	0.534722
C_crescentus	nd981.nd2	4	13	187	291	372	52	92.5	0.866667	1.54167	40.5	0.437838
C_crescentus	nd981.nd2	4	14	151	284	313	66.5	81	1.10833	1.35	14.5	0.179012
C_crescentus	nd981.nd2	4	15	107	235	282	64	87.5	1.06667	1.45833	23.5	0.268571
C_crescentus	nd981.nd2	4	16	197	326	362	64.5	82.5	1.075	1.375	18	0.218182
C_crescentus	nd981.nd2	4	17	56	205	243	74.5	93.5	1.24167	1.55833	19	0.203209
C_crescentus	nd981.nd2	4	18	205	345	374	70	84.5	1.16667	1.40833	14.5	0.171598
C_crescentus	nd981.nd2	4	19	185	340	377	77.5	96	1.29167	1.6	18.5	0.192708
C_crescentus	nd981.nd2	4	20	192	335	361	71.5	84.5	1.19167	1.40833	13	0.153846
C_crescentus	nd981.nd2	4	21	165	297	343	66	89	1.1	1.48333	23	0.258427
C_crescentus	nd981.nd2	4	22	186	339	354	76.5	84	1.275	1.4	7.5	0.0892857
C_crescentus	nd981.nd2	4	23	60	212	260	76	100	1.26667	1.66667	24	0.24
C_crescentus	nd981.nd2	4	24	57	178	248	60.5	95.5	1.00833	1.59167	35	0.366492
C_crescentus	nd981.nd2	4	25	63	208	245	72.5	91	1.20833	1.51667	18.5	0.203297
C_crescentus	nd981.nd2	4	26	61	203	239	71	89	1.18333	1.48333	18	0.202247
C_crescentus	nd981.nd2	4	27	67	208	254	70.5	93.5	1.175	1.55833	23	0.245989
C_crescentus	nd981.nd2	4	28	10	154	235	72	112.5	1.2	1.875	40.5	0.36
C_crescentus	nd981.nd2	4	29	177	330	368	76.5	95.5	1.275	1.59167	19	0.198953
C_crescentus	nd981.nd2	5	2	182	309	320	63.5	69	1.05833	1.15	5.5	0.0797101
C_crescentus	nd981.nd2	5	3	101	247	312	73	105.5	1.21667	1.75833	32.5	0.308057
C_crescentus	nd981.nd2	5	4	1	150	226	74.5	112.5	1.24167	1.875	38	0.337778
C_crescentus	nd981.nd2	5	5	113	270	270	78.5	78.5	1.30833	1.30833	0	0
C_crescentus	nd981.nd2	5	6	82	251	296	84.5	107	1.40833	1.78333	22.5	0.21028
C_crescentus	nd981.nd2	5	7	170	299	362	64.5	96	1.075	1.6	31.5	0.328125
C_crescentus	nd981.nd2	5	8	151	314	341	81.5	95	1.35833	1.58333	13.5	0.142105
C_crescentus	nd981.nd2	5	9	161	297	321	68	80	1.13333	1.33333	12	0.15
C_crescentus	nd981.nd2	5	10	192	323	391	65.5	99.5	1.09167	1.65833	34	0.341709
C_crescentus	nd981.nd2	5	11	151	294	320	71.5	84.5	1.19167	1.40833	13	0.153846
C_crescentus	nd981.nd2	5	12	146	266	322	60	88	1	1.46667	28	0.318182
C_crescentus	nd981.nd2	5	13	160	333	341	86.5	90.5	1.44167	1.50833	4	0.0441989
C_crescentus	nd981.nd2	5	14	163	292	353	64.5	95	1.075	1.58333	30.5	0.321053
C_crescentus	nd981.nd2	5	15	58	194	235	68	88.5	1.13333	1.475	20.5	0.231638
C_crescentus	nd981.nd2	5	16	38	170	223	66	92.5	1.1	1.54167	26.5	0.286486
C_crescentus	nd981.nd2	5	17	89	230	285	70.5	98	1.175	1.63333	27.5	0.280612
C_crescentus	nd981.nd2	5	18	82	216	282	67	100	1.11667	1.66667	33	0.33
C_crescentus	nd981.nd2	5	19	97	231	260	67	81.5	1.11667	1.35833	14.5	0.177914
C_crescentus	nd981.nd2	5	20	66	190	247	62	90.5	1.03333	1.50833	28.5	0.314917
C_crescentus	nd981.nd2	5	21	68	204	246	68	89	1.13333	1.48333	21	0.235955
C_crescentus	nd981.nd2	5	22	137	306	336	84.5	99.5	1.40833	1.65833	15	0.150754
C_crescentus	nd981.nd2	5	23	147	258	288	55.5	70.5	0.925	1.175	15	0.212766
C_crescentus	nd981.nd2	5	24	135	244	314	54.5	89.5	0.908333	1.49167	35	0.391061
C_crescentus	nd981.nd2	5	25	2	138	203	68	100.5	1.13333	1.675	32.5	0.323383
C_crescentus	nd981.nd2	5	26	58	181	270	61.5	106	1.025	1.76667	44.5	0.419811
C_crescentus	nd981.nd2	6	1	116	253	282	68.5	83	1.14167	1.38333	14.5	0.174699
C_crescentus	nd981.nd2	6	2	172	318	341	73	84.5	1.21667	1.40833	11.5	0.136095
C_crescentus	nd981.nd2	6	3	150	299	322	74.5	86	1.24167	1.43333	11.5	0.133721
C_crescentus	nd981.nd2	6	4	178	312	363	67	92.5	1.11667	1.54167	25.5	0.275676
C_crescentus	nd981.nd2	6	5	156	282	305	63	74.5	1.05	1.24167	11.5	0.154362
C_crescentus	nd981.nd2	6	6	217	353	400	68	91.5	1.13333	1.525	23.5	0.256831
C_crescentus	nd981.nd2	6	7	97	241	281	72	92	1.2	1.53333	20	0.217391
C_crescentus	nd981.nd2	6	8	82	222	266	70	92	1.16667	1.53333	22	0.23913
C_crescentus	nd981.nd2	6	9	188	351	373	81.5	92.5	1.35833	1.54167	11	0.118919
C_crescentus	nd981.nd2	6	10	168	312	350	72	91	1.2	1.51667	19	0.208791
C_crescentus	nd981.nd2	6	11	53	195	230	71	88.5	1.18333	1.475	17.5	0.19774
C_crescentus	nd981.nd2	6	13	207	346	401	69.5	97	1.15833	1.61667	27.5	0.283505
C_crescentus	nd981.nd2	6	14	192	343	375	75.5	91.5	1.25833	1.525	16	0.174863
C_crescentus	nd981.nd2	6	15	96	228	280	66	92	1.1	1.53333	26	0.282609
C_crescentus	nd981.nd2	6	16	98	230	255	66	78.5	1.1	1.30833	12.5	0.159236
C_crescentus	nd981.nd2	6	17	188	325	368	68.5	90	1.14167	1.5	21.5	0.238889
C_crescentus	nd981.nd2	6	18	70	228	259	79	94.5	1.31667	1.575	15.5	0.164021
C_crescentus	nd981.nd2	6	19	167	333	391	83	112	1.38333	1.86667	29	0.258929
C_crescentus	nd981.nd2	6	20	25	189	245	82	110	1.36667	1.83333	28	0.254545
C_crescentus	nd981.nd2	7	1	169	318	345	74.5	88	1.24167	1.46667	13.5	0.153409
C_crescentus	nd981.nd2	7	2	199	309	369	55	85	0.916667	1.41667	30	0.352941
C_crescentus	nd981.nd2	7	3	179	357	376	89	98.5	1.48333	1.64167	9.5	0.0964467
C_crescentus	nd981.nd2	7	4	95	270	284	87.5	94.5	1.45833	1.575	7	0.0740741
C_crescentus	nd981.nd2	7	5	95	213	266	59	85.5	0.983333	1.425	26.5	0.309942
C_crescentus	nd981.nd2	7	6	156	312	343	78	93.5	1.3	1.55833	15.5	0.165775
C_crescentus	nd981.nd2	7	7	185	336	391	75.5	103	1.25833	1.71667	27.5	0.26699
C_crescentus	nd981.nd2	7	8	1	171	244	85	121.5	1.41667	2.025	36.5	0.300412
C_crescentus	nd981.nd2	7	9	10	163	218	76.5	104	1.275	1.73333	27.5	0.264423
C_crescentus	nd981.nd2	7	10	174	318	375	72	100.5	1.2	1.675	28.5	0.283582
C_crescentus	nd981.nd2	7	11	291	412	464	60.5	86.5	1.00833	1.44167	26	0.300578
C_crescentus	nd981.nd2	7	12	151	288	323	68.5	86	1.14167	1.43333	17.5	0.203488
C_crescentus	nd981.nd2	7	13	145	265	302	60	78.5	1	1.30833	18.5	0.235669
C_crescentus	nd981.nd2	7	14	54	213	259	79.5	102.5	1.325	1.70833	23	0.22439
C_crescentus	nd981.nd2	7	15	103	277	288	87	92.5	1.45	1.54167	5.5	0.0594595
C_crescentus	nd981.nd2	7	16	185	335	366	75	90.5	1.25	1.50833	15.5	0.171271
C_crescentus	nd981.nd2	7	17	108	284	432	88	162	1.46667	2.7	74	0.45679
C_crescentus	nd981.nd2	7	18	83	201	255	59	86	0.983333	1.43333	27	0.313953
C_crescentus	nd981.nd2	7	19	213	344	395	65.5	91	1.09167	1.51667	25.5	0.28022
C_crescentus	nd981.nd2	7	21	162	287	343	62.5	90.5	1.04167	1.50833	28	0.309392
C_crescentus	nd981.nd2	7	22	105	238	286	66.5	90.5	1.10833	1.50833	24	0.265193
C_crescentus	nd981.nd2	7	23	205	328	384	61.5	89.5	1.025	1.49167	28	0.312849
C_crescentus	nd981.nd2	7	24	5	189	248	92	121.5	1.53333	2.025	29.5	0.242798
C_crescentus	nd981.nd2	7	25	168	305	360	68.5	96	1.14167	1.6	27.5	0.286458
C_crescentus	nd981.nd2	7	26	160	287	362	63.5	101	1.05833	1.68333	37.5	0.371287
C_crescentus	nd981.nd2	7	29	141	246	315	52.5	87	0.875	1.45	34.5	0.396552
C_crescentus	nd981.nd2	7	30	77	217	278	70	100.5	1.16667	1.675	30.5	0.303483
C_crescentus	nd981.nd2	7	31	131	263	284	66	76.5	1.1	1.275	10.5	0.137255
C_crescentus	nd981.nd2	7	32	2	179	217	88.5	107.5	1.475	1.79167	19	0.176744
C_crescentus	nd981.nd2	7	34	63	198	243	67.5	90	1.125	1.5	22.5	0.25
C_crescentus	nd981.nd2	7	35	174	318	351	72	88.5	1.2	1.475	16.5	0.186441
C_crescentus	nd981.nd2	7	36	50	217	249	83.5	99.5	1.39167	1.65833	16	0.160804
C_crescentus	nd981.nd2	7	37	148	270	317	61	84.5	1.01667	1.40833	23.5	0.278107
C_crescentus	nd981.nd2	7	38	90	240	299	75	104.5	1.25	1.74167	29.5	0.282297
C_crescentus	nd981.nd2	7	39	36	185	236	74.5	100	1.24167	1.66667	25.5	0.255
C_crescentus	nd981.nd2	7	40	98	234	263	68	82.5	1.13333	1.375	14.5	0.175758
C_crescentus	nd981.nd2	7	41	173	292	324	59.5	75.5	0.991667	1.25833	16	0.211921
C_crescentus	nd981.nd2	7	42	214	343	408	64.5	97	1.075	1.61667	32.5	0.335052
C_crescentus	nd981.nd2	7	43	171	328	403	78.5	116	1.30833	1.93333	37.5	0.323276
C_crescentus	nd981.nd2	7	44	210	362	394	76	92	1.26667	1.53333	16	0.173913
C_crescentus	nd981.nd2	7	45	181	316	361	67.5	90	1.125	1.5	22.5	0.25
P_immobile	nd975.nd2	1	1	129	250	255	605	630	10.0833	10.5	25	0.0396825
P_immobile	nd975.nd2	1	3	71	179	182	540	555	9	9.25	15	0.027027
P_immobile	nd975.nd2	1	4	177	310	341	665	820	11.0833	13.6667	155	0.189024
P_immobile	nd975.nd2	1	5	39	162	191	615	760	10.25	12.6667	145	0.190789
P_immobile	nd975.nd2	1	6	91	228	290	685	995	11.4167	16.5833	310	0.311558
P_immobile	nd975.nd2	1	7	73	202	219	645	730	10.75	12.1667	85	0.116438
P_immobile	nd975.nd2	1	9	72	181	194	545	610	9.08333	10.1667	65	0.106557
P_immobile	nd975.nd2	1	10	100	208	208	540	540	9	9	0	0
P_immobile	nd975.nd2	1	11	173	279	299	530	630	8.83333	10.5	100	0.15873
P_immobile	nd975.nd2	1	12	24	150	170	630	730	10.5	12.1667	100	0.136986
P_immobile	nd975.nd2	1	13	111	221	267	550	780	9.16667	13	230	0.294872
P_immobile	nd975.nd2	1	14	117	211	249	470	660	7.83333	11	190	0.287879
P_immobile	nd975.nd2	1	15	185	267	279	410	470	6.83333	7.83333	60	0.12766
P_immobile	nd975.nd2	1	16	133	222	266	445	665	7.41667	11.0833	220	0.330827
P_immobile	nd975.nd2	1	17	156	225	248	345	460	5.75	7.66667	115	0.25
P_immobile	nd975.nd2	1	18	77	213	224	680	735	11.3333	12.25	55	0.0748299
P_immobile	nd975.nd2	1	19	61	176	230	575	845	9.58333	14.0833	270	0.319527
P_immobile	nd975.nd2	2	2	31	146	172	575	705	9.58333	11.75	130	0.184397
P_immobile	nd975.nd2	2	4	146	257	266	555	600	9.25	10	45	0.075
P_immobile	nd975.nd2	2	5	104	214	310	550	1030	9.16667	17.1667	480	0.466019
P_immobile	nd975.nd2	2	9	120	245	251	625	655	10.4167	10.9167	30	0.0458015
P_immobile	nd975.nd2	2	11	52	200	224	740	860	12.3333	14.3333	120	0.139535
P_immobile	nd975.nd2	2	12	118	208	238	450	600	7.5	10	150	0.25
P_immobile	nd975.nd2	2	15	59	164	197	525	690	8.75	11.5	165	0.23913
P_immobile	nd975.nd2	2	16	130	254	264	620	670	10.3333	11.1667	50	0.0746269
P_immobile	nd975.nd2	2	17	133	255	260	610	635	10.1667	10.5833	25	0.0393701
P_immobile	nd975.nd2	2	18	95	202	228	535	665	8.91667	11.0833	130	0.195489
P_immobile	nd975.nd2	2	20	20	146	192	630	860	10.5	14.3333	230	0.267442
P_immobile	nd975.nd2	2	21	105	201	205	480	500	8	8.33333	20	0.04
P_immobile	nd975.nd2	2	22	116	230	260	570	720	9.5	12	150	0.208333
P_immobile	nd975.nd2	2	23	100	240	246	700	730	11.6667	12.1667	30	0.0410959
P_immobile	nd975.nd2	2	24	105	226	254	605	745	10.0833	12.4167	140	0.187919
P_immobile	nd975.nd2	2	25	142	256	307	570	825	9.5	13.75	255	0.309091
P_immobile	nd975.nd2	3	2	50	149	181	495	655	8.25	10.9167	160	0.244275
P_immobile	nd975.nd2	3	3	62	166	176	520	570	8.66667	9.5	50	0.0877193
P_immobile	nd975.nd2	3	4	104	213	236	545	660	9.08333	11	115	0.174242
P_immobile	nd975.nd2	3	5	184	301	316	585	660	9.75	11	75	0.113636
P_immobile	nd975.nd2	3	6	40	148	170	540	650	9	10.8333	110	0.169231
P_immobile	nd975.nd2	3	7	34	139	196	525	810	8.75	13.5	285	0.351852
P_immobile	nd975.nd2	3	9	169	266	292	485	615	8.08333	10.25	130	0.211382
P_immobile	nd975.nd2	3	10	112	220	223	540	555	9	9.25	15	0.027027
P_immobile	nd975.nd2	3	11	146	254	264	540	590	9	9.83333	50	0.0847458
P_immobile	nd975.nd2	3	14	21	164	171	715	750	11.9167	12.5	35	0.0466667
P_immobile	nd975.nd2	3	18	75	192	205	585	650	9.75	10.8333	65	0.1
P_immobile	nd975.nd2	3	20	119	240	264	605	725	10.0833	12.0833	120	0.165517
P_immobile	nd975.nd2	3	21	101	200	221	495	600	8.25	10	105	0.175
P_immobile	nd975.nd2	3	22	159	266	295	535	680	8.91667	11.3333	145	0.213235
P_immobile	nd975.nd2	3	23	28	125	141	485	565	8.08333	9.41667	80	0.141593
P_immobile	nd975.nd2	3	26	152	268	269	580	585	9.66667	9.75	5	0.00854701
P_immobile	nd975.nd2	3	28	91	191	219	500	640	8.33333	10.6667	140	0.21875
P_immobile	nd975.nd2	3	29	14	126	189	560	875	9.33333	14.5833	315	0.36
P_immobile	nd975.nd2	3	32	153	254	310	505	785	8.41667	13.0833	280	0.356688
P_immobile	nd975.nd2	3	33	140	259	264	595	620	9.91667	10.3333	25	0.0403226
P_immobile	nd975.nd2	3	34	198	284	293	430	475	7.16667	7.91667	45	0.0947368
P_immobile	nd975.nd2	3	35	164	265	286	505	610	8.41667	10.1667	105	0.172131
P_immobile	nd975.nd2	4	2	89	215	248	630	795	10.5	13.25	165	0.207547
P_immobile	nd975.nd2	4	8	134	251	265	585	655	9.75	10.9167	70	0.10687
P_immobile	nd975.nd2	4	13	52	190	197	690	725	11.5	12.0833	35	0.0482759
P_immobile	nd975.nd2	4	14	140	256	261	580	605	9.66667	10.0833	25	0.0413223
P_immobile	nd975.nd2	4	15	162	271	276	545	570	9.08333	9.5	25	0.0438596
P_immobile	nd975.nd2	4	16	83	244	258	805	875	13.4167	14.5833	70	0.08
P_immobile	nd975.nd2	4	17	146	289	338	715	960	11.9167	16	245	0.255208
P_immobile	nd975.nd2	4	18	127	226	270	495	715	8.25	11.9167	220	0.307692
P_immobile	nd975.nd2	4	19	106	224	239	590	665	9.83333	11.0833	75	0.112782
P_immobile	nd975.nd2	4	22	109	220	231	555	610	9.25	10.1667	55	0.0901639
P_immobile	nd975.nd2	4	23	22	127	161	525	695	8.75	11.5833	170	0.244604
P_immobile	nd975.nd2	4	26	53	177	202	620	745	10.3333	12.4167	125	0.167785
P_immobile	nd975.nd2	4	27	24	161	179	685	775	11.4167	12.9167	90	0.116129
P_immobile	nd975.nd2	4	28	129	223	275	470	730	7.83333	12.1667	260	0.356164
P_immobile	nd975.nd2	4	29	178	289	373	555	975	9.25	16.25	420	0.430769
P_immobile	nd975.nd2	4	30	70	186	233	580	815	9.66667	13.5833	235	0.288344
P_immobile	nd975.nd2	4	31	144	260	291	580	735	9.66667	12.25	155	0.210884
P_immobile	nd975.nd2	4	33	117	261	261	720	720	12	12	0	0
P_immobile	nd975.nd2	4	34	190	284	352	470	810	7.83333	13.5	340	0.419753
P_immobile	nd975.nd2	4	35	92	216	228	620	680	10.3333	11.3333	60	0.0882353
P_immobile	nd975.nd2	4	38	126	261	267	675	705	11.25	11.75	30	0.0425532
P_immobile	nd975.nd2	4	39	34	159	190	625	780	10.4167	13	155	0.198718
P_immobile	nd975.nd2	4	40	108	224	230	580	610	9.66667	10.1667	30	0.0491803
P_immobile	nd975.nd2	4	43	90	186	196	480	530	8	8.83333	50	0.0943396
P_immobile	nd975.nd2	4	44	151	246	279	475	640	7.91667	10.6667	165	0.257812
P_immobile	nd975.nd2	4	45	39	149	180	550	705	9.16667	11.75	155	0.219858
P_immobile	nd975.nd2	4	47	36	154	166	590	650	9.83333	10.8333	60	0.0923077
P_immobile	nd975.nd2	4	48	25	182	182	785	785	13.0833	13.0833	0	0
P_immobile	nd975.nd2	4	50	122	238	238	580	580	9.66667	9.66667	0	0
P_immobile	nd975.nd2	4	51	142	258	269	580	635	9.66667	10.5833	55	0.0866142
P_immobile	nd975.nd2	4	52	69	183	233	570	820	9.5	13.6667	250	0.304878
P_immobile	nd975.nd2	4	53	184	299	303	575	595	9.58333	9.91667	20	0.0336134
P_immobile	nd975.nd2	4	55	113	213	245	500	660	8.33333	11	160	0.242424
P_immobile	nd975.nd2	4	56	52	171	184	595	660	9.91667	11	65	0.0984848
P_immobile	nd975.nd2	4	57	11	164	180	765	845	12.75	14.0833	80	0.0946746
P_immobile	nd975.nd2	4	58	57	184	187	635	650	10.5833	10.8333	15	0.0230769
P_immobile	nd975.nd2	4	59	131	221	273	450	710	7.5	11.8333	260	0.366197
P_immobile	nd975.nd2	4	60	130	247	259	585	645	9.75	10.75	60	0.0930233
P_immobile	nd975.nd2	4	61	72	195	226	615	770	10.25	12.8333	155	0.201299
P_immobile	nd975.nd2	4	62	134	275	282	705	740	11.75	12.3333	35	0.0472973
P_immobile	nd975.nd2	4	63	98	225	225	635	635	10.5833	10.5833	0	0
P_immobile	nd975.nd2	4	64	87	206	215	595	640	9.91667	10.6667	45	0.0703125
P_immobile	nd975.nd2	4	66	110	207	231	485	605	8.08333	10.0833	120	0.198347
P_immobile	nd975.nd2	4	67	84	190	235	530	755	8.83333	12.5833	225	0.298013
P_immobile	nd975.nd2	4	68	179	277	307	490	640	8.16667	10.6667	150	0.234375
P_immobile	nd975.nd2	4	69	109	213	222	520	565	8.66667	9.41667	45	0.079646
P_immobile	nd975.nd2	5	7	153	270	302	585	745	9.75	12.4167	160	0.214765
P_immobile	nd975.nd2	5	8	93	200	200	535	535	8.91667	8.91667	0	0
P_immobile	nd975.nd2	5	15	85	188	219	515	670	8.58333	11.1667	155	0.231343
P_immobile	nd975.nd2	5	16	106	215	277	545	855	9.08333	14.25	310	0.362573
P_immobile	nd975.nd2	5	17	104	222	239	590	675	9.83333	11.25	85	0.125926
P_immobile	nd975.nd2	5	18	168	281	295	565	635	9.41667	10.5833	70	0.110236
P_immobile	nd975.nd2	5	19	9	151	160	710	755	11.8333	12.5833	45	0.0596026
P_immobile	nd975.nd2	5	21	94	204	225	550	655	9.16667	10.9167	105	0.160305
P_immobile	nd975.nd2	5	22	104	231	272	635	840	10.5833	14	205	0.244048
P_immobile	nd975.nd2	5	23	80	177	206	485	630	8.08333	10.5	145	0.230159
P_immobile	nd975.nd2	5	24	104	217	253	565	745	9.41667	12.4167	180	0.241611
P_immobile	nd975.nd2	5	25	82	196	212	570	650	9.5	10.8333	80	0.123077
P_immobile	nd975.nd2	5	26	33	187	187	770	770	12.8333	12.8333	0	0
P_immobile	nd975.nd2	5	27	241	365	380	620	695	10.3333	11.5833	75	0.107914
P_immobile	nd975.nd2	5	28	137	233	305	480	840	8	14	360	0.428571
P_immobile	nd975.nd2	5	29	131	233	289	510	790	8.5	13.1667	280	0.35443
P_immobile	nd975.nd2	5	32	108	190	219	410	555	6.83333	9.25	145	0.261261
P_immobile	nd975.nd2	5	33	113	197	224	420	555	7	9.25	135	0.243243
P_immobile	nd975.nd2	5	34	85	197	252	560	835	9.33333	13.9167	275	0.329341
P_immobile	nd975.nd2	5	35	18	169	183	755	825	12.5833	13.75	70	0.0848485
P_immobile	nd975.nd2	5	36	12	181	188	845	880	14.0833	14.6667	35	0.0397727
P_immobile	nd975.nd2	5	37	133	241	241	540	540	9	9	0	0
P_immobile	nd975.nd2	5	38	133	228	251	475	590	7.91667	9.83333	115	0.194915
P_immobile	nd975.nd2	5	39	30	156	161	630	655	10.5	10.9167	25	0.0381679
P_immobile	nd975.nd2	5	41	112	240	252	640	700	10.6667	11.6667	60	0.0857143
P_immobile	nd975.nd2	5	42	84	211	245	635	805	10.5833	13.4167	170	0.21118
P_immobile	nd975.nd2	5	43	59	156	204	485	725	8.08333	12.0833	240	0.331034
P_immobile	nd975.nd2	5	44	116	216	234	500	590	8.33333	9.83333	90	0.152542
P_immobile	nd975.nd2	5	45	107	222	231	575	620	9.58333	10.3333	45	0.0725806
P_immobile	nd975.nd2	5	46	130	230	266	500	680	8.33333	11.3333	180	0.264706
P_immobile	nd975.nd2	5	47	73	173	205	500	660	8.33333	11	160	0.242424
P_immobile	nd975.nd2	5	48	2	140	140	690	690	11.5	11.5	0	0
P_immobile	nd975.nd2	5	49	110	237	251	635	705	10.5833	11.75	70	0.0992908
P_immobile	nd975.nd2	5	50	60	172	195	560	675	9.33333	11.25	115	0.17037
P_immobile	nd975.nd2	5	51	156	256	290	500	670	8.33333	11.1667	170	0.253731
P_immobile	nd975.nd2	5	52	88	192	220	520	660	8.66667	11	140	0.212121
P_immobile	nd975.nd2	5	53	142	261	282	595	700	9.91667	11.6667	105	0.15
P_immobile	nd975.nd2	5	54	125	221	243	480	590	8	9.83333	110	0.186441
P_immobile	nd975.nd2	5	55	63	178	214	575	755	9.58333	12.5833	180	0.238411
P_immobile	nd975.nd2	5	56	68	190	205	610	685	10.1667	11.4167	75	0.109489
P_immobile	nd975.nd2	5	58	77	174	203	485	630	8.08333	10.5	145	0.230159
P_immobile	nd975.nd2	5	59	73	188	191	575	590	9.58333	9.83333	15	0.0254237
P_immobile	nd975.nd2	5	61	54	167	189	565	675	9.41667	11.25	110	0.162963
P_immobile	nd975.nd2	5	62	52	144	193	460	705	7.66667	11.75	245	0.347518
P_immobile	nd975.nd2	5	63	147	252	281	525	670	8.75	11.1667	145	0.216418
P_immobile	nd975.nd2	5	64	131	270	313	695	910	11.5833	15.1667	215	0.236264
P_immobile	nd975.nd2	5	65	72	184	198	560	630	9.33333	10.5	70	0.111111
P_immobile	nd975.nd2	5	68	78	248	253	850	875	14.1667	14.5833	25	0.0285714
P_immobile	nd975.nd2	5	69	11	155	174	720	815	12	13.5833	95	0.116564
P_immobile	nd975.nd2	5	71	84	179	179	475	475	7.91667	7.91667	0	0
P_immobile	nd975.nd2	5	72	159	258	267	495	540	8.25	9	45	0.0833333
P_immobile	nd975.nd2	5	73	106	197	215	455	545	7.58333	9.08333	90	0.165138
P_immobile	nd975.nd2	5	74	108	195	229	435	605	7.25	10.0833	170	0.280992
P_immobile	nd975.nd2	5	75	126	235	254	545	640	9.08333	10.6667	95	0.148438
P_immobile	nd975.nd2	5	76	134	266	313	660	895	11	14.9167	235	0.26257
P_immobile	nd975.nd2	5	77	142	263	280	605	690	10.0833	11.5	85	0.123188
P_immobile	nd975.nd2	5	78	100	212	245	560	725	9.33333	12.0833	165	0.227586
P_immobile	nd975.nd2	5	79	72	196	208	620	680	10.3333	11.3333	60	0.0882353
P_immobile	nd975.nd2	5	80	126	236	236	550	550	9.16667	9.16667	0	0
P_immobile	nd975.nd2	5	81	6	141	162	675	780	11.25	13	105	0.134615
P_immobile	nd975.nd2	5	82	83	187	205	520	610	8.66667	10.1667	90	0.147541
P_immobile	nd975.nd2	5	83	80	204	250	620	850	10.3333	14.1667	230	0.270588
P_immobile	nd975.nd2	5	84	176	282	289	530	565	8.83333	9.41667	35	0.0619469
P_immobile	nd975.nd2	5	85	145	223	247	390	510	6.5	8.5	120	0.235294
P_immobile	nd975.nd2	5	86	50	180	180	650	650	10.8333	10.8333	0	0
P_immobile	nd975.nd2	5	87	89	191	229	510	700	8.5	11.6667	190	0.271429
P_immobile	nd975.nd2	5	88	134	245	280	555	730	9.25	12.1667	175	0.239726
P_immobile	nd975.nd2	5	89	150	239	265	445	575	7.41667	9.58333	130	0.226087
P_immobile	nd985.nd2_biol-repA	1	1	45	145	192	500	735	8.33333	12.25	235	0.319728
P_immobile	nd985.nd2_biol-repA	1	2	79	174	208	475	645	7.91667	10.75	170	0.263566
P_immobile	nd985.nd2_biol-repA	1	3	123	207	235	420	560	7	9.33333	140	0.25
P_immobile	nd985.nd2_biol-repA	1	4	108	200	327	460	1095	7.66667	18.25	635	0.579909
P_immobile	nd985.nd2_biol-repA	1	5	114	214	250	500	680	8.33333	11.3333	180	0.264706
P_immobile	nd985.nd2_biol-repA	1	6	16	122	205	530	945	8.83333	15.75	415	0.439153
P_immobile	nd985.nd2_biol-repA	1	7	82	203	208	605	630	10.0833	10.5	25	0.0396825
P_immobile	nd985.nd2_biol-repA	1	8	62	166	204	520	710	8.66667	11.8333	190	0.267606
P_immobile	nd985.nd2_biol-repA	1	9	24	178	179	770	775	12.8333	12.9167	5	0.00645161
P_immobile	nd985.nd2_biol-repA	1	10	44	159	164	575	600	9.58333	10	25	0.0416667
P_immobile	nd985.nd2_biol-repA	1	11	119	220	287	505	840	8.41667	14	335	0.39881
P_immobile	nd985.nd2_biol-repA	1	12	143	264	280	605	685	10.0833	11.4167	80	0.116788
P_immobile	nd985.nd2_biol-repA	1	13	87	226	248	695	805	11.5833	13.4167	110	0.136646
P_immobile	nd985.nd2_biol-repA	1	14	116	231	240	575	620	9.58333	10.3333	45	0.0725806
P_immobile	nd985.nd2_biol-repA	1	15	167	243	256	380	445	6.33333	7.41667	65	0.146067
P_immobile	nd985.nd2_biol-repA	1	16	84	192	210	540	630	9	10.5	90	0.142857
P_immobile	nd985.nd2_biol-repA	1	17	174	286	336	560	810	9.33333	13.5	250	0.308642
P_immobile	nd985.nd2_biol-repA	1	18	78	182	224	520	730	8.66667	12.1667	210	0.287671
P_immobile	nd985.nd2_biol-repA	1	19	120	228	236	540	580	9	9.66667	40	0.0689655
P_immobile	nd985.nd2_biol-repA	1	20	106	203	211	485	525	8.08333	8.75	40	0.0761905
P_immobile	nd985.nd2_biol-repA	1	21	126	240	255	570	645	9.5	10.75	75	0.116279
P_immobile	nd985.nd2_biol-repA	1	23	85	206	261	605	880	10.0833	14.6667	275	0.3125
P_immobile	nd985.nd2_biol-repA	1	28	141	241	241	500	500	8.33333	8.33333	0	0
P_immobile	nd985.nd2_biol-repA	1	29	111	258	280	735	845	12.25	14.0833	110	0.130178
P_immobile	nd985.nd2_biol-repA	1	30	144	256	256	560	560	9.33333	9.33333	0	0
P_immobile	nd985.nd2_biol-repA	1	31	41	151	205	550	820	9.16667	13.6667	270	0.329268
P_immobile	nd985.nd2_biol-repA	1	33	156	263	276	535	600	8.91667	10	65	0.108333
P_immobile	nd985.nd2_biol-repA	1	34	99	231	231	660	660	11	11	0	0
P_immobile	nd985.nd2_biol-repA	1	35	92	197	235	525	715	8.75	11.9167	190	0.265734
P_immobile	nd985.nd2_biol-repA	1	36	140	240	310	500	850	8.33333	14.1667	350	0.411765
P_immobile	nd985.nd2_biol-repA	1	40	85	211	211	630	630	10.5	10.5	0	0
P_immobile	nd985.nd2_biol-repA	1	41	97	211	303	570	1030	9.5	17.1667	460	0.446602
P_immobile	nd985.nd2_biol-repA	1	42	145	285	285	700	700	11.6667	11.6667	0	0
P_immobile	nd985.nd2_biol-repA	1	43	59	172	172	565	565	9.41667	9.41667	0	0
P_immobile	nd985.nd2_biol-repA	1	44	64	164	194	500	650	8.33333	10.8333	150	0.230769
P_immobile	nd985.nd2_biol-repA	1	45	144	264	291	600	735	10	12.25	135	0.183673
P_immobile	nd985.nd2_biol-repA	1	46	68	157	167	445	495	7.41667	8.25	50	0.10101
P_immobile	nd985.nd2_biol-repA	1	49	82	225	225	715	715	11.9167	11.9167	0	0
P_immobile	nd985.nd2_biol-repA	1	50	120	212	262	460	710	7.66667	11.8333	250	0.352113
P_immobile	nd985.nd2_biol-repA	1	51	190	384	404	970	1070	16.1667	17.8333	100	0.0934579
P_immobile	nd985.nd2_biol-repA	1	53	164	282	318	590	770	9.83333	12.8333	180	0.233766
P_immobile	nd985.nd2_biol-repA	2	2	36	156	172	600	680	10	11.3333	80	0.117647
P_immobile	nd985.nd2_biol-repA	2	3	75	188	225	565	750	9.41667	12.5	185	0.246667
P_immobile	nd985.nd2_biol-repA	2	6	85	192	238	535	765	8.91667	12.75	230	0.300654
P_immobile	nd985.nd2_biol-repA	2	7	127	225	234	490	535	8.16667	8.91667	45	0.0841121
P_immobile	nd985.nd2_biol-repA	2	8	114	215	270	505	780	8.41667	13	275	0.352564
P_immobile	nd985.nd2_biol-repA	2	11	22	154	167	660	725	11	12.0833	65	0.0896552
P_immobile	nd985.nd2_biol-repA	2	12	181	300	309	595	640	9.91667	10.6667	45	0.0703125
P_immobile	nd985.nd2_biol-repA	2	13	185	337	350	760	825	12.6667	13.75	65	0.0787879
P_immobile	nd985.nd2_biol-repA	2	15	67	172	174	525	535	8.75	8.91667	10	0.0186916
P_immobile	nd985.nd2_biol-repA	2	16	126	253	293	635	835	10.5833	13.9167	200	0.239521
P_immobile	nd985.nd2_biol-repA	2	17	187	314	314	635	635	10.5833	10.5833	0	0
P_immobile	nd985.nd2_biol-repA	2	18	93	239	261	730	840	12.1667	14	110	0.130952
P_immobile	nd985.nd2_biol-repA	2	19	70	169	216	495	730	8.25	12.1667	235	0.321918
P_immobile	nd985.nd2_biol-repA	2	20	140	258	310	590	850	9.83333	14.1667	260	0.305882
P_immobile	nd985.nd2_biol-repA	2	22	72	167	200	475	640	7.91667	10.6667	165	0.257812
P_immobile	nd985.nd2_biol-repA	2	26	62	183	206	605	720	10.0833	12	115	0.159722
P_immobile	nd985.nd2_biol-repA	2	27	108	210	239	510	655	8.5	10.9167	145	0.221374
P_immobile	nd985.nd2_biol-repA	2	29	103	232	246	645	715	10.75	11.9167	70	0.0979021
P_immobile	nd985.nd2_biol-repA	2	30	113	208	271	475	790	7.91667	13.1667	315	0.398734
P_immobile	nd985.nd2_biol-repA	2	31	34	159	163	625	645	10.4167	10.75	20	0.0310078
P_immobile	nd985.nd2_biol-repA	2	32	78	226	226	740	740	12.3333	12.3333	0	0
P_immobile	nd985.nd2_biol-repA	2	34	186	300	315	570	645	9.5	10.75	75	0.116279
P_immobile	nd985.nd2_biol-repA	2	35	61	179	190	590	645	9.83333	10.75	55	0.0852713
P_immobile	nd985.nd2_biol-repA	2	37	63	214	251	755	940	12.5833	15.6667	185	0.196809
P_immobile	nd985.nd2_biol-repA	2	38	171	292	335	605	820	10.0833	13.6667	215	0.262195
P_immobile	nd985.nd2_biol-repA	2	39	102	200	258	490	780	8.16667	13	290	0.371795
P_immobile	nd985.nd2_biol-repA	2	41	78	196	223	590	725	9.83333	12.0833	135	0.186207
P_immobile	nd985.nd2_biol-repA	2	42	104	214	234	550	650	9.16667	10.8333	100	0.153846
P_immobile	nd985.nd2_biol-repA	2	43	156	279	331	615	875	10.25	14.5833	260	0.297143
P_immobile	nd985.nd2_biol-repA	2	44	113	246	246	665	665	11.0833	11.0833	0	0
P_immobile	nd985.nd2_biol-repA	2	45	220	335	401	575	905	9.58333	15.0833	330	0.364641
P_immobile	nd985.nd2_biol-repA	2	46	166	297	320	655	770	10.9167	12.8333	115	0.149351
P_immobile	nd985.nd2_biol-repA	2	47	183	305	321	610	690	10.1667	11.5	80	0.115942
P_immobile	nd985.nd2_biol-repA	2	48	144	263	267	595	615	9.91667	10.25	20	0.0325203
P_immobile	nd985.nd2_biol-repA	2	49	158	259	259	505	505	8.41667	8.41667	0	0
P_immobile	nd985.nd2_biol-repA	2	50	47	144	194	485	735	8.08333	12.25	250	0.340136
P_immobile	nd985.nd2_biol-repA	2	51	137	243	293	530	780	8.83333	13	250	0.320513
P_immobile	nd985.nd2_biol-repA	2	52	95	198	202	515	535	8.58333	8.91667	20	0.0373832
P_immobile	nd985.nd2_biol-repA	2	54	159	269	362	550	1015	9.16667	16.9167	465	0.458128
P_immobile	nd985.nd2_biol-repA	2	55	141	259	265	590	620	9.83333	10.3333	30	0.0483871
P_immobile	nd985.nd2_biol-repA	2	57	104	203	264	495	800	8.25	13.3333	305	0.38125
P_immobile	nd985.nd2_biol-repA	2	58	131	241	249	550	590	9.16667	9.83333	40	0.0677966
P_immobile	nd985.nd2_biol-repA	2	59	54	197	197	715	715	11.9167	11.9167	0	0
P_immobile	nd985.nd2_biol-repA	2	60	64	151	159	435	475	7.25	7.91667	40	0.0842105
P_immobile	nd985.nd2_biol-repA	2	61	25	146	308	605	1415	10.0833	23.5833	810	0.572438
P_immobile	nd985.nd2_biol-repA	2	63	152	264	298	560	730	9.33333	12.1667	170	0.232877
P_immobile	nd985.nd2_biol-repA	2	65	85	202	202	585	585	9.75	9.75	0	0
P_immobile	nd985.nd2_biol-repA	2	66	110	218	223	540	565	9	9.41667	25	0.0442478
P_immobile	nd985.nd2_biol-repA	2	67	8	151	175	715	835	11.9167	13.9167	120	0.143713
P_immobile	nd985.nd2_biol-repA	2	68	60	156	180	480	600	8	10	120	0.2
P_immobile	nd985.nd2_biol-repA	2	69	71	182	196	555	625	9.25	10.4167	70	0.112
P_immobile	nd985.nd2_biol-repA	2	70	112	239	266	635	770	10.5833	12.8333	135	0.175325
P_immobile	nd985.nd2_biol-repA	2	71	58	173	177	575	595	9.58333	9.91667	20	0.0336134
P_immobile	nd985.nd2_biol-repA	2	72	196	297	369	505	865	8.41667	14.4167	360	0.416185
P_immobile	nd985.nd2_biol-repA	2	73	215	310	318	475	515	7.91667	8.58333	40	0.0776699
P_immobile	nd985.nd2_biol-repA	2	75	170	284	284	570	570	9.5	9.5	0	0
P_immobile	nd985.nd2_biol-repA	2	76	108	234	249	630	705	10.5	11.75	75	0.106383
P_immobile	nd985.nd2_biol-repA	2	79	109	205	221	480	560	8	9.33333	80	0.142857
P_immobile	nd985.nd2_biol-repA	3	1	75	189	230	570	775	9.5	12.9167	205	0.264516
P_immobile	nd985.nd2_biol-repA	3	2	64	202	206	690	710	11.5	11.8333	20	0.028169
P_immobile	nd985.nd2_biol-repA	3	3	154	256	306	510	760	8.5	12.6667	250	0.328947
P_immobile	nd985.nd2_biol-repA	3	4	188	325	335	685	735	11.4167	12.25	50	0.0680272
P_immobile	nd985.nd2_biol-repA	3	5	163	273	281	550	590	9.16667	9.83333	40	0.0677966
P_immobile	nd985.nd2_biol-repA	3	6	85	187	205	510	600	8.5	10	90	0.15
P_immobile	nd985.nd2_biol-repA	3	7	147	289	387	710	1200	11.8333	20	490	0.408333
P_immobile	nd985.nd2_biol-repA	3	11	181	302	305	605	620	10.0833	10.3333	15	0.0241935
P_immobile	nd985.nd2_biol-repA	3	13	53	198	219	725	830	12.0833	13.8333	105	0.126506
P_immobile	nd985.nd2_biol-repA	3	16	87	216	239	645	760	10.75	12.6667	115	0.151316
P_immobile	nd985.nd2_biol-repA	3	17	54	151	166	485	560	8.08333	9.33333	75	0.133929
P_immobile	nd985.nd2_biol-repA	3	18	144	282	303	690	795	11.5	13.25	105	0.132075
P_immobile	nd985.nd2_biol-repA	3	19	84	188	192	520	540	8.66667	9	20	0.037037
P_immobile	nd985.nd2_biol-repA	3	21	12	160	181	740	845	12.3333	14.0833	105	0.12426
P_immobile	nd985.nd2_biol-repA	3	22	131	259	261	640	650	10.6667	10.8333	10	0.0153846
P_immobile	nd985.nd2_biol-repA	3	23	33	123	131	450	490	7.5	8.16667	40	0.0816327
P_immobile	nd985.nd2_biol-repA	3	24	172	265	269	465	485	7.75	8.08333	20	0.0412371
P_immobile	nd985.nd2_biol-repA	3	27	144	270	346	630	1010	10.5	16.8333	380	0.376238
P_immobile	nd985.nd2_biol-repA	3	28	119	219	238	500	595	8.33333	9.91667	95	0.159664
P_immobile	nd985.nd2_biol-repA	3	29	60	172	219	560	795	9.33333	13.25	235	0.295597
P_immobile	nd985.nd2_biol-repA	3	30	101	202	221	505	600	8.41667	10	95	0.158333
P_immobile	nd985.nd2_biol-repA	3	31	100	223	263	615	815	10.25	13.5833	200	0.245399
P_immobile	nd985.nd2_biol-repA	3	32	103	197	200	470	485	7.83333	8.08333	15	0.0309278
P_immobile	nd985.nd2_biol-repA	3	33	96	210	210	570	570	9.5	9.5	0	0
P_immobile	nd985.nd2_biol-repA	3	34	108	189	189	405	405	6.75	6.75	0	0
P_immobile	nd985.nd2_biol-repA	3	35	201	336	340	675	695	11.25	11.5833	20	0.028777
P_immobile	nd985.nd2_biol-repA	3	37	204	319	361	575	785	9.58333	13.0833	210	0.267516
P_immobile	nd985.nd2_biol-repA	3	38	71	193	193	610	610	10.1667	10.1667	0	0
P_immobile	nd985.nd2_biol-repA	3	39	145	288	392	715	1235	11.9167	20.5833	520	0.421053
P_immobile	nd985.nd2_biol-repA	3	40	104	213	237	545	665	9.08333	11.0833	120	0.180451
P_immobile	nd985.nd2_biol-repA	3	42	139	259	264	600	625	10	10.4167	25	0.04
P_immobile	nd985.nd2_biol-repA	3	43	157	277	299	600	710	10	11.8333	110	0.15493
P_immobile	nd985.nd2_biol-repA	3	44	96	223	240	635	720	10.5833	12	85	0.118056
P_immobile	nd985.nd2_biol-repA	3	45	77	205	287	640	1050	10.6667	17.5	410	0.390476
P_immobile	nd985.nd2_biol-repA	3	46	95	205	250	550	775	9.16667	12.9167	225	0.290323
P_immobile	nd985.nd2_biol-repA	3	48	98	233	274	675	880	11.25	14.6667	205	0.232955
P_immobile	nd985.nd2_biol-repA	3	50	16	151	182	675	830	11.25	13.8333	155	0.186747
P_immobile	nd985.nd2_biol-repA	3	51	20	140	145	600	625	10	10.4167	25	0.04
P_immobile	nd985.nd2_biol-repA	3	52	95	227	255	660	800	11	13.3333	140	0.175
P_immobile	nd985.nd2_biol-repA	3	53	66	162	166	480	500	8	8.33333	20	0.04
P_immobile	nd985.nd2_biol-repA	3	54	140	243	273	515	665	8.58333	11.0833	150	0.225564
P_immobile	nd985.nd2_biol-repA	3	55	28	205	211	885	915	14.75	15.25	30	0.0327869
P_immobile	nd985.nd2_biol-repA	3	57	59	192	270	665	1055	11.0833	17.5833	390	0.369668
P_immobile	nd985.nd2_biol-repA	3	61	134	241	256	535	610	8.91667	10.1667	75	0.122951
P_immobile	nd985.nd2_biol-repA	3	62	55	148	156	465	505	7.75	8.41667	40	0.0792079
P_immobile	nd985.nd2_biol-repA	3	65	98	215	226	585	640	9.75	10.6667	55	0.0859375
P_immobile	nd985.nd2_biol-repA	3	69	95	246	270	755	875	12.5833	14.5833	120	0.137143
P_immobile	nd985.nd2_biol-repA	3	70	136	270	297	670	805	11.1667	13.4167	135	0.167702
P_immobile	nd985.nd2_biol-repA	3	72	146	264	319	590	865	9.83333	14.4167	275	0.317919
P_immobile	nd985.nd2_biol-repA	3	73	18	134	156	580	690	9.66667	11.5	110	0.15942
P_immobile	nd985.nd2_biol-repA	3	74	155	290	296	675	705	11.25	11.75	30	0.0425532
P_immobile	nd985.nd2_biol-repA	3	75	102	207	225	525	615	8.75	10.25	90	0.146341
P_immobile	nd985.nd2_biol-repA	3	77	64	169	245	525	905	8.75	15.0833	380	0.41989
P_immobile	nd985.nd2_biol-repA	3	78	149	263	291	570	710	9.5	11.8333	140	0.197183
P_immobile	nd985.nd2_biol-repA	3	79	199	300	318	505	595	8.41667	9.91667	90	0.151261
P_immobile	nd985.nd2_biol-repA	3	80	173	288	332	575	795	9.58333	13.25	220	0.27673
P_immobile	nd985.nd2_biol-repA	3	82	205	340	380	675	875	11.25	14.5833	200	0.228571
P_immobile	nd985.nd2_biol-repA	3	84	124	269	276	725	760	12.0833	12.6667	35	0.0460526
P_immobile	nd985.nd2_biol-repA	3	87	130	251	268	605	690	10.0833	11.5	85	0.123188
P_immobile	nd985.nd2_biol-repA	3	88	159	275	327	580	840	9.66667	14	260	0.309524
P_immobile	nd985.nd2_biol-repA	3	89	82	170	202	440	600	7.33333	10	160	0.266667
P_immobile	nd985.nd2_biol-repA	3	91	111	208	228	485	585	8.08333	9.75	100	0.17094
P_immobile	nd985.nd2_biol-repA	3	92	42	154	195	560	765	9.33333	12.75	205	0.267974
P_immobile	nd985.nd2_biol-repA	3	93	195	328	482	665	1435	11.0833	23.9167	770	0.536585
P_immobile	nd985.nd2_biol-repA	3	94	178	288	320	550	710	9.16667	11.8333	160	0.225352
P_immobile	nd985.nd2_biol-repA	3	98	59	148	185	445	630	7.41667	10.5	185	0.293651
P_immobile	nd985.nd2_biol-repA	3	99	190	348	348	790	790	13.1667	13.1667	0	0
P_immobile	nd985.nd2_biol-repA	3	100	70	153	216	415	730	6.91667	12.1667	315	0.431507
P_immobile	nd985.nd2_biol-repA	3	101	161	261	306	500	725	8.33333	12.0833	225	0.310345
P_immobile	nd985.nd2_biol-repA	3	103	53	164	205	555	760	9.25	12.6667	205	0.269737
P_immobile	nd985.nd2_biol-repA	3	104	149	243	305	470	780	7.83333	13	310	0.397436
P_immobile	nd985.nd2_biol-repA	3	105	180	248	262	340	410	5.66667	6.83333	70	0.170732
P_immobile	nd985.nd2_biol-repA	3	106	164	310	357	730	965	12.1667	16.0833	235	0.243523
P_immobile	nd985.nd2_biol-repA	3	109	192	339	339	735	735	12.25	12.25	0	0
P_immobile	nd985.nd2_biol-repA	3	110	109	251	292	710	915	11.8333	15.25	205	0.224044
P_immobile	nd985.nd2_biol-repA	3	111	105	255	268	750	815	12.5	13.5833	65	0.0797546
P_immobile	nd985.nd2_biol-repA	3	112	93	214	230	605	685	10.0833	11.4167	80	0.116788
P_immobile	nd985.nd2_biol-repA	3	116	25	144	174	595	745	9.91667	12.4167	150	0.201342
P_immobile	nd985.nd2_biol-repA	3	117	72	184	184	560	560	9.33333	9.33333	0	0
P_immobile	nd985.nd2_biol-repB	4	2	118	236	236	590	590	9.83333	9.83333	0	0
P_immobile	nd985.nd2_biol-repB	4	4	187	278	288	455	505	7.58333	8.41667	50	0.0990099
P_immobile	nd985.nd2_biol-repB	4	5	278	417	473	695	975	11.5833	16.25	280	0.287179
P_immobile	nd985.nd2_biol-repB	4	7	110	223	262	565	760	9.41667	12.6667	195	0.256579
P_immobile	nd985.nd2_biol-repB	4	8	249	376	428	635	895	10.5833	14.9167	260	0.290503
P_immobile	nd985.nd2_biol-repB	4	10	52	169	176	585	620	9.75	10.3333	35	0.0564516
P_immobile	nd985.nd2_biol-repB	4	11	131	296	320	825	945	13.75	15.75	120	0.126984
P_immobile	nd985.nd2_biol-repB	4	12	67	174	182	535	575	8.91667	9.58333	40	0.0695652
P_immobile	nd985.nd2_biol-repB	4	13	54	174	212	600	790	10	13.1667	190	0.240506
P_immobile	nd985.nd2_biol-repB	4	15	108	225	238	585	650	9.75	10.8333	65	0.1
P_immobile	nd985.nd2_biol-repB	4	16	27	156	156	645	645	10.75	10.75	0	0
P_immobile	nd985.nd2_biol-repB	4	17	180	294	294	570	570	9.5	9.5	0	0
P_immobile	nd985.nd2_biol-repB	4	19	136	253	274	585	690	9.75	11.5	105	0.152174
P_immobile	nd985.nd2_biol-repB	4	20	130	235	246	525	580	8.75	9.66667	55	0.0948276
P_immobile	nd985.nd2_biol-repB	4	21	68	189	249	605	905	10.0833	15.0833	300	0.331492
P_immobile	nd985.nd2_biol-repB	4	22	93	182	197	445	520	7.41667	8.66667	75	0.144231
P_immobile	nd985.nd2_biol-repB	4	23	82	165	187	415	525	6.91667	8.75	110	0.209524
P_immobile	nd985.nd2_biol-repB	4	24	118	232	249	570	655	9.5	10.9167	85	0.129771
P_immobile	nd985.nd2_biol-repB	4	25	119	218	231	495	560	8.25	9.33333	65	0.116071
P_immobile	nd985.nd2_biol-repB	4	26	112	224	232	560	600	9.33333	10	40	0.0666667
P_immobile	nd985.nd2_biol-repB	4	27	82	208	208	630	630	10.5	10.5	0	0
P_immobile	nd985.nd2_biol-repB	4	28	85	171	187	430	510	7.16667	8.5	80	0.156863
P_immobile	nd985.nd2_biol-repB	4	29	121	237	252	580	655	9.66667	10.9167	75	0.114504
P_immobile	nd985.nd2_biol-repB	4	30	67	287	301	1100	1170	18.3333	19.5	70	0.0598291
P_immobile	nd985.nd2_biol-repB	4	31	4	152	172	740	840	12.3333	14	100	0.119048
P_immobile	nd985.nd2_biol-repB	4	32	5	123	130	590	625	9.83333	10.4167	35	0.056
P_immobile	nd985.nd2_biol-repB	4	33	13	146	173	665	800	11.0833	13.3333	135	0.16875
P_immobile	nd985.nd2_biol-repB	4	34	97	192	253	475	780	7.91667	13	305	0.391026
P_immobile	nd985.nd2_biol-repB	4	35	76	176	241	500	825	8.33333	13.75	325	0.393939
P_immobile	nd985.nd2_biol-repB	4	36	98	187	195	445	485	7.41667	8.08333	40	0.0824742
P_immobile	nd985.nd2_biol-repB	4	37	72	210	210	690	690	11.5	11.5	0	0
P_immobile	nd985.nd2_biol-repB	4	38	149	275	292	630	715	10.5	11.9167	85	0.118881
P_immobile	nd985.nd2_biol-repB	4	39	82	205	284	615	1010	10.25	16.8333	395	0.391089
P_immobile	nd985.nd2_biol-repB	4	40	191	337	342	730	755	12.1667	12.5833	25	0.0331126
P_immobile	nd985.nd2_biol-repB	4	41	134	235	279	505	725	8.41667	12.0833	220	0.303448
P_immobile	nd985.nd2_biol-repB	4	42	136	277	311	705	875	11.75	14.5833	170	0.194286
P_immobile	nd985.nd2_biol-repB	4	43	98	233	233	675	675	11.25	11.25	0	0
P_immobile	nd985.nd2_biol-repB	4	44	162	269	274	535	560	8.91667	9.33333	25	0.0446429
P_immobile	nd985.nd2_biol-repB	4	45	119	227	228	540	545	9	9.08333	5	0.00917431
P_immobile	nd985.nd2_biol-repB	4	46	135	248	301	565	830	9.41667	13.8333	265	0.319277
P_immobile	nd985.nd2_biol-repB	4	47	113	228	243	575	650	9.58333	10.8333	75	0.115385
P_immobile	nd985.nd2_biol-repB	4	48	109	226	236	585	635	9.75	10.5833	50	0.0787402
P_immobile	nd985.nd2_biol-repB	4	49	103	202	242	495	695	8.25	11.5833	200	0.28777
P_immobile	nd985.nd2_biol-repB	4	50	20	149	153	645	665	10.75	11.0833	20	0.0300752
P_immobile	nd985.nd2_biol-repB	4	51	84	182	305	490	1105	8.16667	18.4167	615	0.556561
P_immobile	nd985.nd2_biol-repB	4	52	180	292	301	560	605	9.33333	10.0833	45	0.0743802
P_immobile	nd985.nd2_biol-repB	4	54	122	243	247	605	625	10.0833	10.4167	20	0.032
P_immobile	nd985.nd2_biol-repB	4	55	128	271	282	715	770	11.9167	12.8333	55	0.0714286
P_immobile	nd985.nd2_biol-repB	4	56	188	315	346	635	790	10.5833	13.1667	155	0.196203
P_immobile	nd985.nd2_biol-repB	4	57	220	336	377	580	785	9.66667	13.0833	205	0.261146
P_immobile	nd985.nd2_biol-repB	4	58	40	203	222	815	910	13.5833	15.1667	95	0.104396
P_immobile	nd985.nd2_biol-repB	4	59	93	175	202	410	545	6.83333	9.08333	135	0.247706
P_immobile	nd985.nd2_biol-repB	4	60	64	195	199	655	675	10.9167	11.25	20	0.0296296
P_immobile	nd985.nd2_biol-repB	5	2	35	175	175	700	700	11.6667	11.6667	0	0
P_immobile	nd985.nd2_biol-repB	5	4	85	193	264	540	895	9	14.9167	355	0.396648
P_immobile	nd985.nd2_biol-repB	5	5	129	231	261	510	660	8.5	11	150	0.227273
P_immobile	nd985.nd2_biol-repB	5	6	203	243	298	200	475	3.33333	7.91667	275	0.578947
P_immobile	nd985.nd2_biol-repB	5	7	173	279	291	530	590	8.83333	9.83333	60	0.101695
P_immobile	nd985.nd2_biol-repB	5	9	145	250	296	525	755	8.75	12.5833	230	0.304636
P_immobile	nd985.nd2_biol-repB	5	10	157	280	285	615	640	10.25	10.6667	25	0.0390625
P_immobile	nd985.nd2_biol-repB	5	11	167	274	279	535	560	8.91667	9.33333	25	0.0446429
P_immobile	nd985.nd2_biol-repB	5	12	80	217	249	685	845	11.4167	14.0833	160	0.189349
P_immobile	nd985.nd2_biol-repB	5	13	176	269	271	465	475	7.75	7.91667	10	0.0210526
P_immobile	nd985.nd2_biol-repB	5	14	152	264	277	560	625	9.33333	10.4167	65	0.104
P_immobile	nd985.nd2_biol-repB	5	15	135	245	274	550	695	9.16667	11.5833	145	0.208633
P_immobile	nd985.nd2_biol-repB	5	17	24	152	154	640	650	10.6667	10.8333	10	0.0153846
P_immobile	nd985.nd2_biol-repB	5	19	105	211	226	530	605	8.83333	10.0833	75	0.123967
P_immobile	nd985.nd2_biol-repB	5	20	111	227	227	580	580	9.66667	9.66667	0	0
P_immobile	nd985.nd2_biol-repB	5	21	105	206	220	505	575	8.41667	9.58333	70	0.121739
P_immobile	nd985.nd2_biol-repB	5	22	41	159	160	590	595	9.83333	9.91667	5	0.00840336
P_immobile	nd985.nd2_biol-repB	5	23	83	202	219	595	680	9.91667	11.3333	85	0.125
P_immobile	nd985.nd2_biol-repB	5	24	37	232	256	975	1095	16.25	18.25	120	0.109589
P_immobile	nd985.nd2_biol-repB	5	25	67	206	285	695	1090	11.5833	18.1667	395	0.362385
P_immobile	nd985.nd2_biol-repB	5	26	147	254	254	535	535	8.91667	8.91667	0	0
P_immobile	nd985.nd2_biol-repB	5	27	165	271	307	530	710	8.83333	11.8333	180	0.253521
P_immobile	nd985.nd2_biol-repB	5	28	126	215	249	445	615	7.41667	10.25	170	0.276423
P_immobile	nd985.nd2_biol-repB	5	29	110	241	241	655	655	10.9167	10.9167	0	0
P_immobile	nd985.nd2_biol-repB	5	30	82	195	202	565	600	9.41667	10	35	0.0583333
P_immobile	nd985.nd2_biol-repB	5	31	79	213	236	670	785	11.1667	13.0833	115	0.146497
P_immobile	nd985.nd2_biol-repB	5	32	10	120	156	550	730	9.16667	12.1667	180	0.246575
P_immobile	nd985.nd2_biol-repB	5	33	108	228	285	600	885	10	14.75	285	0.322034
P_immobile	nd985.nd2_biol-repB	5	34	78	224	228	730	750	12.1667	12.5	20	0.0266667
P_immobile	nd985.nd2_biol-repB	5	35	84	220	254	680	850	11.3333	14.1667	170	0.2
P_immobile	nd985.nd2_biol-repB	5	37	22	157	200	675	890	11.25	14.8333	215	0.241573
P_immobile	nd985.nd2_biol-repB	5	38	118	249	256	655	690	10.9167	11.5	35	0.0507246
P_immobile	nd985.nd2_biol-repB	5	39	165	270	307	525	710	8.75	11.8333	185	0.260563
P_immobile	nd985.nd2_biol-repB	6	1	146	259	262	565	580	9.41667	9.66667	15	0.0258621
P_immobile	nd985.nd2_biol-repB	6	2	131	241	259	550	640	9.16667	10.6667	90	0.140625
P_immobile	nd985.nd2_biol-repB	6	3	89	202	208	565	595	9.41667	9.91667	30	0.0504202
P_immobile	nd985.nd2_biol-repB	6	4	51	178	212	635	805	10.5833	13.4167	170	0.21118
P_immobile	nd985.nd2_biol-repB	6	6	178	295	312	585	670	9.75	11.1667	85	0.126866
P_immobile	nd985.nd2_biol-repB	6	9	11	117	139	530	640	8.83333	10.6667	110	0.171875
P_immobile	nd985.nd2_biol-repB	6	10	145	251	262	530	585	8.83333	9.75	55	0.0940171
P_immobile	nd985.nd2_biol-repB	6	11	97	197	210	500	565	8.33333	9.41667	65	0.115044
P_immobile	nd985.nd2_biol-repB	6	12	116	246	253	650	685	10.8333	11.4167	35	0.0510949
P_immobile	nd985.nd2_biol-repB	6	13	128	224	285	480	785	8	13.0833	305	0.388535
P_immobile	nd985.nd2_biol-repB	6	14	79	195	218	580	695	9.66667	11.5833	115	0.165468
P_immobile	nd985.nd2_biol-repB	6	15	52	185	185	665	665	11.0833	11.0833	0	0
P_immobile	nd985.nd2_biol-repB	6	16	41	168	173	635	660	10.5833	11	25	0.0378788
P_immobile	nd985.nd2_biol-repB	6	17	133	238	250	525	585	8.75	9.75	60	0.102564
P_immobile	nd985.nd2_biol-repB	6	18	44	167	198	615	770	10.25	12.8333	155	0.201299
P_immobile	nd985.nd2_biol-repB	6	19	59	195	215	680	780	11.3333	13	100	0.128205
P_immobile	nd985.nd2_biol-repB	6	21	134	217	225	415	455	6.91667	7.58333	40	0.0879121
P_immobile	nd985.nd2_biol-repB	6	22	47	194	218	735	855	12.25	14.25	120	0.140351
P_immobile	nd985.nd2_biol-repB	6	23	86	206	215	600	645	10	10.75	45	0.0697674
P_immobile	nd985.nd2_biol-repB	6	24	111	216	218	525	535	8.75	8.91667	10	0.0186916
P_immobile	nd985.nd2_biol-repB	6	25	58	190	192	660	670	11	11.1667	10	0.0149254
P_immobile	nd985.nd2_biol-repB	6	26	96	208	246	560	750	9.33333	12.5	190	0.253333
P_immobile	nd985.nd2_biol-repB	6	27	38	171	197	665	795	11.0833	13.25	130	0.163522
P_immobile	nd985.nd2_biol-repB	6	28	86	244	261	790	875	13.1667	14.5833	85	0.0971429
P_immobile	nd985.nd2_biol-repB	6	29	47	147	164	500	585	8.33333	9.75	85	0.145299
P_immobile	nd985.nd2_biol-repB	6	30	57	176	186	595	645	9.91667	10.75	50	0.0775194
P_immobile	nd985.nd2_biol-repB	6	31	65	177	177	560	560	9.33333	9.33333	0	0
P_immobile	nd985.nd2_biol-repB	6	32	44	145	146	505	510	8.41667	8.5	5	0.00980392
P_immobile	nd985.nd2_biol-repB	6	33	68	177	227	545	795	9.08333	13.25	250	0.314465
P_immobile	nd985.nd2_biol-repB	6	34	103	227	234	620	655	10.3333	10.9167	35	0.0534351
P_immobile	nd985.nd2_biol-repB	6	35	75	180	194	525	595	8.75	9.91667	70	0.117647
P_immobile	nd985.nd2_biol-repB	6	37	130	241	263	555	665	9.25	11.0833	110	0.165414
P_immobile	nd985.nd2_biol-repB	6	38	122	227	227	525	525	8.75	8.75	0	0
P_immobile	nd985.nd2_biol-repB	6	39	88	227	258	695	850	11.5833	14.1667	155	0.182353
P_immobile	nd985.nd2_biol-repB	6	40	118	224	227	530	545	8.83333	9.08333	15	0.0275229
P_immobile	nd985.nd2_biol-repB	6	41	141	259	262	590	605	9.83333	10.0833	15	0.0247934
P_immobile	nd985.nd2_biol-repB	6	42	45	179	185	670	700	11.1667	11.6667	30	0.0428571
P_immobile	nd985.nd2_biol-repB	6	43	41	173	173	660	660	11	11	0	0
P_immobile	nd985.nd2_biol-repB	6	44	47	177	254	650	1035	10.8333	17.25	385	0.371981
P_immobile	nd985.nd2_biol-repB	6	45	138	251	251	565	565	9.41667	9.41667	0	0
E_coli	nd976.nd2	1	1	23	165	196	47.3333	57.6667	0.788889	0.961111	10.3333	0.179191
E_coli	nd976.nd2	1	2	0	113	172	37.6667	57.3333	0.627778	0.955556	19.6667	0.343023
E_coli	nd976.nd2	1	3	149	213	225	21.3333	25.3333	0.355556	0.422222	4	0.157895
E_coli	nd976.nd2	1	4	71	216	216	48.3333	48.3333	0.805556	0.805556	0	0
E_coli	nd976.nd2	1	6	102	216	270	38	56	0.633333	0.933333	18	0.321429
E_coli	nd976.nd2	1	7	139	229	254	30	38.3333	0.5	0.638889	8.33333	0.217391
E_coli	nd976.nd2	1	8	102	212	261	36.6667	53	0.611111	0.883333	16.3333	0.308176
E_coli	nd976.nd2	2	1	32	162	214	43.3333	60.6667	0.722222	1.01111	17.3333	0.285714
E_coli	nd976.nd2	2	2	58	178	220	40	54	0.666667	0.9	14	0.259259
E_coli	nd976.nd2	2	3	107	203	203	32	32	0.533333	0.533333	0	0
E_coli	nd976.nd2	2	4	39	196	224	52.3333	61.6667	0.872222	1.02778	9.33333	0.151351
E_coli	nd976.nd2	2	5	50	177	186	42.3333	45.3333	0.705556	0.755556	3	0.0661765
E_coli	nd976.nd2	2	6	116	223	223	35.6667	35.6667	0.594444	0.594444	0	0
E_coli	nd976.nd2	2	7	66	186	213	40	49	0.666667	0.816667	9	0.183673
E_coli	nd976.nd2	2	8	58	184	210	42	50.6667	0.7	0.844444	8.66667	0.171053
E_coli	nd976.nd2	2	9	121	220	249	33	42.6667	0.55	0.711111	9.66667	0.226562
E_coli	nd976.nd2	2	10	159	211	216	17.3333	19	0.288889	0.316667	1.66667	0.0877193
E_coli	nd976.nd2	2	11	115	229	245	38	43.3333	0.633333	0.722222	5.33333	0.123077
E_coli	nd976.nd2	2	12	142	245	281	34.3333	46.3333	0.572222	0.772222	12	0.258993
E_coli	nd976.nd2	2	13	62	177	188	38.3333	42	0.638889	0.7	3.66667	0.0873016
E_coli	nd976.nd2	2	14	72	213	252	47	60	0.783333	1	13	0.216667
E_coli	nd978.nd2	1	4	81	145	153	21.3333	24	0.355556	0.4	2.66667	0.111111
E_coli	nd978.nd2	1	5	28	136	153	36	41.6667	0.6	0.694444	5.66667	0.136
E_coli	nd978.nd2	1	6	30	143	167	37.6667	45.6667	0.627778	0.761111	8	0.175182
E_coli	nd978.nd2	1	7	74	157	164	27.6667	30	0.461111	0.5	2.33333	0.0777778
E_coli	nd978.nd2	1	8	45	118	143	24.3333	32.6667	0.405556	0.544444	8.33333	0.255102
E_coli	nd978.nd2	1	9	20	109	109	29.6667	29.6667	0.494444	0.494444	0	0
E_coli	nd978.nd2	1	13	114	169	202	18.3333	29.3333	0.305556	0.488889	11	0.375
E_coli	nd978.nd2	1	14	85	148	200	21	38.3333	0.35	0.638889	17.3333	0.452174
E_coli	nd978.nd2	2	1	39	139	151	33.3333	37.3333	0.555556	0.622222	4	0.107143
E_coli	nd978.nd2	2	2	64	139	139	25	25	0.416667	0.416667	0	0
E_coli	nd978.nd2	2	3	79	154	154	25	25	0.416667	0.416667	0	0
E_coli	nd978.nd2	2	4	21	111	111	30	30	0.5	0.5	0	0
E_coli	nd978.nd2	2	5	44	98	100	18	18.6667	0.3	0.311111	0.666667	0.0357143
E_coli	nd978.nd2	2	6	12	113	214	33.6667	67.3333	0.561111	1.12222	33.6667	0.5
E_coli	nd978.nd2	2	8	85	156	156	23.6667	23.6667	0.394444	0.394444	0	0
E_coli	nd978.nd2	2	9	21	121	121	33.3333	33.3333	0.555556	0.555556	0	0
E_coli	nd978.nd2	2	11	92	191	207	33	38.3333	0.55	0.638889	5.33333	0.13913
E_coli	nd978.nd2	2	12	12	100	103	29.3333	30.3333	0.488889	0.505556	1	0.032967
E_coli	nd978.nd2	2	13	60	139	146	26.3333	28.6667	0.438889	0.477778	2.33333	0.0813953
E_coli	nd978.nd2	3	1	60	166	205	35.3333	48.3333	0.588889	0.805556	13	0.268966
E_coli	nd978.nd2	3	2	40	102	121	20.6667	27	0.344444	0.45	6.33333	0.234568
E_coli	nd978.nd2	3	3	62	146	174	28	37.3333	0.466667	0.622222	9.33333	0.25
E_coli	nd978.nd2	3	4	67	165	165	32.6667	32.6667	0.544444	0.544444	0	0
E_coli	nd978.nd2	3	5	34	112	118	26	28	0.433333	0.466667	2	0.0714286
E_coli	nd978.nd2	3	6	134	195	225	20.3333	30.3333	0.338889	0.505556	10	0.32967
E_coli	nd978.nd2	3	7	71	167	187	32	38.6667	0.533333	0.644444	6.66667	0.172414
E_coli	nd978.nd2	3	8	27	93	100	22	24.3333	0.366667	0.405556	2.33333	0.0958904
E_coli	nd978.nd2	3	9	72	141	150	23	26	0.383333	0.433333	3	0.115385
E_coli	nd978.nd2	3	10	90	161	179	23.6667	29.6667	0.394444	0.494444	6	0.202247
E_coli	nd978.nd2	3	11	11	137	159	42	49.3333	0.7	0.822222	7.33333	0.148649
E_coli	nd978.nd2	3	13	48	108	108	20	20	0.333333	0.333333	0	0
E_coli	nd978.nd2	4	1	19	110	124	30.3333	35	0.505556	0.583333	4.66667	0.133333
E_coli	nd978.nd2	4	2	98	166	219	22.6667	40.3333	0.377778	0.672222	17.6667	0.438017
E_coli	nd978.nd2	4	3	34	124	124	30	30	0.5	0.5	0	0
E_coli	nd978.nd2	4	4	57	110	179	17.6667	40.6667	0.294444	0.677778	23	0.565574
E_coli	nd978.nd2	4	5	33	106	141	24.3333	36	0.405556	0.6	11.6667	0.324074
E_coli	nd978.nd2	4	6	20	108	122	29.3333	34	0.488889	0.566667	4.66667	0.137255
E_coli	nd978.nd2	4	7	79	154	225	25	48.6667	0.416667	0.811111	23.6667	0.486301
E_coli	nd978.nd2	4	8	16	100	137	28	40.3333	0.466667	0.672222	12.3333	0.305785
E_coli	nd978.nd2	4	9	31	114	161	27.6667	43.3333	0.461111	0.722222	15.6667	0.361538
E_coli	nd978.nd2	4	10	48	121	139	24.3333	30.3333	0.405556	0.505556	6	0.197802
E_coli	nd978.nd2	4	11	12	104	122	30.6667	36.6667	0.511111	0.611111	6	0.163636
E_coli	nd978.nd2	4	12	62	143	179	27	39	0.45	0.65	12	0.307692
E_coli	nd978.nd2	5	1	35	109	119	24.6667	28	0.411111	0.466667	3.33333	0.119048
E_coli	nd978.nd2	5	2	25	125	163	33.3333	46	0.555556	0.766667	12.6667	0.275362
E_coli	nd978.nd2	5	3	77	135	184	19.3333	35.6667	0.322222	0.594444	16.3333	0.457944
E_coli	nd978.nd2	5	4	52	141	142	29.6667	30	0.494444	0.5	0.333333	0.0111111
E_coli	nd978.nd2	5	5	22	108	108	28.6667	28.6667	0.477778	0.477778	0	0
E_coli	nd978.nd2	5	6	19	106	106	29	29	0.483333	0.483333	0	0
E_coli	nd978.nd2	5	7	67	140	159	24.3333	30.6667	0.405556	0.511111	6.33333	0.206522
E_coli	nd978.nd2	5	8	105	159	199	18	31.3333	0.3	0.522222	13.3333	0.425532
E_coli	nd978.nd2	5	9	126	166	211	13.3333	28.3333	0.222222	0.472222	15	0.529412
E_coli	nd978.nd2	5	11	15	90	144	25	43	0.416667	0.716667	18	0.418605
E_coli	nd980.nd2	1	3	99	165	195	22	32	0.366667	0.533333	10	0.3125
E_coli	nd980.nd2	1	4	30	106	117	25.3333	29	0.422222	0.483333	3.66667	0.126437
E_coli	nd980.nd2	1	5	85	166	175	27	30	0.45	0.5	3	0.1
E_coli	nd980.nd2	1	6	65	136	173	23.6667	36	0.394444	0.6	12.3333	0.342593
E_coli	nd980.nd2	1	7	97	198	219	33.6667	40.6667	0.561111	0.677778	7	0.172131
E_coli	nd980.nd2	1	8	90	142	181	17.3333	30.3333	0.288889	0.505556	13	0.428571
E_coli	nd980.nd2	1	9	109	178	181	23	24	0.383333	0.4	1	0.0416667
E_coli	nd980.nd2	1	10	112	173	185	20.3333	24.3333	0.338889	0.405556	4	0.164384
E_coli	nd980.nd2	1	11	42	110	170	22.6667	42.6667	0.377778	0.711111	20	0.46875
E_coli	nd980.nd2	1	12	43	133	154	30	37	0.5	0.616667	7	0.189189
E_coli	nd980.nd2	1	13	86	160	180	24.6667	31.3333	0.411111	0.522222	6.66667	0.212766
E_coli	nd980.nd2	1	14	162	193	206	10.3333	14.6667	0.172222	0.244444	4.33333	0.295455
E_coli	nd980.nd2	1	15	85	165	167	26.6667	27.3333	0.444444	0.455556	0.666667	0.0243902
E_coli	nd980.nd2	1	16	116	187	203	23.6667	29	0.394444	0.483333	5.33333	0.183908
E_coli	nd980.nd2	1	17	5	95	128	30	41	0.5	0.683333	11	0.268293
E_coli	nd980.nd2	1	18	90	172	172	27.3333	27.3333	0.455556	0.455556	0	0
E_coli	nd980.nd2	1	19	97	179	198	27.3333	33.6667	0.455556	0.561111	6.33333	0.188119
E_coli	nd980.nd2	2	1	13	95	143	27.3333	43.3333	0.455556	0.722222	16	0.369231
E_coli	nd980.nd2	2	2	40	157	177	39	45.6667	0.65	0.761111	6.66667	0.145985
E_coli	nd980.nd2	2	3	135	185	211	16.6667	25.3333	0.277778	0.422222	8.66667	0.342105
E_coli	nd980.nd2	2	4	133	195	195	20.6667	20.6667	0.344444	0.344444	0	0
E_coli	nd980.nd2	2	5	107	177	195	23.3333	29.3333	0.388889	0.488889	6	0.204545
E_coli	nd980.nd2	2	6	75	150	161	25	28.6667	0.416667	0.477778	3.66667	0.127907
E_coli	nd980.nd2	2	7	100	180	186	26.6667	28.6667	0.444444	0.477778	2	0.0697674
E_coli	nd980.nd2	2	8	85	163	180	26	31.6667	0.433333	0.527778	5.66667	0.178947
E_coli	nd980.nd2	2	9	95	167	178	24	27.6667	0.4	0.461111	3.66667	0.13253
E_coli	nd980.nd2	2	10	78	188	190	36.6667	37.3333	0.611111	0.622222	0.666667	0.0178571
E_coli	nd980.nd2	2	11	19	123	138	34.6667	39.6667	0.577778	0.661111	5	0.12605
E_coli	nd980.nd2	2	12	110	185	190	25	26.6667	0.416667	0.444444	1.66667	0.0625
E_coli	nd980.nd2	2	13	79	175	181	32	34	0.533333	0.566667	2	0.0588235
E_coli	nd980.nd2	2	14	20	111	125	30.3333	35	0.505556	0.583333	4.66667	0.133333
E_coli	nd980.nd2	3	1	70	153	163	27.6667	31	0.461111	0.516667	3.33333	0.107527
E_coli	nd980.nd2	3	2	60	120	138	20	26	0.333333	0.433333	6	0.230769
E_coli	nd980.nd2	3	3	117	174	191	19	24.6667	0.316667	0.411111	5.66667	0.22973
E_coli	nd980.nd2	3	4	75	157	175	27.3333	33.3333	0.455556	0.555556	6	0.18
E_coli	nd980.nd2	3	5	56	143	147	29	30.3333	0.483333	0.505556	1.33333	0.043956
E_coli	nd980.nd2	3	6	15	121	124	35.3333	36.3333	0.588889	0.605556	1	0.0275229
E_coli	nd980.nd2	3	8	41	129	190	29.3333	49.6667	0.488889	0.827778	20.3333	0.409396
E_coli	nd980.nd2	3	9	65	150	177	28.3333	37.3333	0.472222	0.622222	9	0.241071
E_coli	nd980.nd2	3	10	40	140	153	33.3333	37.6667	0.555556	0.627778	4.33333	0.115044
E_coli	nd980.nd2	3	11	85	158	188	24.3333	34.3333	0.405556	0.572222	10	0.291262
E_coli	nd980.nd2	3	12	84	189	200	35	38.6667	0.583333	0.644444	3.66667	0.0948276
E_coli	nd980.nd2	3	13	81	183	191	34	36.6667	0.566667	0.611111	2.66667	0.0727273
E_coli	nd980.nd2	4	1	88	185	185	32.3333	32.3333	0.538889	0.538889	0	0
E_coli	nd980.nd2	4	2	70	201	206	43.6667	45.3333	0.727778	0.755556	1.66667	0.0367647
E_coli	nd980.nd2	4	3	64	163	168	33	34.6667	0.55	0.577778	1.66667	0.0480769
E_coli	nd980.nd2	4	4	78	177	182	33	34.6667	0.55	0.577778	1.66667	0.0480769
E_coli	nd980.nd2	4	5	33	155	165	40.6667	44	0.677778	0.733333	3.33333	0.0757576
E_coli	nd980.nd2	4	6	20	127	152	35.6667	44	0.594444	0.733333	8.33333	0.189394
E_coli	nd980.nd2	4	7	69	160	171	30.3333	34	0.505556	0.566667	3.66667	0.107843
E_coli	nd980.nd2	4	8	69	117	125	16	18.6667	0.266667	0.311111	2.66667	0.142857
E_coli	nd980.nd2	4	9	94	172	188	26	31.3333	0.433333	0.522222	5.33333	0.170213
E_coli	nd980.nd2	4	10	45	153	178	36	44.3333	0.6	0.738889	8.33333	0.18797
E_coli	nd980.nd2	4	11	120	226	226	35.3333	35.3333	0.588889	0.588889	0	0
E_coli	nd980.nd2	4	12	107	187	216	26.6667	36.3333	0.444444	0.605556	9.66667	0.266055
E_coli	nd980.nd2	4	13	183	246	257	21	24.6667	0.35	0.411111	3.66667	0.148649
E_coli	nd980.nd2	4	14	93	183	210	30	39	0.5	0.65	9	0.230769
E_coli	nd980.nd2	4	15	102	200	251	32.6667	49.6667	0.544444	0.827778	17	0.342282
E_coli	nd980.nd2	4	16	120	180	218	20	32.6667	0.333333	0.544444	12.6667	0.387755
E_coli	nd980.nd2	4	17	75	162	177	29	34	0.483333	0.566667	5	0.147059
E_coli	nd980.nd2	5	1	95	158	158	21	21	0.35	0.35	0	0
E_coli	nd980.nd2	5	2	136	191	200	18.3333	21.3333	0.305556	0.355556	3	0.140625
E_coli	nd980.nd2	5	3	104	177	186	24.3333	27.3333	0.405556	0.455556	3	0.109756
E_coli	nd980.nd2	5	4	45	138	162	31	39	0.516667	0.65	8	0.205128
E_coli	nd980.nd2	5	5	153	225	227	24	24.6667	0.4	0.411111	0.666667	0.027027
E_coli	nd980.nd2	5	6	120	204	211	28	30.3333	0.466667	0.505556	2.33333	0.0769231
E_coli	nd980.nd2	5	7	78	170	193	30.6667	38.3333	0.511111	0.638889	7.66667	0.2
E_coli	nd980.nd2	5	8	80	171	174	30.3333	31.3333	0.505556	0.522222	1	0.0319149
E_coli	nd980.nd2	5	9	41	137	165	32	41.3333	0.533333	0.688889	9.33333	0.225806
E_coli	nd980.nd2	5	10	52	146	188	31.3333	45.3333	0.522222	0.755556	14	0.308824
E_coli	nd980.nd2	5	11	136	190	203	18	22.3333	0.3	0.372222	4.33333	0.19403
E_coli	nd980.nd2	5	12	74	170	170	32	32	0.533333	0.533333	0	0
E_coli	nd980.nd2	5	13	140	192	199	17.3333	19.6667	0.288889	0.327778	2.33333	0.118644
E_coli	nd980.nd2	5	14	53	143	158	30	35	0.5	0.583333	5	0.142857
E_coli	nd980.nd2	5	15	54	131	159	25.6667	35	0.427778	0.583333	9.33333	0.266667
E_coli	nd980.nd2	5	16	100	153	162	17.6667	20.6667	0.294444	0.344444	3	0.145161
E_coli	nd980.nd2	5	17	121	198	235	25.6667	38	0.427778	0.633333	12.3333	0.324561
E_coli	nd980.nd2	5	18	128	200	206	24	26	0.4	0.433333	2	0.0769231
E_coli	nd980.nd2	5	19	105	162	178	19	24.3333	0.316667	0.405556	5.33333	0.219178
E_coli	nd980.nd2	5	20	80	171	198	30.3333	39.3333	0.505556	0.655556	9	0.228814
E_coli	nd980.nd2	5	21	138	201	212	21	24.6667	0.35	0.411111	3.66667	0.148649
E_coli	nd980.nd2	5	22	119	198	206	26.3333	29	0.438889	0.483333	2.66667	0.091954
E_coli	nd980.nd2	5	23	141	203	204	20.6667	21	0.344444	0.35	0.333333	0.015873
E_coli	nd982.nd2	1	6	33	155	158	40.6667	41.6667	0.677778	0.694444	1	0.024
E_coli	nd982.nd2	1	7	60	177	177	39	39	0.65	0.65	0	0
E_coli	nd982.nd2	1	8	101	187	194	28.6667	31	0.477778	0.516667	2.33333	0.0752688
E_coli	nd982.nd2	1	9	8	105	115	32.3333	35.6667	0.538889	0.594444	3.33333	0.0934579
E_coli	nd982.nd2	1	10	145	189	225	14.6667	26.6667	0.244444	0.444444	12	0.45
E_coli	nd982.nd2	1	11	128	193	197	21.6667	23	0.361111	0.383333	1.33333	0.057971
E_coli	nd982.nd2	1	12	54	149	149	31.6667	31.6667	0.527778	0.527778	0	0
E_coli	nd982.nd2	1	13	26	120	157	31.3333	43.6667	0.522222	0.727778	12.3333	0.282443
E_coli	nd982.nd2	1	14	61	162	164	33.6667	34.3333	0.561111	0.572222	0.666667	0.0194175
E_coli	nd982.nd2	2	4	82	164	168	27.3333	28.6667	0.455556	0.477778	1.33333	0.0465116
E_coli	nd982.nd2	2	9	132	197	209	21.6667	25.6667	0.361111	0.427778	4	0.155844
E_coli	nd982.nd2	2	10	121	182	203	20.3333	27.3333	0.338889	0.455556	7	0.256098
E_coli	nd982.nd2	2	11	64	148	151	28	29	0.466667	0.483333	1	0.0344828
E_coli	nd982.nd2	2	12	108	167	178	19.6667	23.3333	0.327778	0.388889	3.66667	0.157143
E_coli	nd982.nd2	2	13	62	144	150	27.3333	29.3333	0.455556	0.488889	2	0.0681818
E_coli	nd982.nd2	2	15	95	181	192	28.6667	32.3333	0.477778	0.538889	3.66667	0.113402
E_coli	nd982.nd2	2	16	64	169	170	35	35.3333	0.583333	0.588889	0.333333	0.00943396
E_coli	nd982.nd2	2	17	77	150	152	24.3333	25	0.405556	0.416667	0.666667	0.0266667
E_coli	nd982.nd2	2	18	85	190	208	35	41	0.583333	0.683333	6	0.146341
E_coli	nd982.nd2	3	3	21	139	147	39.3333	42	0.655556	0.7	2.66667	0.0634921
E_coli	nd982.nd2	3	6	36	170	181	44.6667	48.3333	0.744444	0.805556	3.66667	0.0758621
E_coli	nd982.nd2	3	8	78	144	156	22	26	0.366667	0.433333	4	0.153846
E_coli	nd982.nd2	3	9	132	197	208	21.6667	25.3333	0.361111	0.422222	3.66667	0.144737
E_coli	nd982.nd2	3	10	144	208	233	21.3333	29.6667	0.355556	0.494444	8.33333	0.280899
E_coli	nd982.nd2	3	13	65	143	185	26	40	0.433333	0.666667	14	0.35
E_coli	nd982.nd2	3	14	22	104	104	27.3333	27.3333	0.455556	0.455556	0	0
E_coli	nd982.nd2	4	3	36	131	178	31.6667	47.3333	0.527778	0.788889	15.6667	0.330986
E_coli	nd982.nd2	4	4	78	191	191	37.6667	37.6667	0.627778	0.627778	0	0
E_coli	nd982.nd2	4	6	40	106	122	22	27.3333	0.366667	0.455556	5.33333	0.195122
E_coli	nd982.nd2	4	7	131	185	215	18	28	0.3	0.466667	10	0.357143
E_coli	nd982.nd2	4	8	135	190	190	18.3333	18.3333	0.305556	0.305556	0	0
E_coli	nd982.nd2	4	9	116	178	191	20.6667	25	0.344444	0.416667	4.33333	0.173333
E_coli	nd982.nd2	4	10	126	187	203	20.3333	25.6667	0.338889	0.427778	5.33333	0.207792
E_coli	nd982.nd2	4	11	127	195	212	22.6667	28.3333	0.377778	0.472222	5.66667	0.2
E_coli	nd982.nd2	4	12	70	150	166	26.6667	32	0.444444	0.533333	5.33333	0.166667
E_coli	nd982.nd2	4	13	66	177	211	37	48.3333	0.616667	0.805556	11.3333	0.234483
E_coli	nd982.nd2	4	14	106	183	183	25.6667	25.6667	0.427778	0.427778	0	0
E_coli	nd982.nd2	4	15	116	185	247	23	43.6667	0.383333	0.727778	20.6667	0.473282
E_coli	nd982.nd2	4	16	99	174	292	25	64.3333	0.416667	1.07222	39.3333	0.611399
E_coli	nd982.nd2	4	17	118	202	210	28	30.6667	0.466667	0.511111	2.66667	0.0869565
E_coli	nd982.nd2	5	6	54	171	220	39	55.3333	0.65	0.922222	16.3333	0.295181
E_coli	nd982.nd2	5	7	108	178	178	23.3333	23.3333	0.388889	0.388889	0	0
E_coli	nd982.nd2	5	9	96	166	185	23.3333	29.6667	0.388889	0.494444	6.33333	0.213483
E_coli	nd982.nd2	5	10	92	192	213	33.3333	40.3333	0.555556	0.672222	7	0.173554
E_coli	nd982.nd2	5	11	52	142	146	30	31.3333	0.5	0.522222	1.33333	0.0425532
E_coli	nd982.nd2	5	13	146	192	195	15.3333	16.3333	0.255556	0.272222	1	0.0612245
E_coli	nd982.nd2	5	14	37	105	128	22.6667	30.3333	0.377778	0.505556	7.66667	0.252747
E_coli	nd982.nd2	5	15	17	104	110	29	31	0.483333	0.516667	2	0.0645161
E_coli	nd982.nd2	5	16	30	141	141	37	37	0.616667	0.616667	0	0
E_coli	nd982.nd2	5	17	93	149	223	18.6667	43.3333	0.311111	0.722222	24.6667	0.569231

## Sheet: Fig3e
P_immobile	C_crescentus	E_coli
0.490868	0.481473	0.512225
0.517634	0.479814	0.513831
0.41244	0.564995	0.508343
0.658173	0.533433	0.48379
0.322856	0.457047	0.511682
0.469801	0.534122	0.493653
0.548713	0.477157	0.513614
0.536622	0.579809	0.486926
0.519807	0.588615	0.49012
0.546594	0.505815	0.510694
0.472624	0.56599	0.484706
0.525154	0.585832	0.506133
0.511463	0.423136	0.521173
0.487358	0.561206	0.503175
0.491033	0.586335	0.503451
0.512026	0.495528	0.501453
0.519684	0.441246	0.505139
0.483298	0.443308	0.469898
0.550933	0.469802	0.513537
0.475689	0.445295	0.491815
0.534907	0.540912	0.51926
0.491618	0.438909	0.507377
0.507645	0.503368	0.647662
0.534872	0.524587	0.515414
0.535715	0.580482	0.508126
0.503337	0.457262	0.5314
0.530381	0.4721	0.497787
0.530226	0.448749	0.497748
0.480302	0.593601	0.533227
0.555216	0.562571	0.736789
0.508499	0.497731	0.523897
0.500263	0.438319	0.488578
0.467279	0.536765	0.523513
0.475914	0.498896	0.505036
0.500914	0.460377	0.472096
0.544538	0.601249	0.4727
0.473631	0.540463	0.503821
0.53546	0.543485	0.539731
0.505646	0.569719	0.592549
0.521991	0.41859	0.478577
0.5254	0.495698	0.527983
0.638007	0.581258	0.519959
0.315078	0.461727	0.490553
0.534559	0.58979	0.516761
0.509569	0.516211	0.522084
0.480969	0.459095	0.509697
0.51403	0.539922	0.516178
0.525834	0.542087	0.523514
0.52361	0.549348	0.496984
0.482118	0.471067	0.492461
0.473305	0.558468	0.516359
0.500084	0.475231	0.470009
0.564188	0.661638	0.482047
0.5084	0.37636	0.501713
0.500568	0.412146	0.501035
0.477397	0.498499	0.494318
0.486279	0.457229	0.488857
0.520796	0.543782	0.505465
0.561087	0.585416	0.49416
0.497954	0.511432	0.514665
0.510131	0.436297	0.519386
0.463776	0.539169	0.507912
0.4886	0.485083	0.522475
0.507695	0.523662	0.513805
0.492101	0.505284	0.475959
0.497516	0.483893	0.496487
0.549377	0.500721	0.497549
0.50993	0.56133	0.495907
0.528522	0.527113	0.510628
0.532203	0.578176	0.520349
0.484896	0.578256	0.492127
0.508026	0.537682	0.485688
0.552145	0.482696	0.485389
0.49633	0.399632	0.478406
0.522252	0.421837	0.510197
0.544441	0.479084	0.48831
0.509131	0.487321	0.499329
0.261631	0.490743	0.499656
0.557696	0.496806	0.482015
0.483935	0.569676	0.522183
0.497231	0.52407	0.518901
0.500108	0.581291	0.491274
0.489569	0.754337	0.518219
0.470117	0.299632	0.49443
0.479166	0.472072	0.491073
0.523077	0.320728	0.497032
0.527084	0.491301	0.53432
0.528716	0.410013	0.494266
0.51411	0.338131	0.526243
0.462596	0.526399	0.462991
0.534377	0.535969	0.493404
0.517559	0.530713	0.50654
0.501304	0.548623	0.503022
0.512517	0.536927	0.483832
0.49347	0.481943	0.503774
0.480351	0.573461	0.524886
0.460573	0.531823	0.511414
0.526631	0.531501	0.509131
0.504934	0.482522	0.498093
0.513799	0.551966	0.513729
0.523042	0.450127	0.52172
0.491994	0.458112	0.508397
0.507734	0.386785	0.481998
0.541159	0.436016	0.470399
0.500588	0.534258	0.500232
0.537537	0.518561	0.507644
0.549821	0.445948	0.54594
0.500186	0.607555	0.495683
0.496767	0.56627	0.499075
0.505533	0.545683	0.472717
0.535587	0.562798	0.549361
0.491761	0.433858	0.492321
0.506458	0.502698	0.526912
0.538638	0.575643	0.477257
0.52782	0.437785	0.499592
0.502891	0.550705	0.50117
0.537252	0.515316	0.503584
0.518606	0.463123	0.512364
0.537624	0.528942	0.486775
0.473046	0.487376	0.516295
0.452907	0.576339	0.492994
0.49765	0.4686	0.500337
0.460705	0.602351	0.497081
0.550155	0.559709	0.49549
0.503025	0.596834	0.530209
0.538969	0.553891	0.511623
0.497582	0.480647	0.488694
0.515222	0.56084	0.492922
0.512309	0.463606	0.522401
0.507431	0.461788	0.46356
0.547025	0.481217	0.530006
0.54131	0.540042	0.515649
0.584121	0.459642	0.499556
0.588548	0.411181	0.486907
0.499472	0.513081	0.489128
0.443512	0.539981	0.495312
0.493295	0.553226	0.489952
0.432295	0.517362	0.524468
0.475995	0.459441	0.537676
0.621901	0.564079	0.47205
0.494585	0.523622	0.537124
0.515435	0.432866	0.622202
0.502704	0.537607	0.548778
0.523595	0.419586	0.503826
0.499281	0.418702	0.497576
0.508682	0.585992	0.533768
0.504936	0.452605	0.499923
0.506775	0.751029	0.480995
0.498863	0.446182	0.51269
0.528391	0.473703	0.508455
0.503182	0.416907	0.500609
0.525206	0.487247	0.498292
0.525682	0.417593	0.500624
0.502966	0.475796	0.482983
0.532788	0.456798	0.493147
0.622491	0.510523	0.500464
0.529027	0.571648	0.467981
0.502702	0.620093	0.51097
0.514322	0.472484	0.523843
0.498292	0.462355	0.4659
0.541391	0.605711	0.467875
0.481006	0.446606	0.530289
0.521083	0.518174	0.498565
0.496101	0.270809	0.508152
0.504474	0.695881	0.52941
0.532696	0.457583	0.468605
0.538386	0.457939	0.518219
0.726468	0.456888	0.527174
0.427951	0.495256	0.531574
0.568957	0.554023	0.511157
0.603106	0.53426	0.517638
0.499929	0.413921	0.55643
0.500566	0.486061	0.513145
0.250204	0.465541	0.520344
0.62091	0.463585	0.5054
0.513843	0.443911	0.506063
0.486598	0.434226	0.512834
0.492736	0.452294	0.48311
0.513226	0.544237	0.498673
0.513197	0.389503	0.506298
0.507123	0.556039	0.473632
0.507359	0.482799	0.523561
0.541399	0.57876	0.528643
0.511754	0.426569	0.545763
0.524061	0.490938	0.48787
0.515926	0.498638	0.491462
0.518692	0.399631	0.513119
0.441402	0.581177	0.519898
0.609384	0.432652	0.504852
0.546123	0.532567	0.51857
0.463523	0.507104	0.487794
0.517881	0.578126	0.533726
0.536321	0.425764	0.513167
0.520785	0.442244	0.489209
0.504942	0.436182	0.510416
0.542241	0.548721	0.498269
0.523949	0.56544	0.505073
0.742675	0.548307	0.515964
0.292656	0.553727	0.526516
0.576651	0.455407	0.508134
0.517884	0.498012	0.486951
0.552996	0.465616	0.496183
0.522821	0.567036	0.496555
0.487431	0.457696	0.509021
0.499511	0.435626	0.490576
0.520068	0.568728	0.498699
0.509565	0.655123	0.474869
0.533312	0.371215	0.486564
0.521599	0.461944	0.503715
0.476358	0.503846	0.51333
0.522251	0.504155	0.502484
0.504364	0.598255	0.486545
0.533738	0.45573	0.498593
0.526451	0.509935	0.481118
0.559171	0.43794	0.507044
0.513422	0.585646	0.489024
0.470625	0.47391	0.517341
0.549396	0.463173	0.716998
0.5434	0.54509	0.48449
0.532209	0.556348	0.525667
0.562232	0.415204	0.476124
0.544622	0.761719	0.538627
0.508071	0.582946	0.49585
0.535918	0.489162	0.486733
0.508633	0.491853	0.48759
0.521934	0.48061	0.488256
0.53721	0.52103	0.527384
0.511103	0.539292	0.513509
0.449454	0.500362	0.497125
0.483657	0.533942	0.530679
0.47488	0.501976	0.491971
0.505043	0.502278	0.521823
0.598783	0.471694	0.502579
0.449501	0.446045	0.502729
0.493282	0.488409	0.532056
0.536258	0.459256	0.550081
0.549547	0.495478	0.464133
0.534831	0.370178	0.524855
0.502805	0.471071	0.533819
0.636255	0.475141	0.484224
0.480909	0.532065	0.522296
0.596032	0.562702	0.504699
0.590752	0.457139	0.57224
0.542297	0.47439	0.504533
0.51511	0.493691	0.496969
0.50756	0.546073	0.483548
0.534373	0.430101	0.494289
0.444873	0.451782	0.525107
0.499258	0.524248	0.550826
0.520035	0.441221	0.525167
0.543146	0.461803	0.501226
0.526974	0.542079	0.504766
0.507833	0.550475	0.480659
0.576322	0.449168	0.488389
0.527072	0.50804	0.469405
0.414402	0.474877	0.518647
0.511456	0.518371	0.501355
0.537747	0.465774	0.499306
0.494303	0.464446	0.503147
0.538698	0.482503	0.496121
0.51986	0.564363	0.500032
0.498113	0.444552	0.521725
0.561647	0.516046	0.517247
0.491915	0.591363	0.5128
0.558108	0.558442	0.488331
0.489031	0.458257	0.48556
0.524942	0.42022	0.50807
0.510661	0.447357	0.487847
0.515363	0.803605	0.492228
0.505733	0.501939	0.540931
0.511764	0.417879	0.518345
0.550117	0.591318	0.49702
0.524371	0.488487	0.493796
0.468764	0.585804	0.482639
0.360683	0.479234	0.4911
0.556636	0.53277	0.514872
0.500409	0.579466	0.494245
0.504348	0.46574	0.522363
0.574837	0.463321	0.515365
0.473951	0.582862	0.529574
0.380305	0.581823	0.525091
0.43342	0.462919	0.515566
0.479504	0.587893	0.497587
0.495641	0.30249	0.487396
0.468417	0.487052	0.529355
0.526811	0.49795	0.51146
0.495191	0.47925	0.503041
0.520708	0.460379	0.479204
0.505665	0.456607	0.512658
0.455074	0.545061	0.519151
0.446475	0.459525	0.482146
0.468892	0.537784	0.4998
0.496423	0.559365	0.495092
0.518832	0.511553	0.512312
0.499867	0.5221	0.500646
0.485877	0.449627	0.524921
0.515989	0.44298	0.479342
0.534063	0.445112	0.509252
0.53051	0.557922	0.535958
0.500151	0.535016	0.529738
0.535086	0.556127	0.480907
0.555385	0.521531	0.509109
0.527452	0.536573	0.500975
0.551905	0.523537	0.512444
0.543785	0.409379	0.515398
0.721857	0.585744	0.489202
0.481323	0.550633	0.480579
0.240525	0.453531	0.493002
0.457185	0.471255	0.511826
0.491662	0.446491	0.52082
0.51068	0.532672	0.544831
0.552119	0.558749	0.517114
0.528098	0.550276	0.479961
0.490592	0.408528	0.553006
0.670658	0.536957	0.48484
0.496918	0.556093	0.520323
0.558338	0.456587	0.508421
0.529437	0.535407	0.465004
0.498186	0.456786	0.511355
0.511703	0.535885	0.489425
0.523015	0.46327	0.48331
0.491816	0.424989	0.507547
0.509843	0.555584	0.486687
0.525878	0.434967	0.543867
0.519487	0.535768	0.508379
0.426224	0.498029	0.499885
0.330654	0.512754	0.5069
0.536393	0.517023	0.481375
0.539093	0.54635	0.505203
0.500187	0.554399	0.534149
0.485764	0.570987	0.568855
0.270151	0.267088	0.473065
0.524878	0.456845	0.484236
0.764277	0.568066	0.491931
0.533722	0.443785	0.524302
0.508632	0.411533	0.484784
0.494744	0.566523	0.49238
0.493694	0.572269	0.505715
0.511209	0.535177	0.512212
0.530117	0.4635	0.487936
0.455993	0.480283	0.567622
0.509602	0.438282	0.793754
0.531525	0.50927	0.515768
0.548096	0.577287	0.484301
0.546315	0.456045	0.501567
0.494426	0.421197	0.465597
0.55647	0.5559	0.502397
0.601085	0.541864	0.525468
0.478621	0.444789	0.525516
0.508263	0.513032	0.53592
0.409952	0.818637	0.507108
0.481538	0.355915	0.50542
0.51296	0.440147	0.49499
0.55743	0.493739	0.552413
0.436904	0.559485	0.507538
0.507805	0.606486	0.493167
0.523846	0.450017	0.511068
0.529758	0.492413	0.482968
0.511529	0.561004	0.500725
0.541706	0.602914	0.534114
0.510846	0.520474	0.484052
0.483343	0.541518	0.515107
0.474794	0.481174	0.478825
0.439457	0.440753	0.504404
0.537625	0.485938	0.496175
0.520996	0.564456	0.522836
0.66136	0.539983	0.495324
0.30917	0.55601	0.52213
0.527807	0.350708	0.482285
0.50793	0.569903	0.569761
0.495179	0.424764	0.509656
0.509538	0.52134	0.544231
0.492489	0.586972	0.515457
0.572676	0.530948	0.492761
0.447611	0.505374	0.528724
0.717389	0.541746	0.514217
0.49018	0.603735	0.545502
0.263006	0.57532	0.531941
0.532155	0.52911	0.491956
0.525209	0.509619	0.495986
0.532723	0.519266	0.519984
0.573853	0.51408	0.588857
0.78691	0.530198	0.520677
0.36068	0.538616	0.495236
0.542409	0.539703	0.515894
0.569714	0.53566	0.510989
0.479769	0.573762	0.522753
0.513348	0.549939	0.515125
0.513117	0.536424	0.500231
0.466601	0.575081	0.49721
0.514603	0.494288	0.479645
0.557218	0.371992	0.491875
0.464439	0.535988	0.496963
0.41617	0.476986	0.495041
0.505194	0.517478	0.510939
0.45957	0.565458	0.4936
0.370512	0.591261	0.511396
0.677181	0.457819	0.52046
0.494365	0.427703	0.535451
0.474967	0.415506	0.49848
0.536929	0.518418	0.53101
0.571863	0.487565	0.465899
0.467434	0.583015	0.468265
0.538915	0.455154	0.494883
0.506569	0.548919	0.499242
0.528069	0.478194	0.482897
0.527654	0.439659	0.508091
0.50258	0.451704	0.500686
0.467016	0.481173	0.505955
0.518312	0.45787	0.524499
0.562468	0.530918	0.47768
0.431367	0.478217	0.508568
0.515124	0.447076	0.49496
0.450352	0.557228	0.520749
0.585515	0.543861	0.47026
0.536901	0.488318	0.52114
0.499323	0.461594	0.524561
0.567621	0.50986	0.511434
0.283711	0.60918	0.507628
0.546321	0.561789	0.58698
0.440839	0.419831	0.502961
0.47258	0.453462	0.484403
0.534806	0.429062	0.469696
0.498674	0.580842	0.540387
0.544334	0.439361	0.516389
0.490328	0.516424	0.476615
0.504591	0.591924	0.500968
0.54138	0.531572	0.486497
0.530138	0.468549	0.514156
0.552952	0.484291	0.491129
0.503159	0.555992	0.503887
0.394046	0.527867	0.509399
0.457873	0.439249	0.504753
0.518857	0.584746	0.626626
0.480115	0.581819	0.502577
0.533498	0.477507	0.51245
0.510463	0.583127	0.492374
0.484982	0.580036	0.517455
0.489152	0.443252	0.541414
0.528314	0.511719	0.540844
0.512943	0.421986	0.503297
0.527778	0.582906	0.495277
0.48132	0.478798	0.494403
0.516661	0.463915	0.477447
0.531716	0.483151	0.503009
0.544979	0.520995	0.521873
0.470637	0.539942	0.498793
0.520894	0.46491	0.543626
0.2811	0.460607	0.523289
0.735856	0.57464	0.508675
0.490491	0.490488	0.504264
0.56099	0.57161	0.538455
0.488208	0.401889	0.49839
0.525268	0.489281	0.510261
0.633096	0.474941	0.527927
0.53211	0.474636	0.538395
0.518875	0.495193	0.494176
0.495037	0.501143	0.490612
0.559173	0.534996	0.494578
0.48383	0.526733	0.535749
0.499538	0.507412	0.627388
0.4971	0.542979	0.504115
0.502073	0.485259	0.522225
0.507593	0.53419	0.501124
0.532657	0.442997	0.477684
0.524308	0.436784	0.524194
0.528491	0.553974	0.476094
0.563888	0.445976	0.512025
0.552195	0.470737	0.478801
0.594708	0.539249	0.503983
0.502584	0.537563	0.508295
0.551861	0.600198	0.491603
0.467475	0.270067	0.502742
0.533264	0.53848	0.49239
0.524174	0.564033	0.481016
0.421633	0.500114	0.506486
0.717036	0.514871	0.472649
0.615033	0.591071	0.476431
0.518477	0.470568	0.500218
0.611499	0.571576	0.493693
0.360986	0.558948	0.494368
0.682038	0.487254	0.505824
0.434076	0.531136	0.528978
0.527815	0.401085	0.509876
0.605194	0.407332	0.488252
0.5409	0.551921	0.483742
0.28898	0.471781	0.490285
0.48274	0.519676	0.471649
0.543058	0.559876	0.516327
0.286854	0.452494	0.506793
0.529595	0.47783	0.507999
0.385998	0.538794	0.566176
0.526392	0.432973	0.512209
0.51227	0.452251	0.511825
0.543656	0.535702	0.507578
0.49917	0.414479	0.522129
0.518658	0.754583	0.482328
0.479468	0.444088	0.508022
0.548075	0.581391	0.513241
0.508652	0.554558	0.492982
0.501714	0.535975	0.512832
0.49623	0.530906	0.501394
0.429057	0.340841	0.51599
0.487669	0.466424	0.511404
0.50235	0.526485	0.514364
0.512373	0.464071	0.514452
0.506233	0.501718	0.49453
0.521041	0.545978	0.492843
0.44323	0.560891	0.487608
0.546353	0.465692	0.522364
0.505782	0.540274	0.546904
0.461348	0.410903	0.496981
0.509877	0.503036	0.482336
0.500431	0.535551	0.513776
0.495217	0.516896	0.529615
0.50802	0.618004	0.527419
0.343071	0.47662	0.477824
0.676305	0.514865	0.536542
0.501064	0.503784	0.539139
0.501681	0.458581	0.543915
0.52671	0.47078	0.510989
0.544789	0.53889	0.486509
0.731062	0.554974	0.5052
0.521372	0.522109	0.518337
0.531447	0.593528	0.511841
0.497253	0.566179	0.521461
0.505284	0.580879	0.522879
0.558745	0.469793	0.486879
0.300003	0.545728	0.500577
0.563877	0.530382	0.488191
0.554566	0.462913	0.490336
0.513411	0.45709	0.495695
0.553169	0.464237	0.503409
0.485041	0.451806	0.517445
0.43572	0.571664	0.483855
0.551313	0.465371	0.520791
0.554141	0.567438	0.501289
0.484258	0.542818	0.521598
0.517206	0.557601	0.489124
0.557719	0.451722	0.502141
0.46917	0.470516	0.492286
0.562318	0.479366	0.513106
0.517884	0.484364	0.504586
0.488862	0.455642	0.508262
0.492801	0.431736	0.517841
0.543877	0.510362	0.482458
0.523364	0.566398	0.51966
0.520724	0.507657	0.491676
0.536924	0.535022	0.525153
0.469643	0.551399	0.520941
0.5179	0.532818	0.488844
0.51514	0.484489	0.50514
0.526236	0.425754	0.50378
0.555879	0.490301	0.517272
0.448745	0.446882	0.521469
0.439958	0.476901	0.52977
0.483592	0.550573	0.496574
0.509546	0.488223	0.488431
0.5493	0.462521	0.496316
0.494558	0.466544	0.49375
0.536704	0.513436	0.503679
0.50474	0.710427	0.489583
0.526022	0.448295	0.547243
0.537775	0.483716	0.485808
0.488962	0.561896	0.509727
0.496064	0.543014	0.523481
0.507983	0.530974	0.480398
0.520796	0.458575	0.500916
0.539273	0.772308	0.568968
0.513799	0.542055	0.532919
0.516512	0.427709	0.495833
0.533319	0.469701	0.494056
0.523045	0.458676	0.504438
0.416534	0.576589	0.484844
0.546917	0.554821	0.480235
0.541999	0.563357	0.525314
0.445954	0.475388	0.503048
0.71104	0.552311	0.498041
0.550467	0.552569	0.500007
0.498408	0.516017	0.476298
0.544703	0.458886	0.533976
0.496925	0.489219	0.509495
0.562186	0.539509	0.469512
0.491836	0.593473	0.483932
0.47934	0.424804	0.498379
0.558215	0.528383	0.511097
0.508726	0.545044	0.508923
0.527886	0.539163	0.530667
0.509317	0.476243	0.512784
0.521097	0.464221	0.513967
0.540775	0.377853	0.513377
0.519155	0.675084	0.601221
0.662111	0.577592	0.494133
0.319525	0.531144	0.51092
0.520258	0.554309	0.549927
0.577127	0.409787	0.518489
0.517261	0.562276	0.503061
0.54973	0.551872	0.499739
0.648068	0.562232	0.486645
0.515096	0.574776	0.473112
0.444609	0.560688	0.516752
0.468263	0.577151	0.511173
0.540609	0.486747	0.49904
0.479425	0.493979	0.49808
0.520672	0.585781	0.494133
0.473266	0.520555	0.517369
0.512665	0.554266	0.525361
0.44588	0.579993	0.513471
0.469909	0.568577	0.495748
0.509512	0.556995	0.498172
0.523217	0.567137	0.500531
0.505798	0.484062	0.48794
0.526212	0.447265	0.506554
0.511322	0.473288	0.494861
0.485828	0.569486	0.489997
0.534164	0.594009	0.505818
0.527755	0.511158	0.516164
0.582576	0.409419	0.497193
0.565063	0.490131	0.492675
0.488301	0.523597	0.526491
0.446043	0.466736	0.496372
0.506671	0.514808	0.534753
0.515881	0.440714	0.52834
0.486084	0.548699	0.516507
0.553331	0.589615	0.51568
0.553887	0.477332	0.509548
0.369824	0.582553	0.524084
0.680201	0.465225	0.495816
0.504847	0.585297	0.50839
0.58545	0.557674	0.51705
0.524349	0.562833	0.526633
0.440975	0.459191	0.551096
0.687096	0.576845	0.515387
0.291016	0.540278	0.510803
0.571636	0.510589	0.521127
0.524577	0.574286	0.516234
0.543801	0.480952	0.511003
0.55381	0.53841	0.525269
0.539583	0.573522	0.511634
0.5039	0.541554	0.486808
0.729142	0.533022	0.494557
0.486177	0.564861	0.498309
0.467818	0.567038	0.48627
0.51958	0.428805	0.534882
0.656069	0.602355	0.527292
0.503425	0.571295	0.517395
0.532893	0.471849	0.523443
0.566871	0.554909	0.483301
0.46212	0.53234	0.510525
0.555459	0.476453	0.487783
0.525025	0.445595	0.510763
0.516553	0.602187	0.494536
0.495895	0.429821	0.484233
0.529253	0.552672	0.495557
0.49198	0.361256	0.537132
0.461092	0.482727	0.511057
0.537028	0.463372	0.50078
0.441439	0.478412	0.519398
0.548666	0.544501	0.493938
0.322133	0.533784	0.547623
0.631276	0.544246	0.526963
0.510545	0.5162	0.484993
0.50833	0.469294	0.51297
0.456457	0.547605	0.513575
0.483393	0.476212	0.500388
0.506497	0.549765	0.503251
0.476048	0.556031	0.495182
0.618805	0.525249	0.516109
0.473371	0.554859	0.516359
0.521936	0.573993	0.50389
0.498641	0.544717	0.494506
0.52319	0.458633	0.501458
0.514006	0.600822	0.560832
0.52886	0.444745	0.540436
0.516113	0.466566	0.485686
0.507938	0.446878	0.499946
0.518211	0.531081	0.522505
0.579918	0.529403	0.520662
0.489732	0.281875	0.544453
0.512901	0.461389	0.508219
0.474191	0.468283	0.514115
0.496156	0.490139	0.483039
0.484391	0.460817	0.497635
0.514593	0.52128	0.490929
0.644981	0.517118	0.502779
0.361813	0.46772	0.765352
0.483881	0.574691	0.504859
0.517966	0.555875	0.497598
0.512078	0.485478	0.508703
0.529496	0.569768	0.512467
0.522224	0.550832	0.496371
0.506864	0.532091	0.507062
0.502679	0.433186	0.493379
0.523338	0.511908	0.488029
0.561567	0.605095	0.48432
0.496666	0.367411	0.512137
0.517943	0.581	0.498671
0.506007	0.456012	0.576859
0.511639	0.52716	0.52207
0.534277	0.494685	0.49702
0.523174	0.52449	0.506594
0.541753	0.535634	0.499499
0.49284	0.454106	0.491344
0.529573	0.449967	0.491419
0.527244	0.512393	0.501128
0.524921	0.572029	0.50027
0.540717	0.577772	0.500074
0.512463	0.548199	0.50037
0.509916	0.496504	0.482792
0.465921	0.455216	0.505837
0.467333	0.583255	0.520451
0.521543	0.551571	0.483657
0.513437	0.51359	0.505617
0.485341	0.537082	0.495433
0.524686	0.561636	0.517979
0.545145	0.519696	0.527615
0.501902	0.532102	0.502994
0.499595	0.461571	0.508308
0.542079	0.568629	0.504139
0.506635	0.445169	0.496916
0.543996	0.42617	0.495736
0.5553	0.475641	0.512732
0.426265	0.53463	0.495431
0.540462	0.465711	0.525178
0.4701	0.602903	0.520814
0.538822	0.523346	0.513768
0.513013	0.561874	0.500569
0.523767	0.551505	0.506148
0.482716	0.512791	0.670498
0.443731	0.445655	0.530734
0.51738	0.40243	0.495318
0.518673	0.452106	0.527898
0.454916	0.427493	0.509532
0.540187	0.582463	0.503269
0.483733	0.549714	0.5169
0.426155	0.581096	0.516901
0.462212	0.546172	0.492934
0.507559	0.590955	0.506969
0.52202	0.547362	0.508749
0.47162	0.472636	0.524076
0.502938	0.444132	0.484019
0.496403	0.520782	0.528353
0.543081	0.525458	0.529648
0.521431	0.526892	0.485452
0.526264	0.465524	0.486825
0.52239	0.569045	0.519224
0.512843	0.566232	0.519455
0.510981	0.472809	0.522328
0.474185	0.597485	0.494443
0.519171	0.54425	0.531694
0.518321	0.437073	0.545417
0.502538	0.500871	0.51365
0.473573	0.53241	0.521058
0.477895	0.472896	0.494174
0.421873	0.520496	0.529129
0.23083	0.450513	0.501885
0.725418	0.460562	0.496139
0.486302	0.526523	0.508598
0.502037	0.558146	0.518928
0.51694	0.540371	0.504829
0.530094	0.594387	0.52973
0.521302	0.531301	0.503597
0.49739	0.530043	0.483118
0.540224	0.537922	0.498917
0.496701	0.52843	0.496531
0.519324	0.448265	0.521372
0.536146	0.430681	0.48896
0.614726	0.432592	0.503347
0.487848	0.518877	0.490943
0.526242	0.536469	0.493325
0.538732	0.529012	0.487953
0.512024	0.458503	0.516969
0.544328	0.44349	0.502892
0.475689	0.441498	0.509314
0.541956	0.56918	0.5117
0.483805	0.533214	0.531181
0.500163	0.569047	0.504976
0.521785	0.537407	0.495732
0.528571	0.548428	0.486849
0.709684	0.578306	0.525676
0.336765	0.494063	0.492478
0.485636	0.542208	0.502292
0.45678	0.564318	0.499989
0.492561	0.536874	0.491352
0.504407	0.592299	0.525941
0.510034	0.539562	0.534494
0.501566	0.532924	0.757484
0.558401	0.524235	0.50138
0.495198	0.446975	0.493014
0.481491	0.581366	0.510154
0.560009	0.438232	0.527463
0.519411	0.591508	0.485406
0.513864	0.572199	0.501498
0.537842	0.521985	0.519381
0.529368	0.51939	0.485944
0.493087	0.55857	0.487602
0.483514	0.545366	0.520343
0.606855	0.544077	0.508361
0.50077	0.518922	0.510064
0.508276	0.569003	0.528977
0.53455	0.569564	0.491398
0.533446	0.552862	0.515133
0.528157	0.476031	0.511629
0.52233	0.499765	0.523223
0.531396	0.620797	0.497123
0.499681	0.49179	0.538053
0.542529	0.455569	0.509218
0.479092	0.463735	0.549792
0.514719	0.551934	0.510122
0.508189	0.53362	0.500184
0.506487	0.539877	0.508883
0.548775	0.555638	0.50902
0.502675	0.532669	0.504126
0.530098	0.442692	0.485517
0.536094	0.481203	0.497059
0.541598	0.455219	0.490766
0.637639	0.516943	0.527133
0.511101	0.572442	0.492536
0.525254	0.534328	0.523758
0.496373	0.500939	0.504883
0.546842	0.447641	0.493051
0.529164	0.561857	0.498102
0.621427	0.496668	0.506726
0.508859	0.49131	0.508712
0.51479	0.53037	0.524862
0.496911	0.492257	0.509157
0.57737	0.629123	0.523374
0.518323	0.469504	0.508879
0.537352	0.46812	0.487832
0.551072	0.540102	0.504936
0.475457	0.441926	0.525534
0.503097	0.469123	0.506748
0.513505	0.55951	0.535651
0.536337	0.273457	0.505
0.504465	0.663043	0.485306
0.478617	0.512316	0.485735
0.530075	0.553258	0.507643
0.502804	0.521089	0.489403
0.528698	0.499474	0.551603
0.49212	0.48707	0.545785
0.516145	0.493895	0.500405
0.505072	0.548404	0.500131
0.551645	0.493517	0.504177
0.548979	0.56777	0.503719
0.523548	0.455843	0.514655
0.517513	0.536627	0.488716
0.510836	0.4674	0.506229
0.269328	0.540252	0.512374
0.761777	0.48967	0.496357
0.485213	0.574525	0.492058
0.51636	0.557306	0.492523
0.534751	0.42984	0.492651
0.524713	0.491596	0.485038
0.501129	0.521379	0.514736
0.522678	0.486909	0.51889
0.543013	0.550737	0.503816
0.506419	0.582279	0.484506
0.503496	0.461765	0.526356
0.504885	0.444041	0.514156
0.526596	0.443332	0.515392
0.490959	0.496914	0.510414
0.551279	0.535264	0.514976
0.513435	0.55821	0.518005
0.525824	0.534264	0.510691
0.519809	0.517919	0.504122
0.520896	0.572315	0.504254
0.505848	0.534967	0.511216
0.493989	0.519127	0.512266
0.474127	0.508329	0.495642
0.516095	0.538108	0.535037
0.212454	0.575422	0.491463
0.412793	0.546149	0.500111
0.576718	0.504801	0.513272
0.746812	0.575647	0.488102
0.489023	0.445349	0.515474
0.490324	0.549801	0.503658
0.544358	0.45539	0.511905
0.511517	0.566606	0.522831
0.524384	0.519705	0.483319
0.487167	0.541541	0.500708
0.501637	0.504138	0.519801
0.489691	0.3484	0.490426
0.531822	0.451838	0.518799
0.506292	0.435771	0.495056
0.500535	0.546076	0.499633
0.507069	0.474349	0.517718
0.515797	0.495207	0.516233
0.527199	0.519456	0.545216
0.503547	0.582502	0.496824
0.522846	0.524108	0.4927
0.510668	0.443091	0.497951
0.490538	0.478219	0.506171
0.516664	0.550985	0.501395
0.505626	0.570762	0.507075
0.518265	0.543594	0.491771
0.491181	0.583123	0.489813
0.527484	0.469802	0.500542
0.517938	0.283768	0.518512
0.515672	0.544236	0.50556
0.529377	0.561394	0.496391
0.529122	0.521513	0.493947
0.484334	0.45813	0.508658
0.515707	0.562888	0.496059
0.61795	0.50121	0.516234
0.515505	0.46327	0.522626
0.355639	0.501513	0.519657
0.600712	0.289809	0.515802
0.537787	0.731561	0.520013
0.507051	0.525716	0.513749
0.475654	0.309725	0.52156
0.534921	0.512944	0.50917
0.536772	0.474777	0.49366
0.501697	0.488294	0.519458
0.531502	0.500887	0.507494
0.498112	0.53556	0.502466
0.507385	0.471108	0.526368
0.516997	0.355614	0.490167
0.529598	0.55368	0.507379
0.457691	0.482846	0.537976
0.497959	0.512376	0.514183
0.558497	0.539592	0.499031
0.511983	0.477054	0.499212
0.53376	0.571502	0.517851
0.497598	0.524348	0.504695
0.505685	0.503231	0.528342
0.543739	0.50595	0.53464
0.500352	0.582244	0.587238
0.519661	0.575758	0.501027
0.540737	0.475004	0.512095
0.508975	0.535628	0.507641
0.477199	0.499675	0.503648
0.502219	0.543037	0.48641
0.540001	0.499726	0.535138
0.522273	0.530539	0.509361
0.507077	0.4845	0.507572
0.508423	0.510722	0.495892
0.501278	0.475637	0.511918
0.422125	0.525973	0.505464
0.510889	0.475411	0.505891
0.520577	0.53434	0.500985
0.585133	0.465873	0.518004
0.484394	0.537501	0.489604
0.522856	0.545448	0.496084
0.546113	0.493101	0.515971
0.539225	0.470482	0.501644
0.516931	0.542081	0.5021
0.513839	0.447162	0.563884
0.483491	0.461788	0.501721
0.496683	0.545312	0.513026
0.550165	0.492576	0.517217
0.557121	0.453076	0.50787
0.486404	0.548999	0.515771
0.47678	0.577904	0.523939
0.504512	0.504223	0.53306
0.466807	0.518556	0.512466
0.495138	0.47531	0.487975
0.496055	0.55019	0.506541
0.493999	0.458684	0.514887
0.532229	0.58387	0.501947
0.490776	0.551221	0.50056
0.54661	0.559251	0.566035
0.564448	0.517169	0.540512
0.50635	0.583301	0.49008
0.503557	0.478987	0.487408
0.527627	0.491224	0.495361
0.517105	0.580942	0.528895
0.526146	0.595379	0.501891
0.508323	0.559602	0.535963
0.50566	0.431159	0.490321
0.457777	0.548686	0.4887
0.49406	0.534138	0.523852
0.552124	0.543463	0.491111
0.534595	0.440505	0.512364
0.507782	0.440784	0.514308
0.551543	0.512184	0.488369
0.489913	0.571329	0.499428
0.55258	0.430318	0.500059
0.495182	0.499796	0.507795
0.514527	0.583501	0.500947
0.486009	0.556019	0.488715
0.522184	0.586736	0.533605
0.499835	0.508344	0.495554
0.517107	0.486646	0.486104
0.53339	0.506999	0.512305
0.529127	0.445312	0.542541
0.505712	0.441638	0.494269
0.525695	0.447188	0.539309
0.56768	0.484024	0.497325
0.517917	0.565572	0.487706
0.544635	0.517406	0.48949
0.338718	0.34868	0.519879
0.677455	0.639293	0.527577
0.501331	0.457269	0.487337
0.475577	0.516425	0.491075
0.476785	0.560408	0.512892
0.514383	0.487985	0.526868
0.611938	0.500949	0.49167
0.51976	0.588241	0.531191
0.533563	0.416571	0.52206
0.512408	0.541007	0.505958
0.477859	0.553818	0.511741
0.507126	0.539073	0.590356
0.501528	0.587651	0.500851
0.550189	0.458282	0.511734
0.543439	0.595487	0.488721
0.510263	0.499563	0.526629
0.502257	0.479463	0.510376
0.504523	0.459314	0.497388
0.508619	0.48202	0.528981
0.512823	0.538192	0.50433
0.466684	0.51218	0.526385
0.531498	0.549673	0.495168
0.541986	0.467075	0.513206
0.532799	0.442508	0.503998
0.469616	0.496002	0.507645
0.506839	0.375476	0.493408
0.522829	0.585226	0.520979
0.535149	0.551914	0.520319
0.537224	0.583396	0.514272
0.495038	0.488957	0.513087
0.522956	0.464767	0.491994
0.560834	0.529781	0.498624
0.523684	0.445972	0.487575
0.538189	0.568264	0.513373
0.523252	0.509057	0.547317
0.537492	0.536281	0.513582
0.522404	0.520621	0.529394
0.499678	0.521366	0.51701
0.499683	0.58443	0.487328
0.424762	0.383142	0.511403
0.516358	0.478756	0.578319
0.236166	0.446812	0.507227
0.632626	0.526119	0.505637
0.528753	0.551854	0.502183
0.545372	0.447822	0.513067
0.531072	0.483883	0.509225
0.492062	0.536538	0.504892
0.496983	0.441595	0.546499
0.51143	0.47376	0.502094
0.504335	0.496988	0.521691
0.487476	0.489823	0.490728
0.482897	0.534123	0.497904
0.511941	0.438842	0.502072
0.536894	0.483228	0.510757
0.475736	0.541763	0.524853
0.499	0.437331	0.491559
0.50301	0.564655	0.494128
0.482328	0.5226	0.498949
0.436416	0.523903	0.540567
0.511821	0.481476	0.505931
0.55921	0.478886	0.515142
0.526738	0.469551	0.52689
0.537492	0.466048	0.504878
0.490356	0.407664	0.494809
0.503778	0.703704	0.506823
0.390317	0.56467	0.509744
0.733883	0.599986	0.497042
0.515633	0.518536	0.496179
0.505265	0.439087	0.494191
0.516679	0.496546	0.509556
0.502036	0.486453	0.497041
0.489762	0.447308	0.528698
0.504473	0.505362	0.513631
0.496509	0.509219	0.503429
0.503445	0.478279	0.523102
0.510054	0.470381	0.517159
0.535569	0.583784	0.522297
0.494186	0.493274	0.534628
0.568747	0.561332	0.496912
0.529631	0.549728	0.496984
0.514809	0.521508	0.520711
0.540387	0.533129	0.500644
0.518505	0.532846	0.525802
0.520855	0.473767	0.530298
0.537194	0.482171	0.505948
0.550951	0.46367	0.501302
0.536857	0.548681	0.490106
0.549254	0.564005	0.491658
0.499566	0.540918	0.490591
0.352355	0.54828	0.501556
0.683426	0.474012	0.493139
0.516291	0.483749	0.517543
0.534254	0.446981	0.509676
0.531287	0.564982	0.489827
0.520255	0.553524	0.50153
0.524166	0.535783	0.49772
0.53398	0.542574	0.510109
0.534864	0.473875	0.507341
0.514115	0.503725	0.497739
0.45562	0.526133	0.491712
0.494619	0.538904	0.511858
0.53835	0.459229	0.508387
0.705786	0.484816	0.516601
0.505217	0.552928	0.491191
0.526002	0.599685	0.500857
0.533218	0.580778	0.503177
0.550488	0.534264	0.502439
0.507688	0.556628	0.496984
0.469345	0.45253	0.51272
0.438619	0.493945	0.508418
0.554796	0.542583	0.492405
0.538741	0.459463	0.493673
0.5132	0.555801	0.491909
0.506064	0.440279	0.510616
0.507737	0.485055	0.5027
0.546708	0.60126	0.504217
0.456271	0.497995	0.504687
0.522491	0.539803	0.503719
0.514547	0.40723	0.497499
0.534798	0.484631	0.554544
0.517125	0.467844	0.506482
0.49683	0.506744	0.490877
0.519447	0.478425	0.527425
0.558285	0.471008	0.48909
0.521721	0.5569	0.496148
0.489293	0.508978	0.511319
0.487427	0.608244	0.503626
0.534131	0.531972	0.498554
0.509845	0.58013	0.501448
0.319216	0.548567	0.495065
0.558748	0.412431	0.701634
0.544563	0.552456	0.510719
0.540032	0.574747	0.51089
0.513096	0.538066	0.490849
0.4748	0.419701	0.498667
0.361237	0.425207	0.526798
0.536499	0.456775	0.621803
0.497495	0.516277	0.514477
0.50395	0.469204	0.508383
0.493383	0.502594	0.502386
0.461243	0.470905	0.504959
0.463418	0.466228	0.516801
0.544214	0.460759	0.518441
0.536721	0.419527	0.52217
0.304485	0.470438	0.503825
0.500328	0.521133	0.53716
0.539957	0.542875	0.5279
0.519452	0.452709	0.5015
0.516423	0.560042	0.587068
0.500969	0.489365	0.494633
0.492041	0.477742	0.518062
0.544743	0.537012	0.516676
0.511402	0.444843	0.500501
0.655332	0.561798	0.506964
0.486137	0.512864	0.503118
0.53554	0.47982	0.5719
0.468918	0.531416	0.500855
0.498693	0.460516	0.533213
0.52019	0.581401	0.519485
0.497103	0.486924	0.504588
0.475149	0.524689	0.493643
0.506698	0.481402	0.512076
0.503724	0.541215	0.497755
0.508969	0.511727	0.49526
0.489914	0.529709	0.532281
0.501849	0.442713	0.524697
0.581284	0.579299	0.492942
0.510033	0.430691	0.493559
0.515637	0.564085	0.501204
0.515338	0.483946	0.517663
0.486628	0.536004	0.498949
0.448935	0.510742	0.491607
0.472267	0.452513	0.50778
0.490774	0.529959	0.517843
0.49256	0.466313	0.497679
0.538858	0.499746	0.5314
0.451122	0.427198	0.495331
0.545852	0.486644	0.505486
0.545431	0.509245	0.519795
0.541001	0.483248	0.532849
0.522987	0.503109	0.511947
0.50607	0.565242	0.512431
0.437049	0.499674	0.500984
0.537904	0.478204	0.500032
0.505194	0.580455	0.507757
0.550411	0.514544	0.508106
0.522368	0.55416	0.518923
0.44541	0.486528	0.50437
0.527365	0.555726	0.507088
0.522645	0.487423	0.486446
0.537529	0.455055	0.510428
0.542313	0.456023	0.518213
0.516444	0.483397	0.517526
0.538336	0.561358	0.507745
0.473049	0.506462	0.529271
0.58786	0.551827	0.507176
0.499563	0.547022	0.538072
0.559795	0.51943	0.489807
0.558647	0.447449	0.516541
0.552337	0.469627	0.511594
0.503124	0.550643	0.658963
0.510486	0.47496	0.54771
0.510835	0.393999	0.512669
0.506862	0.44031	0.516694
0.496047	0.508999	0.516224
0.514837	0.526792	0.48941
0.56314	0.499415	0.496017
0.561059	0.514749	0.513437
0.518631	0.406757	0.505991
0.525766	0.448883	0.499363
0.775998	0.489301	NA
0.250401	0.445014	NA
0.495328	0.47161	NA
0.528691	0.507608	NA
0.484293	0.558504	NA
0.534755	0.580804	NA
0.503591	0.571362	NA
0.502784	0.542473	NA
0.501303	0.4785	NA
0.502221	0.587694	NA
0.493614	0.45172	NA
0.536882	0.439333	NA
0.575383	0.32233	NA
0.528464	0.692333	NA
0.498361	0.551221	NA
0.504788	0.494921	NA
0.540392	0.64234	NA
0.472958	0.349809	NA
0.490253	0.507305	NA
0.508361	0.561143	NA
0.496953	0.514441	NA
0.531628	0.499213	NA
0.522189	0.541861	NA
0.475729	0.463627	NA
0.504803	0.521967	NA
0.493167	0.519896	NA
0.504177	0.485181	NA
0.448497	0.47362	NA
0.482991	0.476878	NA
0.609807	0.440876	NA
0.487479	0.440465	NA
0.477292	0.520819	NA
0.485086	0.467104	NA
0.499753	0.459875	NA
0.499689	0.481666	NA
0.569583	0.565841	NA
0.569604	0.560365	NA
0.520056	0.498902	NA
0.617099	0.430098	NA
0.336411	0.54235	NA
0.575597	0.578647	NA
0.531546	0.567106	NA
0.580252	0.448057	NA
0.502638	0.475827	NA
0.492169	0.575252	NA
0.486106	0.324207	NA
0.594358	0.411202	NA
0.724805	0.515213	NA
0.559099	0.477779	NA
0.508715	0.55799	NA
0.488999	0.640659	NA
0.469732	0.442108	NA
0.430839	0.565789	NA
0.502594	0.534884	NA
0.503803	0.466434	NA
0.488737	0.575154	NA
0.624134	0.500627	NA
0.468826	0.428807	NA
0.569279	0.582552	NA
0.435044	0.508613	NA
0.536535	0.487173	NA
0.530574	0.469003	NA
0.526635	0.574371	NA
0.511529	0.600952	NA
0.538257	0.409394	NA
0.513088	0.486566	NA
0.488309	0.450546	NA
0.541351	0.424228	NA
0.493151	0.474628	NA
0.545405	0.559227	NA
0.51146	0.476769	NA
0.511036	0.469906	NA
0.520466	0.441119	NA
0.502532	0.547624	NA
0.553971	0.534937	NA
0.502156	0.54219	NA
0.518977	0.461809	NA
0.547603	0.545844	NA
0.519037	0.514721	NA
0.506753	0.571486	NA
0.49065	0.450519	NA
0.424771	0.46791	NA
0.529308	0.582422	NA
0.481337	0.540319	NA
0.534773	0.555491	NA
0.524896	0.538073	NA
0.418695	0.418116	NA
0.528154	0.401259	NA
0.495505	0.549675	NA
0.382718	0.563094	NA
0.683599	0.52536	NA
0.460448	0.592377	NA
0.503481	0.473903	NA
0.484188	0.562349	NA
0.509949	0.472463	NA
0.521103	0.573009	NA
0.49833	0.48631	NA
0.531995	0.444176	NA
0.528619	0.531658	NA
0.522595	0.619713	NA
0.500375	0.617039	NA
0.523115	0.493381	NA
0.517002	0.58502	NA
0.498513	0.495941	NA
0.482408	0.478802	NA
0.458925	0.574908	NA
0.341271	0.514773	NA
0.659118	0.599395	NA
0.580387	0.538575	NA
0.488515	0.497836	NA
0.531774	0.555594	NA
0.546822	0.488902	NA
0.489362	0.501449	NA
0.299764	0.478613	NA
0.533957	0.51963	NA
0.493301	0.546211	NA
0.549029	0.494647	NA
0.720235	0.54718	NA
0.436442	0.477566	NA
0.364079	0.402685	NA
0.522936	0.486529	NA
0.441031	0.502504	NA
0.356666	0.540262	NA
0.546466	0.548628	NA
0.516149	0.420916	NA
0.454961	0.562992	NA
0.55455	0.436755	NA
0.507707	0.511234	NA
0.510793	0.525126	NA
0.554223	0.564173	NA
0.485949	0.601229	NA
0.526003	0.454961	NA
0.514466	0.517903	NA
0.494911	0.449521	NA
0.397747	0.5496	NA
0.519964	0.426649	NA
0.525307	0.452767	NA
0.538683	0.472461	NA
0.503669	0.452709	NA
0.529132	0.497095	NA
0.543246	0.430903	NA
0.538664	0.616864	NA
0.492445	0.537512	NA
0.559377	0.54902	NA
0.515014	0.546696	NA
0.507573	0.559802	NA
0.53127	0.564407	NA
0.570093	0.596382	NA
0.527961	0.558164	NA
0.360797	0.465541	NA
0.675335	0.580577	NA
0.512332	0.404141	NA
0.310777	0.490568	NA
0.599515	0.438811	NA
0.458686	0.393346	NA
0.464518	0.452359	NA
0.396085	0.477885	NA
0.197977	0.530276	NA
0.762864	0.588433	NA
0.433659	0.570156	NA
0.543419	0.470237	NA
0.347779	0.552582	NA
0.556662	0.46001	NA
0.520137	0.567172	NA
0.6946	0.596158	NA
0.436925	0.532572	NA
0.569435	0.560833	NA
0.570058	0.470665	NA
0.529629	0.417221	NA
0.508778	0.490145	NA
0.519735	0.53117	NA
0.598486	0.479165	NA
0.507837	0.489001	NA
0.51365	0.524137	NA
0.539582	0.465685	NA
0.470957	0.479276	NA
0.579313	0.550247	NA
0.54013	0.525	NA
0.558404	0.566757	NA
0.306463	0.561326	NA
0.634343	0.49426	NA
0.424786	0.507536	NA
0.483528	0.450966	NA
0.351574	0.663465	NA
0.666061	0.304897	NA
0.524184	0.498302	NA
0.321292	0.566043	NA
0.66729	0.440972	NA
0.508746	0.537967	NA
0.499786	0.466651	NA
0.530394	0.499336	NA
0.558063	0.552029	NA
0.534203	0.494698	NA
0.540622	0.523671	NA
0.522257	0.475301	NA
0.507597	0.436395	NA
0.525974	0.573841	NA
0.528858	0.469087	NA
0.500315	0.435508	NA
0.641867	0.515432	NA
0.615974	0.580238	NA
0.548945	0.448415	NA
0.526995	0.313589	NA
0.535562	0.596967	NA
0.535314	0.426667	NA
0.532887	0.572627	NA
0.527092	0.402099	NA
0.49938	0.56512	NA
0.522791	0.428112	NA
0.534456	0.521253	NA
0.510077	0.43262	NA
0.504713	0.438463	NA
0.510932	0.526888	NA
0.486448	0.562393	NA
0.5869	0.622456	NA
0.538965	0.473816	NA
0.523264	0.505999	NA
0.486331	0.445689	NA
0.560672	0.499775	NA
0.507256	0.547113	NA
0.510282	0.547705	NA
0.557143	0.511956	NA
0.517305	0.544944	NA
0.404611	0.459781	NA
0.520694	0.540489	NA
0.506909	0.478536	NA
0.519521	0.480018	NA
0.57531	0.554938	NA
0.708856	0.419366	NA
0.349808	0.584739	NA
0.495023	0.554541	NA
0.402047	0.450459	NA
0.5202	0.560692	NA
0.503117	0.577419	NA
0.451086	0.476713	NA
0.560978	0.527105	NA
0.48623	0.490233	NA
0.475599	0.499904	NA
0.493427	0.446721	NA
0.519213	0.533351	NA
0.501761	0.534383	NA
0.564369	0.540677	NA
0.556627	0.447835	NA
0.508678	0.558105	NA
0.559649	0.521034	NA
0.471233	0.45991	NA
0.491287	0.437719	NA
0.498638	0.555816	NA
0.401007	0.453782	NA
0.545122	0.517025	NA
0.576369	0.461579	NA
0.508112	0.443296	NA
0.506865	0.480785	NA
0.504625	0.610899	NA
0.641262	0.614823	NA
0.494245	0.479426	NA
0.549827	0.755675	NA
0.546641	0.439595	NA
0.505516	0.469401	NA
0.480845	0.438413	NA
0.531063	0.619776	NA
0.469054	0.40363	NA
0.49248	0.517489	NA
0.424946	0.42857	NA
0.445022	0.548671	NA
0.482907	0.594948	NA
0.580058	0.401769	NA
0.514922	0.450293	NA
0.484739	0.528612	NA
0.527317	0.487232	NA
0.5061	0.459714	NA
0.494417	0.413056	NA
0.481191	0.503954	NA
0.538469	0.580533	NA
0.54554	0.477372	NA
0.446089	0.5922	NA
0.53947	0.556209	NA
0.506244	0.556717	NA
0.381871	0.4207	NA
0.548754	0.550618	NA
0.623473	0.542895	NA
0.507694	0.496596	NA
0.348385	0.410469	NA
0.696896	0.475989	NA
0.492251	0.456291	NA
0.480347	0.583128	NA
0.543779	0.444151	NA
0.537233	0.452643	NA
0.671783	0.559055	NA
0.603115	0.565517	NA
0.514003	0.481726	NA
0.483076	0.466607	NA
0.57633	0.456031	NA
0.491788	0.521641	NA
0.488003	0.40905	NA
0.546817	0.484944	NA
0.479454	0.570823	NA
0.515894	0.534051	NA
0.468621	0.466769	NA
0.53141	0.541252	NA
0.476837	0.558106	NA
0.492443	0.470128	NA
0.576267	0.519712	NA
0.437445	0.472565	NA
0.515806	0.440505	NA
0.522524	0.615746	NA
0.477217	0.476375	NA
0.491665	0.528265	NA
0.708552	0.454182	NA
0.398595	0.527669	NA
0.516993	0.576354	NA
0.554661	0.431962	NA
0.526098	0.536421	NA
0.584568	0.469148	NA
0.656811	0.531937	NA
0.290475	0.580264	NA
0.533826	0.460734	NA
0.437035	0.47079	NA
0.591938	0.459333	NA
0.530097	0.472813	NA
0.390715	0.465762	NA
0.484935	0.567851	NA
0.536123	0.551761	NA
0.526296	0.413672	NA
0.488799	0.44412	NA
0.511308	0.524449	NA
0.484701	0.562793	NA
0.495822	0.593234	NA
0.515942	0.535224	NA
0.555976	0.467148	NA
0.508792	0.542958	NA
0.51729	0.487961	NA
0.570355	0.475247	NA
0.49172	0.435198	NA
0.529317	0.379583	NA
0.488532	0.525927	NA
0.52622	0.5636	NA
0.432306	0.520215	NA
0.789565	0.408823	NA
0.404969	0.458107	NA
0.524128	0.313219	NA
0.498338	0.426993	NA
0.604076	0.553528	NA
0.501512	0.504062	NA
0.512702	0.459912	NA
0.529164	0.569799	NA
0.540068	0.542277	NA
0.306342	0.459169	NA
0.481985	0.514064	NA
0.513246	0.439239	NA
0.510149	0.518596	NA
0.547547	0.510603	NA
0.561347	0.426889	NA
0.484925	0.495807	NA
0.532207	0.454213	NA
0.511175	0.542292	NA
0.556984	0.571568	NA
0.540098	0.562201	NA
0.555344	0.540702	NA
0.44612	0.439358	NA
0.450022	0.556715	NA
0.497934	0.492926	NA
0.509362	0.453781	NA
0.478528	0.471658	NA
0.522631	0.548392	NA
0.494451	0.490648	NA
0.462112	0.489684	NA
0.510135	0.495662	NA
0.55201	0.466193	NA
0.483238	0.439469	NA
0.546658	0.510518	NA
0.525178	0.473234	NA
0.498254	0.434003	NA
0.524785	0.530446	NA
0.649533	0.503967	NA
0.541307	0.426337	NA
0.482119	0.510492	NA
0.549844	0.44385	NA
0.516082	0.576287	NA
0.494002	0.508845	NA
0.532415	0.471225	NA
0.672025	0.621853	NA
0.511166	0.443032	NA
0.555275	0.548091	NA
0.550817	0.452302	NA
0.782452	0.432252	NA
0.489811	0.559374	NA
0.28567	0.494266	NA
0.511763	0.470831	NA
0.53203	0.545238	NA
0.495424	0.545812	NA
0.53689	0.508347	NA
0.490686	0.459612	NA
0.51092	0.438831	NA
0.546015	0.493331	NA
0.541141	0.563854	NA
0.497893	0.422968	NA
0.525879	0.517485	NA
0.516592	0.459609	NA
0.456987	0.519154	NA
0.504712	0.455675	NA
0.518615	0.518168	NA
0.453401	0.530776	NA
0.729066	0.562754	NA
0.519225	0.449275	NA
0.518424	0.533459	NA
0.563315	0.554468	NA
0.513745	0.401993	NA
0.530812	0.564642	NA
0.538773	0.448113	NA
0.570348	0.470336	NA
0.536809	0.48278	NA
0.520808	0.478919	NA
0.530039	0.428817	NA
0.488534	0.59281	NA
0.503233	0.481976	NA
0.466166	0.432595	NA
0.525016	0.5121	NA
0.507716	0.428	NA
0.512581	0.491359	NA
0.509166	0.489749	NA
0.513116	0.470112	NA
0.535234	0.530347	NA
0.488232	0.467561	NA
0.544096	0.503799	NA
0.525826	0.56238	NA
0.463897	0.525256	NA
0.484874	0.547212	NA
0.543972	0.470067	NA
0.54172	0.501889	NA
0.504587	0.748204	NA
0.525837	0.288079	NA
0.526745	0.524908	NA
0.480747	0.381201	NA
0.537719	0.536894	NA
0.508855	0.484253	NA
0.519868	0.561586	NA
0.486249	0.537968	NA
0.482272	0.466298	NA
0.498752	0.452257	NA
0.540187	0.572252	NA
0.458619	0.463215	NA
0.512407	0.551125	NA
0.509314	0.547577	NA
0.514912	0.451761	NA
0.522674	0.584758	NA
0.490627	0.571365	NA
0.539233	0.42137	NA
0.544825	0.51724	NA
0.510542	0.549926	NA
0.445911	0.570476	NA
0.586079	0.55073	NA
0.517434	0.4088	NA
0.535299	0.432862	NA
0.515959	0.55862	NA
0.508016	0.474973	NA
0.494628	0.485474	NA
0.532487	0.500205	NA
0.506852	0.482451	NA
0.476069	0.444358	NA
0.734894	0.509549	NA
0.555832	0.547396	NA
0.493463	0.562379	NA
0.592224	0.607285	NA
0.503655	0.410609	NA
0.515693	0.457212	NA
0.502344	0.582706	NA
0.504293	0.524402	NA
0.521902	0.537246	NA
0.528672	0.548486	NA
0.487698	0.436407	NA
0.488844	0.513826	NA
0.507756	0.495599	NA
0.515306	0.465912	NA
0.492334	0.541175	NA
0.516131	0.481489	NA
0.520447	0.584556	NA
0.491285	0.542239	NA
0.49929	0.492324	NA
0.501607	0.448286	NA
0.547429	0.552028	NA
0.524832	0.49175	NA
0.574153	0.462845	NA
0.548295	0.459591	NA
0.550011	0.438359	NA
0.532028	0.435891	NA
0.492253	0.562308	NA
0.496455	0.566451	NA
0.517476	0.577047	NA
0.552362	0.418999	NA
0.492264	0.46425	NA
0.504581	0.538704	NA
0.515464	0.439379	NA
0.484836	0.558078	NA
0.532468	0.469868	NA
0.488529	0.534534	NA
0.52343	0.516312	NA
0.498967	0.549346	NA
0.521625	0.448991	NA
0.399709	0.421409	NA
0.53969	0.533732	NA
0.498483	0.471175	NA
0.50443	0.440329	NA
0.461315	0.483972	NA
0.484089	0.541968	NA
0.548877	0.553223	NA
0.50301	0.496757	NA
0.52921	0.529773	NA
0.491658	0.522164	NA
0.525191	0.472918	NA
0.481506	0.436108	NA
0.448405	0.454183	NA
0.495335	0.496094	NA
0.538859	0.458715	NA
0.466226	0.511985	NA
0.472904	0.496666	NA
0.529157	0.494213	NA
0.529132	0.517724	NA
0.495946	0.529901	NA
0.558672	0.435041	NA
0.513251	0.568459	NA
0.487808	0.476356	NA
0.518091	0.442826	NA
0.570867	0.553165	NA
0.492762	0.563215	NA
0.49512	0.558404	NA
0.502943	0.528332	NA
0.488219	0.541975	NA
0.52239	0.548761	NA
0.493614	0.485577	NA
0.483457	0.469107	NA
0.491516	0.430299	NA
0.501271	0.563245	NA
0.447957	0.471844	NA
0.515809	0.425025	NA
0.501519	0.506355	NA
0.472547	0.57649	NA
0.436207	0.441305	NA
0.505287	0.45297	NA
0.4551	0.548129	NA
0.553701	0.529603	NA
0.52249	0.515552	NA
0.541701	0.539442	NA
0.498094	0.557527	NA
0.536961	0.520099	NA
0.509183	0.472469	NA
0.383969	0.546293	NA
0.521073	0.41667	NA
0.512362	0.498484	NA
0.494761	0.564889	NA
0.486887	0.511761	NA
0.531384	0.51764	NA
0.533021	0.585487	NA
0.517156	0.625479	NA
0.517486	0.439513	NA
0.667026	0.39872	NA
0.3335	0.592139	NA
0.52689	0.452987	NA
0.389706	0.545951	NA
0.635493	0.565433	NA
0.53616	0.504999	NA
0.559231	0.565468	NA
0.493044	0.462908	NA
0.510796	0.493321	NA
0.535016	0.586182	NA
0.517571	0.44763	NA
0.48602	0.542791	NA
0.523229	0.59122	NA
0.517481	0.565041	NA
0.51069	0.469125	NA
0.500246	0.516843	NA
0.638936	0.536356	NA
0.535249	0.511415	NA
0.510989	0.453445	NA
0.468008	0.312596	NA
0.328284	0.522517	NA
0.595037	0.768217	NA
0.541297	0.466662	NA
0.524738	0.570792	NA
0.501979	0.519676	NA
0.546536	0.548337	NA
0.372326	0.457376	NA
0.515173	0.529968	NA
0.508119	0.462241	NA
0.51921	0.551663	NA
0.451466	0.545582	NA
0.514174	0.459873	NA
0.440939	0.420045	NA
0.512232	0.44946	NA
0.529582	0.472413	NA
0.466709	0.47398	NA
0.236731	0.423166	NA
0.669671	0.445278	NA
0.508859	0.46318	NA
0.719968	0.52263	NA
0.2715	0.438072	NA
0.517889	0.476258	NA
0.572043	0.601838	NA
0.494643	0.569889	NA
0.474975	0.581673	NA
0.47689	0.535419	NA
0.52123	0.54696	NA
0.442468	0.526953	NA
0.524073	0.476377	NA
0.452569	0.557712	NA
0.547649	0.536004	NA
0.30465	0.551351	NA
0.126945	0.430215	NA
0.77622	0.455353	NA
0.488535	0.561344	NA
0.51259	0.567818	NA
0.497623	0.546295	NA
0.643603	0.543424	NA
0.534421	0.467736	NA
0.530399	0.437843	NA
0.51497	0.430952	NA
0.428553	0.59086	NA
0.500374	0.572087	NA
0.474767	0.570374	NA
0.536036	0.415545	NA
0.682159	0.547914	NA
0.510445	0.523702	NA
0.520861	0.448818	NA
0.520669	0.470683	NA
0.526483	0.553416	NA
0.437955	0.47195	NA
0.497278	0.534902	NA
0.477507	0.516	NA
0.506626	0.562204	NA
0.49506	0.476806	NA
0.546522	0.428838	NA
0.537191	0.465676	NA
0.513467	0.49255	NA
0.520425	0.613001	NA
0.528373	0.531268	NA
0.499858	0.559274	NA
0.552997	0.591579	NA
0.530359	0.588678	NA
0.512073	0.526034	NA
0.539514	0.424522	NA
0.576176	0.537801	NA
0.527909	0.548104	NA
0.345494	0.476299	NA
0.459518	0.460114	NA
0.532744	0.513894	NA
0.527306	0.466544	NA
0.490382	0.434118	NA
0.476152	0.42763	NA
0.532145	0.547737	NA
0.521678	0.541555	NA
0.65836	0.454082	NA
0.340773	0.519842	NA
0.529626	0.480833	NA
0.5029	0.550758	NA
0.49029	0.561228	NA
0.484986	0.464666	NA
0.726267	0.507823	NA
0.508417	0.481174	NA
0.393977	0.554697	NA
0.498933	0.4317	NA
0.536331	0.465683	NA
0.519073	0.482935	NA
0.253695	0.501652	NA
0.554403	0.579634	NA
0.53217	0.571229	NA
0.369802	0.546305	NA
0.667397	0.556253	NA
0.299464	0.548008	NA
0.506808	0.503412	NA
0.495519	0.578631	NA
0.494726	0.55789	NA
0.482882	0.331028	NA
0.507401	0.467172	NA
0.654079	0.596136	NA
0.314879	0.440995	NA
0.520424	0.548611	NA
0.553325	0.45202	NA
0.52937	0.473257	NA
0.503864	0.442397	NA
0.545935	0.53238	NA
0.596663	0.455968	NA
0.497469	0.473792	NA
0.498338	0.52896	NA
0.487324	0.586564	NA
0.592536	0.54576	NA
0.456176	0.46497	NA
0.679001	0.531198	NA
0.40489	0.542016	NA
0.484841	0.447323	NA
0.520075	0.415171	NA
0.533561	0.611976	NA
0.528379	0.553951	NA
0.465511	0.412753	NA
0.543473	0.458605	NA
0.541735	0.454682	NA
0.522791	0.311005	NA
0.503829	0.54583	NA
0.532554	0.301681	NA
0.487762	0.537728	NA
0.539888	0.519343	NA

## Sheet: Fig5d
Wavelength (nm)	C. crescentus	B. diminuta	B. aurantiaca	B. subvibrioides	B. bacteroides	B. variabilis
200	0.218671	0.297071	0.149671	0.145871	0.296171	0.209171
201	0.331614	0.190014	0.525714	0.525714	0.314414	0.525714
202	0.132157	0.347457	0.263557	0.355557	0.253257	0.205257
203	0.2813	0.2067	0.1166	0.195	0.2048	0.1889
204	0.203871	0.212271	0.141771	0.0510714	0.481771	0.228771
205	0.286014	0.178614	0.464914	0.406614	0.464914	0.282114
206	0.440886	0.0754857	0.402686	0.0962857	0.270386	0.247986
207	0.178283	0.308283	0.178083	0.173783	0.178583	0.170883
208	0.176143	0.176143	0.106043	-0.0320571	0.176143	0.0860429
209	0.0556857	0.272986	0.266886	0.192986	0.272786	0.119686
210	0.262814	0.111214	0.263414	0.110814	0.210114	0.328014
211	0.166217	0.0411167	-0.0519833	0.0102167	0.0389167	-0.000683333
212	0.2232	0.1227	0.0534	0.226	0.2134	0.131
213	0.0942429	0.153343	0.0903429	0.0887429	0.109943	0.154343
214	0.110214	0.181214	0.109514	0.0866143	0.358614	0.112114
215	0.227043	0.159443	0.0877429	0.0759429	0.222943	0.0488429
216	0.0387286	-0.00467143	0.0553286	-0.0139714	0.231529	-0.0130714
217	0.254886	0.0921857	0.158586	0.0226857	0.256586	0.0225857
218	0.218429	0.0914286	0.145629	0.157629	0.151529	0.162029
219	0.0587	0.2591	0.1264	0.0204	0.2634	0.087
220	0.0740714	0.0283714	0.249571	0.166171	0.0896714	0.177571
221	0.149057	0.0897571	0.0639571	0.0711571	0.234257	0.212857
222	0.0989286	0.0408286	0.221629	0.110629	0.214329	0.0924286
223	0.0975429	0.0937429	0.0982429	0.164843	0.0374429	0.188043
224	0.204629	0.112129	0.330229	0.340829	0.326929	0.120029
225	0.0875	0.1824	0.2988	0.335	0.0963	0.0471
226	-0.00842857	0.0708714	0.0842714	0.315671	0.00827143	0.175871
227	0.1455	0.0239	0.1455	0.1455	0.1473	0.1455
228	0.0676667	0.0676667	0.0676667	0.0676667	0.0676667	0.0676667
229	NA	NA	NA	NA	NA	NA
230	0.171233	0.0722333	0.0717333	0.171233	0.171233	0.0699333
231	-3.33333e-05	0.248667	-0.0481333	-0.0348333	0.125967	0.248667
232	0.05506	0.04696	0.09326	0.09326	0.09326	0.09326
233	0.0652571	0.0382571	0.0652571	0.0497571	0.0652571	0.0523571
234	0.154175	0.067075	0.154175	0.072875	0.154175	0.154175
235	0.0187429	0.0208429	0.0311429	0.268043	0.136043	-0.00255714
236	0.0677714	0.0841714	0.0105714	0.315271	-0.0652286	0.200671
237	0.00968571	0.229386	0.295986	0.106886	0.228286	0.101186
238	0.165957	0.169157	0.169457	-0.0182429	0.168957	0.260557
239	0.0764857	0.0857857	0.00248571	0.126486	0.156686	0.0190857
240	-0.0177429	-0.0762429	0.249857	0.340657	0.163457	0.0312571
241	0.0844429	0.313443	0.212943	0.313443	0.221543	0.208643
242	0.3063	0.1544	0.0304	0.3085	0.1477	0.1691
243	-0.0167571	0.120043	0.127243	0.127243	0.238343	-0.00375714
244	0.0308571	-0.0451429	-0.123643	0.175957	0.0473571	0.141157
245	0.182029	0.162029	0.172329	0.172329	0.00292857	0.172329
246	0.1165	0.1165	0.1165	0.1165	0.1165	0.1165
247	0.165529	0.0550286	0.165529	0.165529	0.0729286	0.0642286
248	0.13158	0.02758	0.13158	0.13158	0.03688	0.13158
249	0.187025	0.187025	0.187025	0.032125	0.035325	0.187025
250	0.170643	0.0377429	0.0559429	0.0535429	0.177743	0.168643
251	-0.0259571	-0.000157143	0.00174286	0.0975429	0.0451429	-0.00445714
252	0.198471	0.0129714	0.132171	0.215271	0.0651714	0.0646714
253	0.191814	0.0156143	0.295914	0.198614	0.101714	0.197414
254	0.0452429	0.263743	0.354943	0.354943	0.259443	0.151343
255	0.0077	0.1453	0.1877	0.2526	0.4646	0.1592
256	-0.0610714	0.0384286	0.212129	0.247329	0.246729	0.377029
257	-0.03806	0.07974	0.51014	0.32294	0.06354	0.51014
258	0.2002	0.2121	0.1307	0.0344	0.2107	0.2191
259	0.248743	0.132343	0.153243	0.0669429	0.264143	0.265443
260	-0.1023	-0.0266	0.0772	0.2111	0.2793	0.2127
261	0.08682	-0.00448	0.30272	0.30272	0.23012	0.30272
262	0.266243	0.0409429	0.315443	0.131843	0.258943	0.257043
263	0.246314	0.190914	0.234014	0.128114	0.143814	0.361114
264	0.1529	0.1704	0.0527	0.341	0.3488	0.1667
265	0.0954857	0.0469857	0.160786	0.450586	0.512986	0.512986
266	0.0558714	0.258771	0.186671	0.267371	0.260871	0.171171
267	0.133343	0.106043	0.126143	0.121443	0.196843	0.196243
268	0.190229	0.245729	0.171129	0.396129	0.271729	0.176929
269	0.0753857	0.253286	0.0956857	0.432286	0.0341857	0.260486
270	0.0795286	0.283129	0.188429	0.175529	-0.0199714	0.295829
271	0.0844714	0.155671	0.114071	0.0981714	0.0915714	0.216071
272	0.330271	0.0972714	0.469471	0.241471	0.244371	0.247271
273	0.328457	0.195257	0.257257	0.123057	0.189657	0.103657
274	0.2111	0.165	0.2179	0.2117	0.0874	0.1547
275	0.233883	0.282983	0.148383	0.217783	0.157683	0.366483
276	0.1263	0.2663	0.141	0.0948	0.0531	0.1245
277	0.261057	0.200257	0.407457	0.194057	0.180457	0.150857
278	0.488271	0.308771	0.607171	0.181971	0.188271	0.636171
279	0.49	0.4355	0.407	0.41	0.5064	0.8867
280	0.517043	0.774343	0.510543	0.587443	0.559743	0.672643
281	0.676586	0.922786	0.882886	0.799286	0.690586	0.658386
282	0.820057	0.931857	0.867057	0.777057	0.795657	0.738657
283	0.872343	1.01584	0.863943	0.755243	0.816043	0.782743
284	0.845486	1.12969	0.933986	0.816186	0.901386	0.814086
285	0.864371	1.10317	0.937071	0.789171	0.863471	0.780471
286	0.868171	1.10577	0.931471	0.786171	0.874271	0.793071
287	0.827914	1.09841	0.942814	0.766314	0.872814	0.779314
288	0.8429	1.0917	0.8949	0.7488	0.8519	0.7755
289	0.826014	1.04341	0.852314	0.735614	0.808014	0.742914
290	0.792314	1.01281	0.861214	0.717314	0.799014	0.724714
291	0.7744	0.9868	0.8166	0.6988	0.779	0.7169
292	0.746986	0.936386	0.786986	0.664086	0.727186	0.691086
293	0.702586	0.909886	0.773086	0.628886	0.710986	0.667886
294	0.682171	0.843171	0.720471	0.609671	0.700671	0.641271
295	0.6624	0.8456	0.7145	0.6014	0.6901	0.6084
296	0.6427	0.8084	0.6791	0.5734	0.6492	0.5988
297	0.630643	0.790443	0.664143	0.568843	0.646443	0.579443
298	0.616743	0.753243	0.649143	0.559843	0.624843	0.567343
299	0.604314	0.737714	0.635114	0.550414	0.615114	0.561014
300	0.589057	0.717957	0.615057	0.527657	0.590757	0.542957
301	0.576214	0.703414	0.601114	0.520114	0.580314	0.531514
302	0.565229	0.686329	0.588329	0.513729	0.566829	0.513329
303	0.551114	0.664914	0.576114	0.497614	0.550014	0.504614
304	0.540386	0.648686	0.563486	0.487986	0.544186	0.497386
305	0.530643	0.635343	0.550343	0.478743	0.532843	0.483843
306	0.522557	0.621357	0.540857	0.471657	0.525457	0.479357
307	0.512129	0.610629	0.532029	0.462829	0.514929	0.470029
308	0.499271	0.600971	0.523271	0.457071	0.507271	0.464771
309	0.4962	0.5912	0.5184	0.4519	0.5009	0.4562
310	0.490343	0.585743	0.513443	0.444843	0.494843	0.452543
311	0.483643	0.576343	0.505743	0.439843	0.489543	0.447543
312	0.478429	0.570929	0.498729	0.434229	0.484429	0.441629
313	0.472914	0.563914	0.493914	0.432914	0.477614	0.434614
314	0.467914	0.556414	0.490314	0.426414	0.473214	0.432714
315	0.465543	0.549543	0.482143	0.422843	0.466743	0.427843
316	0.457843	0.542843	0.477343	0.417043	0.463143	0.421843
317	0.451157	0.537557	0.470157	0.411557	0.457557	0.417957
318	0.446943	0.533543	0.467143	0.407743	0.452443	0.412843
319	0.444343	0.523443	0.462443	0.403243	0.448143	0.408243
320	0.440286	0.521586	0.459886	0.400486	0.445686	0.404486
321	0.436243	0.516443	0.454043	0.396943	0.437143	0.400443
322	0.432343	0.511343	0.449643	0.392543	0.433843	0.395843
323	0.427414	0.505314	0.443614	0.392614	0.433314	0.394214
324	0.423914	0.500414	0.443514	0.385914	0.426714	0.389414
325	0.420257	0.496757	0.437357	0.382657	0.423157	0.386857
326	0.416071	0.491771	0.432171	0.378871	0.419671	0.383471
327	0.411114	0.488314	0.429214	0.378614	0.414414	0.377414
328	0.409486	0.482586	0.425486	0.373186	0.410586	0.374786
329	0.404371	0.477771	0.421471	0.368671	0.407771	0.372171
330	0.403857	0.474257	0.416857	0.366757	0.404157	0.369157
331	0.398029	0.470229	0.413829	0.363729	0.401229	0.366329
332	0.395186	0.464886	0.409086	0.360586	0.397986	0.361986
333	0.390843	0.462643	0.407443	0.355143	0.392143	0.360043
334	0.387986	0.458786	0.403286	0.354086	0.390086	0.358186
335	0.385029	0.453729	0.399629	0.351529	0.388529	0.354929
336	0.381929	0.449929	0.397529	0.349129	0.382729	0.351829
337	0.3793	0.4455	0.3941	0.3454	0.3818	0.3499
338	0.375843	0.442143	0.390843	0.342743	0.378843	0.346943
339	0.3739	0.4407	0.3879	0.3406	0.3758	0.3446
340	0.3706	0.4369	0.3854	0.338	0.3725	0.3431
341	0.366443	0.433543	0.381543	0.336543	0.369843	0.339143
342	0.365286	0.429986	0.378286	0.332686	0.366286	0.336986
343	0.361586	0.425286	0.375286	0.330186	0.362786	0.334886
344	0.358986	0.421886	0.373886	0.326786	0.361186	0.332986
345	0.356943	0.419043	0.370243	0.324943	0.358043	0.331243
346	0.354857	0.416357	0.367157	0.322657	0.355157	0.329757
347	0.351986	0.413586	0.365686	0.320786	0.353686	0.327486
348	0.349343	0.410143	0.362443	0.318343	0.351243	0.326643
349	0.348457	0.407457	0.359957	0.315757	0.348557	0.323657
350	0.344643	0.404743	0.357143	0.313043	0.345943	0.322143
351	0.342886	0.401086	0.354886	0.311286	0.343386	0.319686
352	0.339786	0.397786	0.351886	0.309686	0.340486	0.317386
353	0.337114	0.395014	0.348814	0.305714	0.338314	0.315814
354	0.332986	0.391986	0.345886	0.303986	0.336586	0.313386
355	0.331071	0.388971	0.344771	0.301971	0.333271	0.313471
356	0.329957	0.385657	0.342257	0.299757	0.332157	0.310657
357	0.328171	0.382771	0.339571	0.297971	0.329571	0.309971
358	0.324557	0.380657	0.336457	0.296157	0.326457	0.307257
359	0.323257	0.378857	0.335657	0.294657	0.325457	0.305957
360	0.320557	0.375957	0.332957	0.292457	0.323857	0.305557
361	0.318729	0.373229	0.330629	0.290629	0.321829	0.304429
362	0.316771	0.370671	0.328671	0.289371	0.319571	0.303471
363	0.314929	0.368929	0.328129	0.287629	0.318429	0.302629
364	0.313029	0.366729	0.325229	0.286629	0.316229	0.301229
365	0.310329	0.363829	0.323329	0.284329	0.315129	0.299829
366	0.307943	0.361543	0.321343	0.282943	0.312043	0.298343
367	0.305586	0.358086	0.319386	0.281886	0.310986	0.297786
368	0.303886	0.356086	0.317786	0.280686	0.307886	0.295686
369	0.301343	0.353543	0.315143	0.278543	0.306643	0.295043
370	0.299486	0.352486	0.315786	0.277186	0.305186	0.293686
371	0.298086	0.350786	0.312686	0.276386	0.303886	0.293686
372	0.295	0.3468	0.3103	0.2734	0.302	0.2916
373	0.293257	0.345857	0.308957	0.273557	0.300757	0.291557
374	0.290257	0.342957	0.306757	0.271657	0.298457	0.288857
375	0.289043	0.341343	0.305643	0.270243	0.298043	0.288143
376	0.287071	0.339371	0.306071	0.269071	0.295871	0.286871
377	0.285614	0.336914	0.302414	0.267514	0.294814	0.285714
378	0.2838	0.3354	0.3008	0.2669	0.2936	0.2841
379	0.282357	0.332757	0.300057	0.266257	0.291957	0.283257
380	0.2806	0.3307	0.2994	0.2638	0.29	0.2818
381	0.278486	0.328586	0.296586	0.262786	0.288586	0.279986
382	0.277371	0.326671	0.294971	0.261571	0.288071	0.278271
383	0.275386	0.324486	0.293386	0.260386	0.286886	0.277086
384	0.273771	0.322271	0.291671	0.258871	0.284171	0.275571
385	0.271971	0.319871	0.290371	0.257571	0.283371	0.273871
386	0.270643	0.318043	0.289043	0.256543	0.282943	0.272943
387	0.269	0.3163	0.2875	0.2554	0.2814	0.2711
388	0.2676	0.3145	0.2866	0.2543	0.2796	0.2698
389	0.2662	0.312	0.2854	0.2536	0.2785	0.2686
390	0.265229	0.309929	0.284129	0.253429	0.277829	0.268329
391	0.263514	0.308214	0.282614	0.251714	0.277014	0.266914
392	0.261471	0.306371	0.280971	0.250671	0.275371	0.265571
393	0.260671	0.305471	0.280071	0.250371	0.274771	0.264571
394	0.260029	0.303829	0.278929	0.249829	0.274329	0.264129
395	0.258129	0.301829	0.277529	0.248729	0.274129	0.262829
396	0.256743	0.300343	0.276543	0.248243	0.272543	0.261643
397	0.255357	0.298657	0.275757	0.248857	0.272257	0.261757
398	0.255314	0.297314	0.274914	0.247514	0.271614	0.261114
399	0.2534	0.2952	0.2736	0.2469	0.2709	0.2596
400	0.251586	0.293486	0.272686	0.246186	0.270386	0.258986
401	0.250629	0.291829	0.271229	0.245729	0.269929	0.257729
402	0.250171	0.291471	0.270871	0.245971	0.269471	0.257571
403	0.249	0.2894	0.2697	0.2456	0.269	0.2571
404	0.247686	0.287686	0.268786	0.245586	0.269386	0.256986
405	0.246529	0.286129	0.268129	0.245729	0.269129	0.256529
406	0.245829	0.284529	0.267329	0.245329	0.269029	0.256229
407	0.2444	0.2831	0.2662	0.2456	0.2688	0.2555
408	0.243643	0.281343	0.265843	0.245843	0.268943	0.255243
409	0.242614	0.280214	0.264814	0.245914	0.268814	0.254814
410	0.241586	0.279186	0.264086	0.245786	0.268786	0.254286
411	0.240629	0.277929	0.263329	0.246229	0.268429	0.253729
412	0.239971	0.276571	0.262571	0.246071	0.268571	0.253771
413	0.238686	0.274786	0.261886	0.245986	0.268186	0.253386
414	0.237643	0.273143	0.260843	0.245943	0.267943	0.252343
415	0.236243	0.271843	0.260043	0.246143	0.267443	0.251743
416	0.234814	0.270114	0.259014	0.245714	0.266914	0.250614
417	0.234029	0.268529	0.258329	0.245529	0.266829	0.250229
418	0.2331	0.2672	0.2576	0.2447	0.2662	0.2491
419	0.2313	0.2656	0.2566	0.2441	0.2655	0.2481
420	0.229857	0.263657	0.255657	0.243457	0.264657	0.246957
421	0.228657	0.262457	0.255057	0.242857	0.264357	0.246057
422	0.2277	0.261	0.2538	0.2417	0.2637	0.2455
423	0.226429	0.259329	0.253129	0.241129	0.263129	0.244529
424	0.224957	0.257857	0.252457	0.240357	0.262757	0.243457
425	0.223571	0.256171	0.251271	0.238971	0.262171	0.242471
426	0.222071	0.254671	0.250071	0.238571	0.261371	0.241771
427	0.220814	0.252614	0.249414	0.237814	0.260714	0.241014
428	0.219543	0.251043	0.248743	0.237043	0.260343	0.240443
429	0.217614	0.249114	0.247814	0.236514	0.259514	0.239514
430	0.216314	0.247614	0.247014	0.235914	0.258714	0.239014
431	0.215157	0.245857	0.246057	0.235557	0.258957	0.238257
432	0.213229	0.244329	0.244929	0.235029	0.258629	0.237929
433	0.211757	0.242357	0.243957	0.234757	0.258157	0.237457
434	0.210214	0.240914	0.243214	0.233914	0.257214	0.236714
435	0.209143	0.239543	0.242543	0.234143	0.257043	0.236843
436	0.207914	0.238114	0.241814	0.233614	0.257014	0.236414
437	0.206757	0.236657	0.241357	0.233457	0.256457	0.236157
438	0.205557	0.235357	0.240557	0.233257	0.256057	0.235857
439	0.2045	0.234	0.2395	0.2331	0.2558	0.2358
440	0.203029	0.232529	0.238829	0.232829	0.255629	0.235529
441	0.202014	0.231214	0.238214	0.232914	0.254914	0.235314
442	0.200557	0.229957	0.237557	0.232657	0.254557	0.235157
443	0.1997	0.2286	0.2372	0.2327	0.2546	0.235
444	0.198771	0.227571	0.236571	0.232571	0.254371	0.234871
445	0.197529	0.226229	0.236129	0.232429	0.254229	0.234829
446	0.1965	0.2248	0.2355	0.2328	0.2542	0.2348
447	0.195286	0.223486	0.234886	0.232586	0.254086	0.234686
448	0.194271	0.222371	0.234471	0.232871	0.254171	0.234871
449	0.193271	0.221571	0.233871	0.232471	0.253871	0.235171
450	0.192457	0.220457	0.233457	0.232457	0.253657	0.235157
451	0.191514	0.218914	0.233414	0.233114	0.254514	0.235414
452	0.190271	0.217171	0.232571	0.233071	0.254171	0.235171
453	0.189157	0.216357	0.231657	0.232757	0.254057	0.235557
454	0.188357	0.215457	0.231457	0.233057	0.254057	0.235557
455	0.1873	0.214	0.2312	0.2331	0.2543	0.2354
456	0.186329	0.212629	0.230629	0.232929	0.254129	0.235429
457	0.185057	0.211557	0.230357	0.233357	0.254357	0.235257
458	0.184457	0.210457	0.229657	0.233057	0.254057	0.235557
459	0.183671	0.209471	0.229371	0.233271	0.253871	0.235671
460	0.182671	0.208471	0.228971	0.233071	0.253571	0.235271
461	0.1818	0.2076	0.2284	0.2331	0.2531	0.2352
462	0.1812	0.2067	0.2279	0.233	0.2528	0.2353
463	0.180214	0.205414	0.227114	0.232714	0.251914	0.234714
464	0.179357	0.204257	0.226557	0.232657	0.251457	0.234657
465	0.178543	0.203143	0.226143	0.232643	0.250743	0.234543
466	0.177543	0.202343	0.225443	0.232243	0.249343	0.234143
467	0.177171	0.201571	0.224871	0.231771	0.248271	0.233571
468	0.175886	0.200186	0.223986	0.231186	0.247386	0.232486
469	0.175071	0.198871	0.222971	0.230671	0.245971	0.232171
470	0.174286	0.197886	0.222186	0.230486	0.244886	0.231586
471	0.173271	0.196971	0.221671	0.229871	0.243371	0.231171
472	0.171843	0.196343	0.220843	0.229743	0.242743	0.230243
473	0.171786	0.195086	0.219986	0.229086	0.241886	0.229486
474	0.170871	0.193571	0.219171	0.228271	0.240071	0.228871
475	0.169886	0.192786	0.218086	0.227486	0.238386	0.227986
476	0.168943	0.191943	0.217443	0.226943	0.237743	0.226943
477	0.168414	0.191114	0.216914	0.226614	0.237014	0.226214
478	0.167871	0.189971	0.215771	0.225971	0.235871	0.225771
479	0.167186	0.188786	0.215286	0.225386	0.234586	0.225386
480	0.166	0.1879	0.2142	0.2243	0.2332	0.2244
481	0.165486	0.186886	0.213486	0.223686	0.232986	0.223286
482	0.164371	0.185771	0.212271	0.222671	0.232171	0.222671
483	0.164343	0.185543	0.211843	0.222543	0.231343	0.222543
484	0.163586	0.184886	0.211186	0.222086	0.230586	0.221886
485	0.163086	0.184186	0.210586	0.221286	0.229986	0.221386
486	0.1624	0.1833	0.2101	0.2206	0.2301	0.2208
487	0.162	0.1823	0.209	0.22	0.2288	0.2204
488	0.161057	0.181457	0.208357	0.219357	0.227457	0.219657
489	0.160229	0.180829	0.207629	0.218329	0.226829	0.218929
490	0.159686	0.179786	0.206786	0.217486	0.225886	0.218186
491	0.158886	0.178686	0.205486	0.216586	0.225186	0.217486
492	0.158257	0.178557	0.205057	0.215857	0.224057	0.216757
493	0.157529	0.177729	0.204429	0.214729	0.223129	0.215729
494	0.156871	0.176671	0.203171	0.213871	0.221971	0.214671
495	0.156071	0.175071	0.201471	0.212371	0.219871	0.213871
496	0.155357	0.174257	0.200057	0.211357	0.218157	0.212957
497	0.154529	0.173829	0.199929	0.210229	0.217229	0.211129
498	0.154043	0.173143	0.198943	0.209043	0.215643	0.209643
499	0.153343	0.171343	0.197243	0.207943	0.214043	0.209443
500	0.152543	0.171243	0.196243	0.206543	0.212143	0.207943
501	0.151786	0.170686	0.195386	0.205286	0.210586	0.206786
502	0.151171	0.169671	0.193971	0.203571	0.208671	0.205071
503	0.1505	0.1681	0.1923	0.203	0.2069	0.2041
504	0.149943	0.167943	0.191143	0.201343	0.204543	0.202643
505	0.149357	0.167557	0.189657	0.200257	0.202757	0.201257
506	0.148443	0.166643	0.189343	0.198643	0.200743	0.199643
507	0.148071	0.164771	0.187871	0.197071	0.198971	0.198271
508	0.147386	0.164586	0.185586	0.195986	0.196686	0.196986
509	0.146829	0.164529	0.185029	0.194729	0.194829	0.195329
510	0.1463	0.1637	0.184	0.1932	0.1929	0.194
511	0.145714	0.163114	0.183014	0.191814	0.191014	0.192614
512	0.1453	0.1617	0.1812	0.1903	0.1892	0.1915
513	0.144829	0.161129	0.180029	0.189029	0.187229	0.190029
514	0.143929	0.160929	0.178929	0.187729	0.184829	0.188229
515	0.143186	0.159786	0.177486	0.185986	0.182986	0.186286
516	0.142843	0.158543	0.176343	0.184643	0.181243	0.185043
517	0.1422	0.1578	0.1747	0.183	0.1794	0.1837
518	0.141314	0.157914	0.173614	0.181814	0.177314	0.182214
519	0.141143	0.157543	0.172543	0.180143	0.175743	0.180643
520	0.140914	0.155714	0.171114	0.177614	0.174114	0.179714
521	0.140971	0.155671	0.169671	0.176871	0.172371	0.178571
522	0.139886	0.154786	0.168486	0.175186	0.170086	0.176086
523	0.139029	0.154729	0.166929	0.173629	0.168229	0.174029
524	0.138771	0.153871	0.165971	0.171671	0.166771	0.172871
525	0.138043	0.152643	0.164143	0.169643	0.164243	0.170943
526	0.136829	0.152029	0.163129	0.168629	0.163029	0.169529
527	0.136957	0.152157	0.161957	0.167257	0.161957	0.168657
528	0.1364	0.1518	0.1609	0.1657	0.1604	0.1673
529	0.136214	0.151214	0.160114	0.164514	0.159314	0.166314
530	0.135657	0.150857	0.158957	0.163557	0.157957	0.165057
531	0.134871	0.150171	0.157771	0.161671	0.156371	0.163671
532	0.134714	0.149314	0.156514	0.160114	0.154914	0.162314
533	0.133757	0.148557	0.155157	0.158557	0.152957	0.160957
534	0.1327	0.1478	0.1541	0.1569	0.1517	0.1593
535	0.133086	0.147486	0.152986	0.155286	0.150786	0.158486
536	0.132329	0.146529	0.151529	0.153729	0.149029	0.156629
537	0.131314	0.146014	0.150314	0.152114	0.147414	0.155514
538	0.131086	0.145486	0.149286	0.150386	0.146386	0.154386
539	0.130457	0.144557	0.148057	0.148957	0.145157	0.153057
540	0.130171	0.144171	0.146871	0.147571	0.143971	0.151571
541	0.129643	0.143743	0.145943	0.146443	0.142743	0.150843
542	0.129443	0.143143	0.145143	0.145343	0.142043	0.149843
543	0.128714	0.142614	0.144314	0.144314	0.140714	0.149014
544	0.127543	0.141643	0.143043	0.143043	0.138843	0.147743
545	0.127129	0.140929	0.142229	0.141729	0.138129	0.146929
546	0.127443	0.140543	0.141143	0.140843	0.137943	0.145743
547	0.126986	0.140086	0.139786	0.139386	0.136786	0.144586
548	0.125971	0.139471	0.139171	0.138171	0.134971	0.143471
549	0.125014	0.138614	0.138414	0.137114	0.133814	0.142514
550	0.125571	0.138371	0.137571	0.136271	0.133871	0.141671
551	0.125157	0.138057	0.136157	0.134957	0.133257	0.140557
552	0.124457	0.137057	0.135257	0.133357	0.131857	0.139157
553	0.123343	0.136143	0.134843	0.132443	0.129843	0.138343
554	0.123229	0.135929	0.133629	0.131029	0.129629	0.137229
555	0.123229	0.135429	0.132529	0.129629	0.129129	0.136129
556	0.122529	0.135029	0.131829	0.128229	0.127929	0.134829
557	0.121443	0.133943	0.130943	0.126943	0.126343	0.133743
558	0.121271	0.133571	0.130471	0.125871	0.125571	0.133071
559	0.121157	0.132857	0.129057	0.124457	0.125257	0.131857
560	0.1207	0.1327	0.1282	0.1236	0.1242	0.1306
561	0.120429	0.132429	0.127629	0.122929	0.123829	0.129929
562	0.119729	0.131729	0.127129	0.121829	0.122729	0.129029
563	0.1193	0.1306	0.1259	0.1204	0.1216	0.1282
564	0.119271	0.130671	0.124371	0.119871	0.121471	0.126871
565	0.1186	0.13	0.1246	0.119	0.1207	0.1264
566	0.117114	0.129314	0.124214	0.118114	0.119914	0.125914
567	0.117	0.1288	0.1231	0.1166	0.1186	0.1249
568	0.117286	0.128786	0.121386	0.115886	0.116886	0.123286
569	0.116986	0.128086	0.121386	0.115886	0.117486	0.123086
570	0.116643	0.127443	0.121743	0.115343	0.117743	0.123443
571	0.1157	0.1268	0.1205	0.1138	0.1162	0.1219
572	0.115129	0.126529	0.119029	0.112829	0.114729	0.120329
573	0.115371	0.125771	0.119171	0.113171	0.114871	0.120371
574	0.114957	0.125457	0.119157	0.112157	0.114657	0.120557
575	0.113843	0.125043	0.118343	0.111343	0.114043	0.119543
576	0.113429	0.124329	0.117129	0.110429	0.113229	0.118429
577	0.113486	0.124186	0.116786	0.110386	0.113086	0.117486
578	0.112971	0.123771	0.116571	0.110071	0.112271	0.117971
579	0.112529	0.123029	0.116329	0.108929	0.112129	0.117329
580	0.111771	0.122571	0.115171	0.108371	0.110871	0.116771
581	0.111829	0.121929	0.114329	0.108029	0.110429	0.116129
582	0.112029	0.121229	0.114329	0.107829	0.109929	0.116229
583	0.110543	0.121143	0.113943	0.106743	0.109343	0.115343
584	0.110257	0.120657	0.113457	0.106157	0.108557	0.114557
585	0.109686	0.119686	0.112886	0.105486	0.107886	0.113886
586	0.110086	0.119586	0.112686	0.104686	0.107286	0.113786
587	0.109014	0.119314	0.111814	0.104514	0.107114	0.113414
588	0.108743	0.118343	0.111243	0.103943	0.106743	0.112843
589	0.108486	0.117986	0.110686	0.102786	0.105986	0.111986
590	0.108286	0.117586	0.110786	0.102786	0.105586	0.111486
591	0.1074	0.1174	0.1097	0.1024	0.1055	0.1111
592	0.106743	0.116743	0.109143	0.101443	0.104543	0.110443
593	0.106671	0.116371	0.109371	0.100571	0.104771	0.110271
594	0.107029	0.115929	0.108929	0.0994286	0.103729	0.109129
595	0.105757	0.115357	0.108057	0.100657	0.103157	0.108357
596	0.105686	0.115186	0.107786	0.100186	0.103386	0.108486
597	0.105357	0.115157	0.107457	0.0986571	0.102857	0.107557
598	0.105114	0.114514	0.107114	0.0988143	0.102014	0.106614
599	0.105014	0.114414	0.106814	0.0992143	0.101714	0.106214
600	0.1042	0.1138	0.1059	0.0988	0.1013	0.1054
601	0.1041	0.1132	0.1056	0.0973	0.101	0.1045
602	0.103814	0.113014	0.105514	0.0966143	0.100414	0.104214
603	0.103257	0.112357	0.105057	0.0975571	0.100057	0.103357
604	0.1028	0.1117	0.1038	0.0971	0.0995	0.1026
605	0.102314	0.111414	0.104114	0.0968143	0.0990143	0.102014
606	0.101957	0.111157	0.103657	0.0950571	0.0987571	0.101157
607	0.1022	0.1103	0.1038	0.095	0.0979	0.1002
608	0.101529	0.110129	0.102729	0.0957286	0.0979286	0.100029
609	0.101114	0.110014	0.101814	0.0952143	0.0975143	0.0995143
610	0.100786	0.109486	0.102186	0.0939857	0.0963857	0.0990857
611	0.100629	0.109029	0.101329	0.0942286	0.0963286	0.0985286
612	0.100171	0.108171	0.100171	0.0943714	0.0960714	0.0975714
613	0.0992143	0.108514	0.100814	0.0939143	0.0961143	0.0974143
614	0.0979143	0.108214	0.101114	0.0928143	0.0960143	0.0971143
615	0.0996429	0.109243	0.101043	0.0934429	0.0960429	0.0967429
616	0.0996286	0.107629	0.0998286	0.0941286	0.0965286	0.0959286
617	0.0986286	0.107029	0.0991286	0.0924286	0.0944286	0.0950286
618	0.0962286	0.106729	0.0995286	0.0918286	0.0948286	0.0951286
619	0.0974	0.1076	0.0998	0.0936	0.0947	0.0948
620	0.0976857	0.105186	0.0984857	0.0916857	0.0938857	0.0938857
621	0.0970429	0.104143	0.0974429	0.0907429	0.0931429	0.0932429
622	0.0949429	0.105043	0.0977429	0.0909429	0.0930429	0.0932429
623	0.0967143	0.104914	0.0973143	0.0908143	0.0925143	0.0928143
624	0.0966714	0.103971	0.0969714	0.0905714	0.0929714	0.0923714
625	0.0954429	0.102743	0.0960429	0.0894429	0.0915429	0.0913429
626	0.0951571	0.103257	0.0959571	0.0891571	0.0909571	0.0909571
627	0.0957429	0.103043	0.0957429	0.0892429	0.0911429	0.0910429
628	0.0950286	0.101529	0.0956286	0.0884286	0.0907286	0.0899286
629	0.0941857	0.102286	0.0952857	0.0882857	0.0901857	0.0898857
630	0.0946571	0.102157	0.0947571	0.0881571	0.0899571	0.0895571
631	0.0943	0.1001	0.0943	0.0872	0.0897	0.0883
632	0.0934143	0.101014	0.0938143	0.0875143	0.0893143	0.0886143
633	0.0932143	0.100814	0.0939143	0.0873143	0.0887143	0.0881143
634	0.0936	0.1002	0.0929	0.0855	0.0889	0.0864
635	0.0929143	0.0996143	0.0928143	0.0868143	0.0880143	0.0874143
636	0.0926714	0.0995714	0.0928714	0.0862714	0.0880714	0.0874714
637	0.0918857	0.0990857	0.0924857	0.0859857	0.0877857	0.0869857
638	0.0929714	0.0977714	0.0926714	0.0856714	0.0880714	0.0871714
639	0.0924571	0.0974571	0.0923571	0.0863571	0.0870571	0.0871571
640	0.0914429	0.0980429	0.0915429	0.0853429	0.0864429	0.0856429
641	0.0909714	0.0970714	0.0914714	0.0843714	0.0863714	0.0848714
642	0.0911857	0.0961857	0.0913857	0.0847857	0.0867857	0.0861857
643	0.0902	0.0973	0.0905	0.0847	0.0858	0.0852
644	0.0895286	0.0971286	0.0901286	0.0838286	0.0849286	0.0837286
645	0.0899714	0.0964714	0.0903714	0.0831714	0.0856714	0.0830714
646	0.0891429	0.0956429	0.0896429	0.0832429	0.0848429	0.0840429
647	0.0887429	0.0957429	0.0892429	0.0832429	0.0839429	0.0839429
648	0.0886571	0.0954571	0.0889571	0.0826571	0.0835571	0.0834571
649	0.0884143	0.0955143	0.0886143	0.0824143	0.0836143	0.0828143
650	0.0885	0.0945	0.0888	0.0826	0.0843	0.0831
651	0.0873857	0.0942857	0.0881857	0.0816857	0.0834857	0.0821857
652	0.0875857	0.0946857	0.0879857	0.0817857	0.0822857	0.0822857
653	0.0872857	0.0939857	0.0872857	0.0813857	0.0829857	0.0817857
654	0.0871	0.093	0.087	0.081	0.0821	0.0815
655	0.0871857	0.0913857	0.0871857	0.0805857	0.0810857	0.0811857
656	0.0866571	0.0924571	0.0867571	0.0813571	0.0814571	0.0815571
657	0.0863143	0.0929143	0.0867143	0.0797143	0.0818143	0.0811143
658	0.0865	0.0928	0.0862	0.0784	0.0817	0.0813
659	0.0848429	0.0913429	0.0854429	0.0799429	0.0799429	0.0802429
660	0.0859571	0.0920571	0.0860571	0.0805571	0.0781571	0.0806571
661	0.0865143	0.0922143	0.0860143	0.0786143	0.0803143	0.0799143
662	0.0849857	0.0913857	0.0853857	0.0781857	0.0802857	0.0795857
663	0.0837429	0.0905429	0.0846429	0.0782429	0.0794429	0.0798429
664	0.0839571	0.0899571	0.0844571	0.0787571	0.0790571	0.0791571
665	0.0848143	0.0902143	0.0845143	0.0782143	0.0794143	0.0787143
666	0.0841714	0.0900714	0.0834714	0.0766714	0.0796714	0.0778714
667	0.0825714	0.0890714	0.0833714	0.0772714	0.0784714	0.0777714
668	0.0820571	0.0888571	0.0831571	0.0780571	0.0777571	0.0780571
669	0.083	0.0885	0.083	0.0779	0.078	0.0778
670	0.0834	0.0891	0.0831	0.0757	0.0785	0.0763
671	0.0817286	0.0877286	0.0828286	0.0755286	0.0783286	0.0767286
672	0.0817857	0.0876857	0.0821857	0.0772857	0.0769857	0.0765857
673	0.0824714	0.0880714	0.0826714	0.0773714	0.0775714	0.0769714
674	0.0824286	0.0879286	0.0819286	0.0753286	0.0774286	0.0746286
675	0.0812714	0.0865714	0.0810714	0.0758714	0.0767714	0.0766714
676	0.0805571	0.0864571	0.0810571	0.0756571	0.0752571	0.0755571
677	0.0814571	0.0866571	0.0808571	0.0754571	0.0758571	0.0752571
678	0.0809857	0.0862857	0.0809857	0.0745857	0.0761857	0.0745857
679	0.0799714	0.0856714	0.0800714	0.0745714	0.0756714	0.0746714
680	0.0807	0.0853	0.0797	0.075	0.0748	0.0747
681	0.0798429	0.0854429	0.0802429	0.0751429	0.0753429	0.0746429
682	0.0798286	0.0848286	0.0800286	0.0743286	0.0748286	0.0745286
683	0.0790571	0.0842571	0.0789571	0.0738571	0.0744571	0.0741571
684	0.0793143	0.0844143	0.0790143	0.0740143	0.0741143	0.0742143
685	0.0780286	0.0846286	0.0792286	0.0738286	0.0744286	0.0715286
686	0.0792143	0.0839143	0.0786143	0.0740143	0.0742143	0.0722143
687	0.0783	0.083	0.0778	0.0729	0.0736	0.0733
688	0.0784429	0.0837429	0.0781429	0.0732429	0.0740429	0.0737429
689	0.0783	0.083	0.0781	0.0726	0.0731	0.072
690	0.0779571	0.0823571	0.0775571	0.0731571	0.0731571	0.0718571
691	0.0773571	0.0817571	0.0771571	0.0723571	0.0723571	0.0719571
692	0.0769	0.0822	0.0768	0.0723	0.0725	0.0713
693	0.0772	0.0821	0.0774	0.0721	0.0727	0.0715
694	0.0765143	0.0814143	0.0766143	0.0720143	0.0720143	0.0709143
695	0.0759	0.0812	0.0763	0.0716	0.0709	0.0717
696	0.0761	0.081	0.0763	0.0713	0.0706	0.0711
697	0.0751143	0.0807143	0.0767143	0.0711143	0.0712143	0.0702143
698	0.0756286	0.0803286	0.0752286	0.0711286	0.0707286	0.0699286
699	0.0761	0.0799	0.0744	0.0709	0.0702	0.0698
700	0.0750857	0.0796857	0.0750857	0.0701857	0.0702857	0.0701857
701	0.0749143	0.0792143	0.0747143	0.0698143	0.0700143	0.0704143
702	0.0750714	0.0796714	0.0744714	0.0701714	0.0703714	0.0702714
703	0.0750286	0.0794286	0.0741286	0.0705286	0.0702286	0.0700286
704	0.0736714	0.0786714	0.0738714	0.0695714	0.0690714	0.0693714
705	0.0733429	0.0787429	0.0740429	0.0684429	0.0690429	0.0694429
706	0.0749	0.0768	0.0723	0.0697	0.0673	0.0685
707	0.0736714	0.0781714	0.0733714	0.0684714	0.0685714	0.0699714
708	0.0732	0.0779	0.074	0.0692	0.0686	0.069
709	0.0731857	0.0775857	0.0728857	0.0683857	0.0679857	0.0682857
710	0.0742714	0.0781714	0.0733714	0.0683714	0.0687714	0.0683714
711	0.0734429	0.0775429	0.0718429	0.0681429	0.0672429	0.0689429
712	0.0728	0.0767	0.0726	0.0676	0.0673	0.0683
713	0.0729714	0.0769714	0.0729714	0.0678714	0.0671714	0.0675714
714	0.0733429	0.0772429	0.0710429	0.0680429	0.0665429	0.0675429
715	0.0729429	0.0761429	0.0712429	0.0682429	0.0665429	0.0678429
716	0.0719	0.0751	0.0709	0.0671	0.0661	0.0674
717	0.0717429	0.0755429	0.0710429	0.0668429	0.0660429	0.0673429
718	0.0719429	0.0755429	0.0709429	0.0669429	0.0655429	0.0673429
719	0.0708571	0.0754571	0.0706571	0.0655571	0.0655571	0.0670571
720	0.0707857	0.0749857	0.0704857	0.0657857	0.0653857	0.0661857
721	0.0714714	0.0749714	0.0701714	0.0665714	0.0661714	0.0669714
722	0.0707429	0.0739429	0.0697429	0.0651429	0.0658429	0.0662429
723	0.0707857	0.0742857	0.0704857	0.0661857	0.0649857	0.0664857
724	0.0701286	0.0737286	0.0698286	0.0652286	0.0645286	0.0657286
725	0.0698286	0.0731286	0.0696286	0.0654286	0.0641286	0.0654286
726	0.0699429	0.0731429	0.0691429	0.0647429	0.0643429	0.0651429
727	0.0688714	0.0734714	0.0684714	0.0645714	0.0639714	0.0652714
728	0.0694714	0.0730714	0.0684714	0.0651714	0.0637714	0.0652714
729	0.0688714	0.0715714	0.0679714	0.0631714	0.0632714	0.0642714
730	0.0686429	0.0726429	0.0678429	0.0634429	0.0627429	0.0645429
731	0.068	0.0724	0.0681	0.0645	0.0633	0.0642
732	0.0687429	0.0722429	0.0677429	0.0645429	0.0632429	0.0648429
733	0.0682429	0.0712429	0.0662429	0.0626429	0.0623429	0.0641429
734	0.0674857	0.0708857	0.0673857	0.0627857	0.0624857	0.0636857
735	0.068	0.071	0.0674	0.0631	0.0631	0.0642
736	0.0678143	0.0705143	0.0675143	0.0642143	0.0631143	0.0647143
737	0.0675857	0.0706857	0.0664857	0.0626857	0.0616857	0.0635857
738	0.0673571	0.0705571	0.0660571	0.0624571	0.0617571	0.0639571
739	0.0671571	0.0702571	0.0658571	0.0629571	0.0621571	0.0638571
740	0.0660286	0.0688286	0.0661286	0.0621286	0.0617286	0.0632286
741	0.0660286	0.0691286	0.0657286	0.0619286	0.0610286	0.0632286
742	0.0654	0.0697	0.0647	0.0613	0.0617	0.0628
743	0.0653286	0.0688286	0.0658286	0.0621286	0.0607286	0.0634286
744	0.0656	0.0692	0.0662	0.062	0.0596	0.064
745	0.0653714	0.0693714	0.0648714	0.0613714	0.0610714	0.0621714
746	0.0655571	0.0687571	0.0649571	0.0603571	0.0604571	0.0627571
747	0.0645571	0.0688571	0.0647571	0.0608571	0.0603571	0.0624571
748	0.0638143	0.0678143	0.0655143	0.0611143	0.0582143	0.0622143
749	0.0652286	0.0681286	0.0622286	0.0616286	0.0572286	0.0609286
750	0.0644	0.0674	0.0639	0.0602	0.06	0.0588
751	0.0639571	0.0675571	0.0656571	0.0608571	0.0605571	0.0608571
752	0.0642857	0.0680857	0.0655857	0.0619857	0.0587857	0.0626857
753	0.0644286	0.0672286	0.0632286	0.0614286	0.0587286	0.0618286
754	0.0642286	0.0676286	0.0637286	0.0597286	0.0595286	0.0602286
755	0.0638286	0.0663286	0.0638286	0.0587286	0.0593286	0.0607286
756	0.0631857	0.0669857	0.0637857	0.0605857	0.0585857	0.0618857
757	0.0641	0.0663	0.0643	0.0612	0.0572	0.062
758	0.0624714	0.0659714	0.0619714	0.0591714	0.0582714	0.0595714
759	0.0635	0.066	0.0632	0.0576	0.0588	0.0601
760	0.0631286	0.0655286	0.0632286	0.0591286	0.0581286	0.0605286
761	0.0628143	0.0654143	0.0628143	0.0602143	0.0573143	0.0610143
762	0.0616	0.0649	0.0621	0.0589	0.0576	0.0597
763	0.0625286	0.0648286	0.0620286	0.0588286	0.0577286	0.0598286
764	0.0629571	0.0655571	0.0632571	0.0592571	0.0585571	0.0611571
765	0.0615714	0.0642714	0.0602714	0.0582714	0.0569714	0.0587714
766	0.0616286	0.0639286	0.0607286	0.0577286	0.0566286	0.0582286
767	0.0620857	0.0639857	0.0619857	0.0580857	0.0572857	0.0603857
768	0.0624143	0.0641143	0.0620143	0.0594143	0.0580143	0.0612143
769	0.0612143	0.0633143	0.0603143	0.0571143	0.0562143	0.0586143
770	0.0609143	0.0634143	0.0603143	0.0572143	0.0564143	0.0584143
771	0.0633286	0.0655286	0.0627286	0.0591286	0.0577286	0.0613286
772	0.0606	0.0635	0.0601	0.0578	0.0563	0.059
773	0.0600429	0.0625429	0.0600429	0.0567429	0.0553429	0.0582429
774	0.0612857	0.0636857	0.0599857	0.0579857	0.0569857	0.0588857
775	0.0623571	0.0650571	0.0594571	0.0587571	0.0581571	0.0613571
776	0.0599714	0.0620714	0.0595714	0.0569714	0.0557714	0.0579714
777	0.0596714	0.0616714	0.0599714	0.0563714	0.0550714	0.0571714
778	0.0616857	0.0638857	0.0617857	0.0565857	0.0577857	0.0604857
779	0.0608714	0.0624714	0.0576714	0.0570714	0.0556714	0.0586714
780	0.0582714	0.0612714	0.0574714	0.0555714	0.0539714	0.0571714
781	0.0586571	0.0604571	0.0586571	0.0555571	0.0539571	0.0568571
782	0.0620714	0.0636714	0.0609714	0.0570714	0.0572714	0.0597714
783	0.0597571	0.0621571	0.0577571	0.0557571	0.0552571	0.0581571
784	0.0584143	0.0607143	0.0575143	0.0557143	0.0535143	0.0574143
785	0.0581286	0.0601286	0.0576286	0.0547286	0.0535286	0.0568286
786	0.0585714	0.0602714	0.0575714	0.0547714	0.0530714	0.0567714
787	0.0591	0.0612	0.0567	0.0556	0.055	0.058
788	0.0575143	0.0597143	0.0575143	0.0545143	0.0533143	0.0571143
789	0.0574143	0.0597143	0.0564143	0.0548143	0.0528143	0.0571143
790	0.0573571	0.0598571	0.0569571	0.0555571	0.0541571	0.0573571
791	0.0573143	0.0591143	0.0564143	0.0530143	0.0527143	0.0579143
792	0.0569429	0.0587429	0.0576429	0.0525429	0.0538429	0.0591429
793	0.0567429	0.0583429	0.0560429	0.0545429	0.0527429	0.0562429
794	0.0562571	0.0585571	0.0560571	0.0538571	0.0523571	0.0571571
795	0.0569857	0.0561857	0.0558857	0.0496857	0.0490857	0.0545857
796	0.0544286	0.0567286	0.0568286	0.0535286	0.0516286	0.0556286
797	0.0539143	0.0574143	0.0553143	0.0533143	0.0521143	0.0566143
798	0.0558429	0.0584429	0.0555429	0.0536429	0.0520429	0.0569429
799	0.0556571	0.0563571	0.0549571	0.0529571	0.0510571	0.0553571
800	0.0541286	0.0566286	0.0554286	0.0542286	0.0529286	0.0585286
801	0.0556714	0.0576714	0.0554714	0.0529714	0.0517714	0.0563714
802	0.0559143	0.0565143	0.0544143	0.0541143	0.0518143	0.0562143
803	0.0546	0.0557	0.0546	0.052	0.052	0.0564
804	0.0554	0.0574	0.0548	0.0531	0.0512	0.0562
805	0.0552571	0.0570571	0.0542571	0.0522571	0.0516571	0.0574571
806	0.0556571	0.0558571	0.0546571	0.0515571	0.0506571	0.0558571
807	0.0541714	0.0557714	0.0544714	0.0523714	0.0510714	0.0561714
808	0.0551571	0.0564571	0.0536571	0.0519571	0.0507571	0.0552571
809	0.0548	0.0556	0.0543	0.0523	0.0504	0.0557
810	0.0535429	0.0555429	0.0539429	0.0517429	0.0505429	0.0549429
811	0.0540143	0.0559143	0.0537143	0.0524143	0.0507143	0.0551143
812	0.0526429	0.0557429	0.0524429	0.0517429	0.0495429	0.0542429
813	0.0507857	0.0553857	0.0536857	0.0515857	0.0501857	0.0547857
814	0.0500857	0.0573857	0.0544857	0.0526857	0.0512857	0.0528857
815	0.0532	0.0547	0.0528	0.0509	0.0493	0.0535
816	0.0521143	0.0545143	0.0526143	0.0509143	0.0495143	0.0537143
817	0.0506286	0.0564286	0.0541286	0.0526286	0.0513286	0.0520286
818	0.0519286	0.0551286	0.0529286	0.0508286	0.0493286	0.0520286
819	0.0526714	0.0543714	0.0525714	0.0511714	0.0497714	0.0533714
820	0.0527	0.0554	0.0523	0.0509	0.0485	0.0546
821	0.0525286	0.0544286	0.0525286	0.0510286	0.0480286	0.0520286
822	0.0519714	0.0542714	0.0525714	0.0508714	0.0491714	0.0529714
823	0.0520143	0.0539143	0.0519143	0.0501143	0.0478143	0.0535143
824	0.0521857	0.0541857	0.0517857	0.0499857	0.0494857	0.0530857
825	0.0524857	0.0543857	0.0524857	0.0499857	0.0492857	0.0532857
826	0.0516857	0.0536857	0.0517857	0.0493857	0.0483857	0.0529857
827	0.0515714	0.0534714	0.0512714	0.0492714	0.0480714	0.0538714
828	0.0507857	0.0528857	0.0511857	0.0491857	0.0483857	0.0537857
829	0.0519571	0.0535571	0.0518571	0.0491571	0.0480571	0.0533571
830	0.0512143	0.0524143	0.0512143	0.0501143	0.0483143	0.0538143
831	0.0502429	0.0516429	0.0510429	0.0486429	0.0472429	0.0542429
832	0.0503286	0.0513286	0.0509286	0.0484286	0.0479286	0.0524286
833	0.0505286	0.0523286	0.0506286	0.0485286	0.0474286	0.0530286
834	0.0501143	0.0520143	0.0503143	0.0481143	0.0467143	0.0539143
835	0.0496571	0.0502571	0.0502571	0.0488571	0.0457571	0.0551571
836	0.0508857	0.0519857	0.0501857	0.0487857	0.0470857	0.0543857
837	0.0503714	0.0524714	0.0500714	0.0497714	0.0467714	0.0553714
838	0.0519143	0.0536143	0.0520143	0.0493143	0.0473143	0.0573143
839	0.0493857	0.0506857	0.0493857	0.0483857	0.0444857	0.0549857
840	0.0485571	0.0505571	0.0490571	0.0483571	0.0464571	0.0550571
841	0.0504714	0.0515714	0.0501714	0.0478714	0.0471714	0.0562714
842	0.0496571	0.0511571	0.0494571	0.0471571	0.0467571	0.0569571
843	0.0489714	0.0495714	0.0489714	0.0473714	0.0434714	0.0560714
844	0.0469286	0.0494286	0.0481286	0.0471286	0.0451286	0.0568286
845	0.0471571	0.0494571	0.0496571	0.0473571	0.0466571	0.0576571
846	0.0493714	0.0508714	0.0491714	0.0468714	0.0462714	0.0584714
847	0.0478857	0.0469857	0.0477857	0.0463857	0.0437857	0.0576857
848	0.0431571	0.0463571	0.0451571	0.0473571	0.0434571	0.0565571
849	0.0487571	0.0497571	0.0483571	0.0462571	0.0452571	0.0593571
850	0.0491714	0.0501714	0.0484714	0.0442714	0.0454714	0.0597714
851	0.0455286	0.0483286	0.0466286	0.0463286	0.0426286	0.0592286
852	0.0462857	0.0485857	0.0481857	0.0466857	0.0439857	0.0607857
853	0.0474714	0.0489714	0.0476714	0.0459714	0.0452714	0.0620714
854	0.0449429	0.0464429	0.0482429	0.0460429	0.0442429	0.0609429
855	0.0458857	0.0469857	0.0475857	0.0454857	0.0441857	0.0631857
856	0.0465571	0.0481571	0.0463571	0.0448571	0.0445571	0.0637571
857	0.0483571	0.0502571	0.0478571	0.0447571	0.0454571	0.0664571
858	0.0453429	0.0464429	0.0451429	0.0458429	0.0438429	0.0649429
859	0.0467714	0.0480714	0.0462714	0.0449714	0.0438714	0.0667714
860	0.0469286	0.0485286	0.0472286	0.0457286	0.0442286	0.0644286
861	0.0464286	0.0453286	0.0451286	0.0453286	0.0454286	0.0625286
862	0.0462143	0.0451143	0.0457143	0.0446143	0.0436143	0.0675143
863	0.0458	0.0467	0.0459	0.0459	0.0436	0.0705
864	0.0462143	0.0474143	0.0463143	0.0443143	0.0436143	0.0697143
865	0.0457143	0.0453143	0.0451143	0.0448143	0.0446143	0.0688143
866	0.0460143	0.0439143	0.0452143	0.0447143	0.0435143	0.0713143
867	0.0452429	0.0471429	0.0448429	0.0439429	0.0431429	0.0740429
868	0.0458429	0.0475429	0.0437429	0.0434429	0.0449429	0.0728429
869	0.0458714	0.0427714	0.0445714	0.0436714	0.0442714	0.0706714
870	0.0455714	0.0428714	0.0459714	0.0444714	0.0435714	0.0739714
871	0.0457429	0.0468429	0.0444429	0.0440429	0.0432429	0.0747429
872	0.0456571	0.0468571	0.0450571	0.0435571	0.0431571	0.0747571
873	0.0445714	0.0435714	0.0440714	0.0435714	0.0417714	0.0733714
874	0.0434429	0.0423429	0.0433429	0.0439429	0.0423429	0.0752429
875	0.0445714	0.0455714	0.0449714	0.0439714	0.0421714	0.0739714
876	0.0443429	0.0458429	0.0442429	0.0437429	0.0425429	0.0743429
877	0.0449429	0.0459429	0.0436429	0.0409429	0.0430429	0.0737429
878	0.0443714	0.0443714	0.0441714	0.0430714	0.0422714	0.0723714
879	0.0449571	0.0461571	0.0445571	0.0435571	0.0412571	0.0714571
880	0.0450286	0.0459286	0.0431286	0.0424286	0.0422286	0.0714286
881	0.0435571	0.0426571	0.0432571	0.0422571	0.0426571	0.0703571
882	0.0433143	0.0448143	0.0432143	0.0424143	0.0415143	0.0667143
883	0.0446429	0.0454429	0.0446429	0.0430429	0.0417429	0.0675429
884	0.0434429	0.0447429	0.0425429	0.0422429	0.0423429	0.0671429
885	0.0443286	0.0450286	0.0435286	0.0433286	0.0415286	0.0654286
886	0.0438143	0.0447143	0.0435143	0.0431143	0.0415143	0.0635143
887	0.0433	0.0445	0.0432	0.0426	0.0416	0.063
888	0.0425714	0.0446714	0.0426714	0.0420714	0.0411714	0.0606714
889	0.0428714	0.0437714	0.0430714	0.0420714	0.0406714	0.0594714
890	0.0432286	0.0441286	0.0427286	0.0424286	0.0409286	0.0582286
891	0.0418429	0.0439429	0.0421429	0.0413429	0.0414429	0.0564429
892	0.0427429	0.0438429	0.0430429	0.0420429	0.0405429	0.0564429
893	0.0422571	0.0437571	0.0421571	0.0408571	0.0399571	0.0548571
894	0.0424286	0.0430286	0.0419286	0.0408286	0.0403286	0.0537286
895	0.0424714	0.0428714	0.0425714	0.0416714	0.0406714	0.0536714
896	0.0428571	0.0438571	0.0433571	0.0415571	0.0402571	0.0529571
897	0.0422714	0.0424714	0.0424714	0.0407714	0.0399714	0.0519714
898	0.0420857	0.0428857	0.0414857	0.0411857	0.0406857	0.0511857
899	0.0419429	0.0433429	0.0423429	0.0411429	0.0395429	0.0498429
900	0.0418	0.0417	0.0413	0.0403	0.0399	0.0481
901	0.0417143	0.0421143	0.0417143	0.0396143	0.0394143	0.0471143
902	0.0422143	0.0434143	0.0380143	0.0419143	0.0405143	0.0464143
903	0.041	0.0426	0.0412	0.0408	0.0405	0.0455
904	0.0406429	0.0422429	0.0414429	0.0405429	0.0394429	0.0463429
905	0.0420429	0.0419429	0.0400429	0.0399429	0.0385429	0.0464429
906	0.0403429	0.0423429	0.0407429	0.0400429	0.0396429	0.0450429
907	0.0417857	0.0425857	0.0405857	0.0401857	0.0402857	0.0457857
908	0.0408714	0.0416714	0.0408714	0.0398714	0.0385714	0.0444714
909	0.0411714	0.0421714	0.0379714	0.0406714	0.0386714	0.0430714
910	0.0401714	0.0419714	0.0394714	0.0407714	0.0399714	0.0435714
911	0.0403429	0.0419429	0.0414429	0.0387429	0.0389429	0.0424429
912	0.0414571	0.0408571	0.0398571	0.0389571	0.0381571	0.0426571
913	0.0405571	0.0411571	0.0389571	0.0404571	0.0387571	0.0415571
914	0.0393429	0.0403429	0.0400429	0.0404429	0.0379429	0.0407429
915	0.04	0.0412	0.0388	0.0376	0.0383	0.0403
916	0.0402857	0.0407857	0.0379857	0.0382857	0.0380857	0.0414857
917	0.0414143	0.0410143	0.0400143	0.0406143	0.0387143	0.0418143
918	0.0403571	0.0405571	0.0395571	0.0390571	0.0396571	0.0409571
919	0.0403429	0.0398429	0.0400429	0.0380429	0.0377429	0.0406429
920	0.0383143	0.0395143	0.0383143	0.0382143	0.0361143	0.0407143
921	0.0376714	0.0395714	0.0391714	0.0377714	0.0378714	0.0396714
922	0.0391429	0.0375429	0.0384429	0.0369429	0.0378429	0.0384429
923	0.0388143	0.0363143	0.0377143	0.0354143	0.0386143	0.0396143
924	0.0354714	0.0390714	0.0355714	0.0369714	0.0378714	0.0394714
925	0.0364714	0.0394714	0.0388714	0.0368714	0.0371714	0.0392714
926	0.0391714	0.0331714	0.0394714	0.0352714	0.0382714	0.0354714
927	0.0390571	0.0374571	0.0377571	0.0345571	0.0385571	0.0401571
928	0.0355429	0.0382429	0.0367429	0.0362429	0.0375429	0.0393429
929	0.0381571	0.0385571	0.0380571	0.0359571	0.0371571	0.0387571
930	0.0382857	0.0364857	0.0382857	0.0361857	0.0364857	0.0380857
931	0.0399429	0.0371429	0.0352429	0.0367429	0.0390429	0.0415429
932	0.0379143	0.0397143	0.0378143	0.0370143	0.0370143	0.0396143
933	0.0377857	0.0385857	0.0379857	0.0363857	0.0361857	0.0372857
934	0.0429286	0.0364286	0.0382286	0.0386286	0.0364286	0.0419286
935	0.0396857	0.0404857	0.0387857	0.0391857	0.0391857	0.0411857
936	0.0369286	0.0373286	0.0371286	0.0364286	0.0369286	0.0374286
937	0.0389429	0.0357429	0.0369429	0.0368429	0.0339429	0.0371429
938	0.0392857	0.0382857	0.0374857	0.0366857	0.0369857	0.0394857
939	0.0371286	0.0381286	0.0369286	0.0361286	0.0359286	0.0367286
940	0.0365286	0.0373286	0.0367286	0.0358286	0.0361286	0.0370286
941	0.0387857	0.0384857	0.0384857	0.0383857	0.0347857	0.0406857
942	0.0369429	0.0382429	0.0366429	0.0371429	0.0349429	0.0395429
943	0.0364	0.0369	0.0363	0.0363	0.0372	0.0374
944	0.0371	0.0365	0.0376	0.0389	0.0306	0.0331
945	0.0367429	0.0385429	0.0346429	0.0374429	0.0321429	0.0384429
946	0.0361	0.0371	0.036	0.0352	0.0361	0.036
947	0.0355714	0.0348714	0.0360714	0.0351714	0.0353714	0.0286714
948	0.0365	0.0374	0.0336	0.0376	0.0295	0.034
949	0.0364143	0.0378143	0.0309143	0.0351143	0.0339143	0.0373143
950	0.0356571	0.0368571	0.0354571	0.0355571	0.0350571	0.0359571
951	0.0349571	0.0332571	0.0358571	0.0343571	0.0354571	0.0307571
952	0.0345429	0.0321429	0.0307429	0.0341429	0.0283429	0.0300429
953	0.0350857	0.0367857	0.0322857	0.0353857	0.0329857	0.0377857
954	0.0342286	0.0355286	0.0347286	0.0345286	0.0364286	0.0359286
955	0.0357857	0.0348857	0.0345857	0.0342857	0.0347857	0.0315857
956	0.0345	0.0332	0.0359	0.0355	0.0271	0.0352
957	0.0329	0.0351	0.0328	0.0344	0.0283	0.0362
958	0.0342857	0.0345857	0.0350857	0.0336857	0.0346857	0.0348857
959	0.0343857	0.0352857	0.0332857	0.0346857	0.0353857	0.0252857
960	0.0341429	0.0326429	0.0354429	0.0358429	0.0299429	0.0371429
961	0.0347286	0.0369286	0.0346286	0.0351286	0.0324286	0.0360286
962	0.0338429	0.0350429	0.0349429	0.0338429	0.0351429	0.0295429
963	0.0262714	0.0322714	0.0356714	0.0263714	0.0371714	0.0362714
964	0.0319286	0.0341286	0.0342286	0.0316286	0.0354286	0.0364286
965	0.0339571	0.0347571	0.0343571	0.0345571	0.0348571	0.0336571
966	0.0339286	0.0361286	0.0347286	0.0311286	0.0364286	0.0306286
967	0.0298429	0.0325429	0.0351429	0.0316429	0.0355429	0.0363429
968	0.0329	0.0351	0.0342	0.0343	0.0342	0.0348
969	0.0338714	0.0346714	0.0347714	0.0351714	0.0344714	0.0353714
970	0.0297857	0.0325857	0.0320857	0.0267857	0.0337857	0.0345857
971	0.0326143	0.0337143	0.0317143	0.0330143	0.0338143	0.0348143
972	0.0342429	0.0352429	0.0342429	0.0342429	0.0339429	0.0337429
973	0.0328	0.0339	0.0328	0.0324	0.0338	0.0331
974	0.0324714	0.0336714	0.0341714	0.0347714	0.0332714	0.0341714
975	0.0329429	0.0343429	0.0338429	0.0331429	0.0346429	0.0325429
976	0.0330286	0.0333286	0.0334286	0.0332286	0.0328286	0.0346286
977	0.0296714	0.0330714	0.0331714	0.0335714	0.0335714	0.0328714
978	0.0344857	0.0351857	0.0339857	0.0341857	0.0343857	0.0326857
979	0.0336857	0.0342857	0.0326857	0.0326857	0.0331857	0.0330857
980	0.0310714	0.0328714	0.0315714	0.0325714	0.0309714	0.0353714
981	0.0329857	0.0338857	0.0325857	0.0311857	0.0317857	0.0335857
982	0.0327429	0.0324429	0.0328429	0.0335429	0.0332429	0.0336429
983	0.0328286	0.0323286	0.0317286	0.0315286	0.0274286	0.0322286
984	0.0367571	0.0369571	0.0371571	0.0371571	0.0215571	0.0279571
985	0.0314286	0.0342286	0.0325286	0.0324286	0.0332286	0.0340286
986	0.0326143	0.0326143	0.0325143	0.0317143	0.0325143	0.0340143
987	0.0343143	0.0372143	0.0361143	0.0361143	0.0222143	0.0261143
988	0.0336143	0.0359143	0.0355143	0.0333143	0.0319143	0.0338143
989	0.0319429	0.0326429	0.0320429	0.0314429	0.0320429	0.0324429
990	0.0320286	0.0328286	0.0320286	0.0314286	0.0266286	0.0301286
991	0.0339143	0.0354143	0.0343143	0.0332143	0.0301143	0.0328143
992	0.0322571	0.0325571	0.0317571	0.0312571	0.0331571	0.0331571
993	0.0312857	0.0317857	0.0317857	0.0305857	0.0318857	0.0326857
994	0.0306143	0.0324143	0.0328143	0.0323143	0.0308143	0.0313143
995	0.0310571	0.0324571	0.0317571	0.0305571	0.0317571	0.0333571
996	0.0305286	0.0320286	0.0309286	0.0308286	0.0318286	0.0321286
997	0.0314714	0.0324714	0.0300714	0.0303714	0.0326714	0.0313714
998	0.0287571	0.0322571	0.0310571	0.0298571	0.0296571	0.0307571
999	0.0265	0.0295	0.0315	0.0253	0.0333	0.0318
1000	0.0326857	0.0162857	0.0306857	0.0317857	0.0330857	0.0337857

## Sheet: Fig6c
Acaudatibacter_species	OTU	Sample	Abundance	sample_id	site.name	Lake_code	geographic.location..country.and.or.sea.	region	geographic.location..depth. (m)	geographic.location..latitude.	geographic.location..longitude.	collection.date	assembly_accession	oxygen (mg/L)	ph	temperature (°C)
Ac. sp. Umea1p3_bin-3	species_cluster_23796	ERS4600418	0.000767341	Ki1-1-6m	Ki1	Ki1	Sweden	Kiruna	1.6	67.93	20.36	2018-07-24	ERZ1426577	0.3	4.99	16.1
Ac. sp. Umea1p3_bin-3	species_cluster_23796	ERS4600417	0	Ki1-0-7m	Ki1	Ki1	Sweden	Kiruna	0.7	67.93	20.36	2018-07-24	ERZ1426575	5.6	5.39	20
Ac. sp. Umea1p3_bin-3	species_cluster_23796	ERS4600419	0	Ki1-2-2m	Ki1	Ki1	Sweden	Kiruna	2.2	67.93	20.36	2018-07-24	ERZ1426634	-0.1	5.19	9.5
Ac. sp. Umea1p3_bin-3	species_cluster_23796	ERS4600420	0	Ki1-2-7m	Ki1	Ki1	Sweden	Kiruna	2.7	67.93	20.36	2018-07-24	ERZ1426525	-0.1	5.82	5.9
Ac. sp. bog_900	species_cluster_18536	ERS4600417	0	Ki1-0-7m	Ki1	Ki1	Sweden	Kiruna	0.7	67.93	20.36	2018-07-24	ERZ1426575	5.6	5.39	20
Ac. sp. bog_900	species_cluster_18536	ERS4600418	0	Ki1-1-6m	Ki1	Ki1	Sweden	Kiruna	1.6	67.93	20.36	2018-07-24	ERZ1426577	0.3	4.99	16.1
Ac. sp. bog_900	species_cluster_18536	ERS4600419	0	Ki1-2-2m	Ki1	Ki1	Sweden	Kiruna	2.2	67.93	20.36	2018-07-24	ERZ1426634	-0.1	5.19	9.5
Ac. sp. bog_900	species_cluster_18536	ERS4600420	0	Ki1-2-7m	Ki1	Ki1	Sweden	Kiruna	2.7	67.93	20.36	2018-07-24	ERZ1426525	-0.1	5.82	5.9
Ac. sp. palsa_881	species_cluster_18537	ERS4600417	0	Ki1-0-7m	Ki1	Ki1	Sweden	Kiruna	0.7	67.93	20.36	2018-07-24	ERZ1426575	5.6	5.39	20
Ac. sp. palsa_881	species_cluster_18537	ERS4600418	0	Ki1-1-6m	Ki1	Ki1	Sweden	Kiruna	1.6	67.93	20.36	2018-07-24	ERZ1426577	0.3	4.99	16.1
Ac. sp. palsa_881	species_cluster_18537	ERS4600419	0	Ki1-2-2m	Ki1	Ki1	Sweden	Kiruna	2.2	67.93	20.36	2018-07-24	ERZ1426634	-0.1	5.19	9.5
Ac. sp. palsa_881	species_cluster_18537	ERS4600420	0	Ki1-2-7m	Ki1	Ki1	Sweden	Kiruna	2.7	67.93	20.36	2018-07-24	ERZ1426525	-0.1	5.82	5.9
Ac. sp. MGR_bin405	species_cluster_19143	ERS4600417	0	Ki1-0-7m	Ki1	Ki1	Sweden	Kiruna	0.7	67.93	20.36	2018-07-24	ERZ1426575	5.6	5.39	20
Ac. sp. MGR_bin405	species_cluster_19143	ERS4600419	0	Ki1-2-2m	Ki1	Ki1	Sweden	Kiruna	2.2	67.93	20.36	2018-07-24	ERZ1426634	-0.1	5.19	9.5
Ac. sp. MGR_bin405	species_cluster_19143	ERS4600418	0	Ki1-1-6m	Ki1	Ki1	Sweden	Kiruna	1.6	67.93	20.36	2018-07-24	ERZ1426577	0.3	4.99	16.1
Ac. sp. MGR_bin405	species_cluster_19143	ERS4600420	0	Ki1-2-7m	Ki1	Ki1	Sweden	Kiruna	2.7	67.93	20.36	2018-07-24	ERZ1426525	-0.1	5.82	5.9
Ac. sp. SZAS AMP-5	species_cluster_19591	ERS4600417	0	Ki1-0-7m	Ki1	Ki1	Sweden	Kiruna	0.7	67.93	20.36	2018-07-24	ERZ1426575	5.6	5.39	20
Ac. sp. SZAS AMP-5	species_cluster_19591	ERS4600419	0	Ki1-2-2m	Ki1	Ki1	Sweden	Kiruna	2.2	67.93	20.36	2018-07-24	ERZ1426634	-0.1	5.19	9.5
Ac. sp. SZAS AMP-5	species_cluster_19591	ERS4600418	0	Ki1-1-6m	Ki1	Ki1	Sweden	Kiruna	1.6	67.93	20.36	2018-07-24	ERZ1426577	0.3	4.99	16.1
Ac. sp. SZAS AMP-5	species_cluster_19591	ERS4600420	0	Ki1-2-7m	Ki1	Ki1	Sweden	Kiruna	2.7	67.93	20.36	2018-07-24	ERZ1426525	-0.1	5.82	5.9
Ac. sp. CP_BE_RX_R2_21	species_cluster_19682	ERS4600417	0	Ki1-0-7m	Ki1	Ki1	Sweden	Kiruna	0.7	67.93	20.36	2018-07-24	ERZ1426575	5.6	5.39	20
Ac. sp. CP_BE_RX_R2_21	species_cluster_19682	ERS4600419	0	Ki1-2-2m	Ki1	Ki1	Sweden	Kiruna	2.2	67.93	20.36	2018-07-24	ERZ1426634	-0.1	5.19	9.5
Ac. sp. CP_BE_RX_R2_21	species_cluster_19682	ERS4600418	0	Ki1-1-6m	Ki1	Ki1	Sweden	Kiruna	1.6	67.93	20.36	2018-07-24	ERZ1426577	0.3	4.99	16.1
Ac. sp. CP_BE_RX_R2_21	species_cluster_19682	ERS4600420	0	Ki1-2-7m	Ki1	Ki1	Sweden	Kiruna	2.7	67.93	20.36	2018-07-24	ERZ1426525	-0.1	5.82	5.9
Ac. sp. CP_BM_RX_R9_33	species_cluster_19683	ERS4600417	0	Ki1-0-7m	Ki1	Ki1	Sweden	Kiruna	0.7	67.93	20.36	2018-07-24	ERZ1426575	5.6	5.39	20
Ac. sp. CP_BM_RX_R9_33	species_cluster_19683	ERS4600418	0	Ki1-1-6m	Ki1	Ki1	Sweden	Kiruna	1.6	67.93	20.36	2018-07-24	ERZ1426577	0.3	4.99	16.1
Ac. sp. CP_BM_RX_R9_33	species_cluster_19683	ERS4600419	0	Ki1-2-2m	Ki1	Ki1	Sweden	Kiruna	2.2	67.93	20.36	2018-07-24	ERZ1426634	-0.1	5.19	9.5
Ac. sp. CP_BM_RX_R9_33	species_cluster_19683	ERS4600420	0	Ki1-2-7m	Ki1	Ki1	Sweden	Kiruna	2.7	67.93	20.36	2018-07-24	ERZ1426525	-0.1	5.82	5.9
Ac. boreus sp. nov	species_cluster_21122	ERS4600419	0.014204	Ki1-2-2m	Ki1	Ki1	Sweden	Kiruna	2.2	67.93	20.36	2018-07-24	ERZ1426634	-0.1	5.19	9.5
Ac. boreus sp. nov	species_cluster_21122	ERS4600418	0.00647385	Ki1-1-6m	Ki1	Ki1	Sweden	Kiruna	1.6	67.93	20.36	2018-07-24	ERZ1426577	0.3	4.99	16.1
Ac. boreus sp. nov	species_cluster_21122	ERS4600420	0.00042229	Ki1-2-7m	Ki1	Ki1	Sweden	Kiruna	2.7	67.93	20.36	2018-07-24	ERZ1426525	-0.1	5.82	5.9
Ac. boreus sp. nov	species_cluster_21122	ERS4600417	1.25132e-05	Ki1-0-7m	Ki1	Ki1	Sweden	Kiruna	0.7	67.93	20.36	2018-07-24	ERZ1426575	5.6	5.39	20
Ac. aquilonius sp. nov.	species_cluster_19747	ERS4600417	0	Ki1-0-7m	Ki1	Ki1	Sweden	Kiruna	0.7	67.93	20.36	2018-07-24	ERZ1426575	5.6	5.39	20
Ac. aquilonius sp. nov.	species_cluster_19747	ERS4600418	0	Ki1-1-6m	Ki1	Ki1	Sweden	Kiruna	1.6	67.93	20.36	2018-07-24	ERZ1426577	0.3	4.99	16.1
Ac. aquilonius sp. nov.	species_cluster_19747	ERS4600419	0	Ki1-2-2m	Ki1	Ki1	Sweden	Kiruna	2.2	67.93	20.36	2018-07-24	ERZ1426634	-0.1	5.19	9.5
Ac. aquilonius sp. nov.	species_cluster_19747	ERS4600420	0	Ki1-2-7m	Ki1	Ki1	Sweden	Kiruna	2.7	67.93	20.36	2018-07-24	ERZ1426525	-0.1	5.82	5.9
Ac. lapponiensis sp. nov.	species_cluster_21175	ERS4600417	0	Ki1-0-7m	Ki1	Ki1	Sweden	Kiruna	0.7	67.93	20.36	2018-07-24	ERZ1426575	5.6	5.39	20
Ac. lapponiensis sp. nov.	species_cluster_21175	ERS4600419	0	Ki1-2-2m	Ki1	Ki1	Sweden	Kiruna	2.2	67.93	20.36	2018-07-24	ERZ1426634	-0.1	5.19	9.5
Ac. lapponiensis sp. nov.	species_cluster_21175	ERS4600418	0	Ki1-1-6m	Ki1	Ki1	Sweden	Kiruna	1.6	67.93	20.36	2018-07-24	ERZ1426577	0.3	4.99	16.1
Ac. lapponiensis sp. nov.	species_cluster_21175	ERS4600420	0	Ki1-2-7m	Ki1	Ki1	Sweden	Kiruna	2.7	67.93	20.36	2018-07-24	ERZ1426525	-0.1	5.82	5.9
Ac. sp. Umea1p3_bin-3	species_cluster_23796	ERS4600423	0.00107558	Ki2-D3	754378-169136	Ki2	Sweden	Kiruna	4.2	67.92	20.37	2018-07-27	ERZ1426530	0	5.01	7.4
Ac. sp. Umea1p3_bin-3	species_cluster_23796	ERS4600424	0.000162649	Ki2-D4	754378-169136	Ki2	Sweden	Kiruna	5.5	67.92	20.37	2018-07-27	ERZ1426704	0	6.06	5
Ac. sp. Umea1p3_bin-3	species_cluster_23796	ERS4600422	4.3118e-05	Ki2-D2	754378-169136	Ki2	Sweden	Kiruna	3.9	67.92	20.37	2018-07-27	ERZ1426531	0.3	4.98	8
Ac. sp. Umea1p3_bin-3	species_cluster_23796	ERS4600421	2.96057e-05	Ki2-D1	754378-169136	Ki2	Sweden	Kiruna	1	67.92	20.37	2018-07-27	ERZ1426527	8.4	5.72	20.1
Ac. sp. bog_900	species_cluster_18536	ERS4600421	0	Ki2-D1	754378-169136	Ki2	Sweden	Kiruna	1	67.92	20.37	2018-07-27	ERZ1426527	8.4	5.72	20.1
Ac. sp. bog_900	species_cluster_18536	ERS4600422	0	Ki2-D2	754378-169136	Ki2	Sweden	Kiruna	3.9	67.92	20.37	2018-07-27	ERZ1426531	0.3	4.98	8
Ac. sp. bog_900	species_cluster_18536	ERS4600423	0	Ki2-D3	754378-169136	Ki2	Sweden	Kiruna	4.2	67.92	20.37	2018-07-27	ERZ1426530	0	5.01	7.4
Ac. sp. bog_900	species_cluster_18536	ERS4600424	0	Ki2-D4	754378-169136	Ki2	Sweden	Kiruna	5.5	67.92	20.37	2018-07-27	ERZ1426704	0	6.06	5
Ac. sp. palsa_881	species_cluster_18537	ERS4600421	0	Ki2-D1	754378-169136	Ki2	Sweden	Kiruna	1	67.92	20.37	2018-07-27	ERZ1426527	8.4	5.72	20.1
Ac. sp. palsa_881	species_cluster_18537	ERS4600422	0	Ki2-D2	754378-169136	Ki2	Sweden	Kiruna	3.9	67.92	20.37	2018-07-27	ERZ1426531	0.3	4.98	8
Ac. sp. palsa_881	species_cluster_18537	ERS4600423	0	Ki2-D3	754378-169136	Ki2	Sweden	Kiruna	4.2	67.92	20.37	2018-07-27	ERZ1426530	0	5.01	7.4
Ac. sp. palsa_881	species_cluster_18537	ERS4600424	0	Ki2-D4	754378-169136	Ki2	Sweden	Kiruna	5.5	67.92	20.37	2018-07-27	ERZ1426704	0	6.06	5
Ac. sp. MGR_bin405	species_cluster_19143	ERS4600421	0	Ki2-D1	754378-169136	Ki2	Sweden	Kiruna	1	67.92	20.37	2018-07-27	ERZ1426527	8.4	5.72	20.1
Ac. sp. MGR_bin405	species_cluster_19143	ERS4600422	0	Ki2-D2	754378-169136	Ki2	Sweden	Kiruna	3.9	67.92	20.37	2018-07-27	ERZ1426531	0.3	4.98	8
Ac. sp. MGR_bin405	species_cluster_19143	ERS4600423	0	Ki2-D3	754378-169136	Ki2	Sweden	Kiruna	4.2	67.92	20.37	2018-07-27	ERZ1426530	0	5.01	7.4
Ac. sp. MGR_bin405	species_cluster_19143	ERS4600424	0	Ki2-D4	754378-169136	Ki2	Sweden	Kiruna	5.5	67.92	20.37	2018-07-27	ERZ1426704	0	6.06	5
Ac. sp. SZAS AMP-5	species_cluster_19591	ERS4600421	0	Ki2-D1	754378-169136	Ki2	Sweden	Kiruna	1	67.92	20.37	2018-07-27	ERZ1426527	8.4	5.72	20.1
Ac. sp. SZAS AMP-5	species_cluster_19591	ERS4600422	0	Ki2-D2	754378-169136	Ki2	Sweden	Kiruna	3.9	67.92	20.37	2018-07-27	ERZ1426531	0.3	4.98	8
Ac. sp. SZAS AMP-5	species_cluster_19591	ERS4600424	0	Ki2-D4	754378-169136	Ki2	Sweden	Kiruna	5.5	67.92	20.37	2018-07-27	ERZ1426704	0	6.06	5
Ac. sp. SZAS AMP-5	species_cluster_19591	ERS4600423	0	Ki2-D3	754378-169136	Ki2	Sweden	Kiruna	4.2	67.92	20.37	2018-07-27	ERZ1426530	0	5.01	7.4
Ac. sp. CP_BE_RX_R2_21	species_cluster_19682	ERS4600421	0	Ki2-D1	754378-169136	Ki2	Sweden	Kiruna	1	67.92	20.37	2018-07-27	ERZ1426527	8.4	5.72	20.1
Ac. sp. CP_BE_RX_R2_21	species_cluster_19682	ERS4600422	0	Ki2-D2	754378-169136	Ki2	Sweden	Kiruna	3.9	67.92	20.37	2018-07-27	ERZ1426531	0.3	4.98	8
Ac. sp. CP_BE_RX_R2_21	species_cluster_19682	ERS4600423	0	Ki2-D3	754378-169136	Ki2	Sweden	Kiruna	4.2	67.92	20.37	2018-07-27	ERZ1426530	0	5.01	7.4
Ac. sp. CP_BE_RX_R2_21	species_cluster_19682	ERS4600424	0	Ki2-D4	754378-169136	Ki2	Sweden	Kiruna	5.5	67.92	20.37	2018-07-27	ERZ1426704	0	6.06	5
Ac. sp. CP_BM_RX_R9_33	species_cluster_19683	ERS4600421	0	Ki2-D1	754378-169136	Ki2	Sweden	Kiruna	1	67.92	20.37	2018-07-27	ERZ1426527	8.4	5.72	20.1
Ac. sp. CP_BM_RX_R9_33	species_cluster_19683	ERS4600422	0	Ki2-D2	754378-169136	Ki2	Sweden	Kiruna	3.9	67.92	20.37	2018-07-27	ERZ1426531	0.3	4.98	8
Ac. sp. CP_BM_RX_R9_33	species_cluster_19683	ERS4600423	0	Ki2-D3	754378-169136	Ki2	Sweden	Kiruna	4.2	67.92	20.37	2018-07-27	ERZ1426530	0	5.01	7.4
Ac. sp. CP_BM_RX_R9_33	species_cluster_19683	ERS4600424	0	Ki2-D4	754378-169136	Ki2	Sweden	Kiruna	5.5	67.92	20.37	2018-07-27	ERZ1426704	0	6.06	5
Ac. boreus sp. nov	species_cluster_21122	ERS4600421	0	Ki2-D1	754378-169136	Ki2	Sweden	Kiruna	1	67.92	20.37	2018-07-27	ERZ1426527	8.4	5.72	20.1
Ac. boreus sp. nov	species_cluster_21122	ERS4600422	0	Ki2-D2	754378-169136	Ki2	Sweden	Kiruna	3.9	67.92	20.37	2018-07-27	ERZ1426531	0.3	4.98	8
Ac. boreus sp. nov	species_cluster_21122	ERS4600423	0	Ki2-D3	754378-169136	Ki2	Sweden	Kiruna	4.2	67.92	20.37	2018-07-27	ERZ1426530	0	5.01	7.4
Ac. boreus sp. nov	species_cluster_21122	ERS4600424	0	Ki2-D4	754378-169136	Ki2	Sweden	Kiruna	5.5	67.92	20.37	2018-07-27	ERZ1426704	0	6.06	5
Ac. aquilonius sp. nov.	species_cluster_19747	ERS4600421	0	Ki2-D1	754378-169136	Ki2	Sweden	Kiruna	1	67.92	20.37	2018-07-27	ERZ1426527	8.4	5.72	20.1
Ac. aquilonius sp. nov.	species_cluster_19747	ERS4600422	0	Ki2-D2	754378-169136	Ki2	Sweden	Kiruna	3.9	67.92	20.37	2018-07-27	ERZ1426531	0.3	4.98	8
Ac. aquilonius sp. nov.	species_cluster_19747	ERS4600423	0	Ki2-D3	754378-169136	Ki2	Sweden	Kiruna	4.2	67.92	20.37	2018-07-27	ERZ1426530	0	5.01	7.4
Ac. aquilonius sp. nov.	species_cluster_19747	ERS4600424	0	Ki2-D4	754378-169136	Ki2	Sweden	Kiruna	5.5	67.92	20.37	2018-07-27	ERZ1426704	0	6.06	5
Ac. lapponiensis sp. nov.	species_cluster_21175	ERS4600423	0.00348548	Ki2-D3	754378-169136	Ki2	Sweden	Kiruna	4.2	67.92	20.37	2018-07-27	ERZ1426530	0	5.01	7.4
Ac. lapponiensis sp. nov.	species_cluster_21175	ERS4600424	0.000348367	Ki2-D4	754378-169136	Ki2	Sweden	Kiruna	5.5	67.92	20.37	2018-07-27	ERZ1426704	0	6.06	5
Ac. lapponiensis sp. nov.	species_cluster_21175	ERS4600421	0	Ki2-D1	754378-169136	Ki2	Sweden	Kiruna	1	67.92	20.37	2018-07-27	ERZ1426527	8.4	5.72	20.1
Ac. lapponiensis sp. nov.	species_cluster_21175	ERS4600422	0	Ki2-D2	754378-169136	Ki2	Sweden	Kiruna	3.9	67.92	20.37	2018-07-27	ERZ1426531	0.3	4.98	8
Ac. sp. Umea1p3_bin-3	species_cluster_23796	ERS4600561	0.0046414	Umea1p3	N√§stj√§rnen (711940-164576)	Umea1	Sweden	Ume√•	4	64.15	18.8	2018-09-07	ERZ1426548	-0.1	5.46	8.5
Ac. sp. Umea1p3_bin-3	species_cluster_23796	ERS4600560	0.00209262	Umea1p2	N√§stj√§rnen (711940-164576)	Umea1	Sweden	Ume√•	3.5	64.15	18.8	2018-09-07	ERZ1426621	0.5	5.67	10.9
Ac. sp. Umea1p3_bin-3	species_cluster_23796	ERS4600559	0.000656168	Umea1p1	N√§stj√§rnen (711940-164576)	Umea1	Sweden	Ume√•	1.3	64.15	18.8	2018-09-07	ERZ1426546	8.6	6.32	14.4
Ac. sp. Umea1p3_bin-3	species_cluster_23796	ERS4600562	7.30078e-05	Umea1p4	N√§stj√§rnen (711940-164576)	Umea1	Sweden	Ume√•	5	64.15	18.8	2018-09-07	ERZ1426597	-0.1	6.19	5.3
Ac. sp. bog_900	species_cluster_18536	ERS4600560	0	Umea1p2	N√§stj√§rnen (711940-164576)	Umea1	Sweden	Ume√•	3.5	64.15	18.8	2018-09-07	ERZ1426621	0.5	5.67	10.9
Ac. sp. bog_900	species_cluster_18536	ERS4600561	0	Umea1p3	N√§stj√§rnen (711940-164576)	Umea1	Sweden	Ume√•	4	64.15	18.8	2018-09-07	ERZ1426548	-0.1	5.46	8.5
Ac. sp. bog_900	species_cluster_18536	ERS4600562	0	Umea1p4	N√§stj√§rnen (711940-164576)	Umea1	Sweden	Ume√•	5	64.15	18.8	2018-09-07	ERZ1426597	-0.1	6.19	5.3
Ac. sp. bog_900	species_cluster_18536	ERS4600559	0	Umea1p1	N√§stj√§rnen (711940-164576)	Umea1	Sweden	Ume√•	1.3	64.15	18.8	2018-09-07	ERZ1426546	8.6	6.32	14.4
Ac. sp. palsa_881	species_cluster_18537	ERS4600561	0	Umea1p3	N√§stj√§rnen (711940-164576)	Umea1	Sweden	Ume√•	4	64.15	18.8	2018-09-07	ERZ1426548	-0.1	5.46	8.5
Ac. sp. palsa_881	species_cluster_18537	ERS4600560	0	Umea1p2	N√§stj√§rnen (711940-164576)	Umea1	Sweden	Ume√•	3.5	64.15	18.8	2018-09-07	ERZ1426621	0.5	5.67	10.9
Ac. sp. palsa_881	species_cluster_18537	ERS4600562	0	Umea1p4	N√§stj√§rnen (711940-164576)	Umea1	Sweden	Ume√•	5	64.15	18.8	2018-09-07	ERZ1426597	-0.1	6.19	5.3
Ac. sp. palsa_881	species_cluster_18537	ERS4600559	0	Umea1p1	N√§stj√§rnen (711940-164576)	Umea1	Sweden	Ume√•	1.3	64.15	18.8	2018-09-07	ERZ1426546	8.6	6.32	14.4
Ac. sp. MGR_bin405	species_cluster_19143	ERS4600559	0	Umea1p1	N√§stj√§rnen (711940-164576)	Umea1	Sweden	Ume√•	1.3	64.15	18.8	2018-09-07	ERZ1426546	8.6	6.32	14.4
Ac. sp. MGR_bin405	species_cluster_19143	ERS4600561	0	Umea1p3	N√§stj√§rnen (711940-164576)	Umea1	Sweden	Ume√•	4	64.15	18.8	2018-09-07	ERZ1426548	-0.1	5.46	8.5
Ac. sp. MGR_bin405	species_cluster_19143	ERS4600560	0	Umea1p2	N√§stj√§rnen (711940-164576)	Umea1	Sweden	Ume√•	3.5	64.15	18.8	2018-09-07	ERZ1426621	0.5	5.67	10.9
Ac. sp. MGR_bin405	species_cluster_19143	ERS4600562	0	Umea1p4	N√§stj√§rnen (711940-164576)	Umea1	Sweden	Ume√•	5	64.15	18.8	2018-09-07	ERZ1426597	-0.1	6.19	5.3
Ac. sp. SZAS AMP-5	species_cluster_19591	ERS4600560	0	Umea1p2	N√§stj√§rnen (711940-164576)	Umea1	Sweden	Ume√•	3.5	64.15	18.8	2018-09-07	ERZ1426621	0.5	5.67	10.9
Ac. sp. SZAS AMP-5	species_cluster_19591	ERS4600561	0	Umea1p3	N√§stj√§rnen (711940-164576)	Umea1	Sweden	Ume√•	4	64.15	18.8	2018-09-07	ERZ1426548	-0.1	5.46	8.5
Ac. sp. SZAS AMP-5	species_cluster_19591	ERS4600562	0	Umea1p4	N√§stj√§rnen (711940-164576)	Umea1	Sweden	Ume√•	5	64.15	18.8	2018-09-07	ERZ1426597	-0.1	6.19	5.3
Ac. sp. SZAS AMP-5	species_cluster_19591	ERS4600559	0	Umea1p1	N√§stj√§rnen (711940-164576)	Umea1	Sweden	Ume√•	1.3	64.15	18.8	2018-09-07	ERZ1426546	8.6	6.32	14.4
Ac. sp. CP_BE_RX_R2_21	species_cluster_19682	ERS4600560	0	Umea1p2	N√§stj√§rnen (711940-164576)	Umea1	Sweden	Ume√•	3.5	64.15	18.8	2018-09-07	ERZ1426621	0.5	5.67	10.9
Ac. sp. CP_BE_RX_R2_21	species_cluster_19682	ERS4600561	0	Umea1p3	N√§stj√§rnen (711940-164576)	Umea1	Sweden	Ume√•	4	64.15	18.8	2018-09-07	ERZ1426548	-0.1	5.46	8.5
Ac. sp. CP_BE_RX_R2_21	species_cluster_19682	ERS4600562	0	Umea1p4	N√§stj√§rnen (711940-164576)	Umea1	Sweden	Ume√•	5	64.15	18.8	2018-09-07	ERZ1426597	-0.1	6.19	5.3
Ac. sp. CP_BE_RX_R2_21	species_cluster_19682	ERS4600559	0	Umea1p1	N√§stj√§rnen (711940-164576)	Umea1	Sweden	Ume√•	1.3	64.15	18.8	2018-09-07	ERZ1426546	8.6	6.32	14.4
Ac. sp. CP_BM_RX_R9_33	species_cluster_19683	ERS4600562	0	Umea1p4	N√§stj√§rnen (711940-164576)	Umea1	Sweden	Ume√•	5	64.15	18.8	2018-09-07	ERZ1426597	-0.1	6.19	5.3
Ac. sp. CP_BM_RX_R9_33	species_cluster_19683	ERS4600561	0	Umea1p3	N√§stj√§rnen (711940-164576)	Umea1	Sweden	Ume√•	4	64.15	18.8	2018-09-07	ERZ1426548	-0.1	5.46	8.5
Ac. sp. CP_BM_RX_R9_33	species_cluster_19683	ERS4600560	0	Umea1p2	N√§stj√§rnen (711940-164576)	Umea1	Sweden	Ume√•	3.5	64.15	18.8	2018-09-07	ERZ1426621	0.5	5.67	10.9
Ac. sp. CP_BM_RX_R9_33	species_cluster_19683	ERS4600559	0	Umea1p1	N√§stj√§rnen (711940-164576)	Umea1	Sweden	Ume√•	1.3	64.15	18.8	2018-09-07	ERZ1426546	8.6	6.32	14.4
Ac. boreus sp. nov	species_cluster_21122	ERS4600559	0	Umea1p1	N√§stj√§rnen (711940-164576)	Umea1	Sweden	Ume√•	1.3	64.15	18.8	2018-09-07	ERZ1426546	8.6	6.32	14.4
Ac. boreus sp. nov	species_cluster_21122	ERS4600560	0	Umea1p2	N√§stj√§rnen (711940-164576)	Umea1	Sweden	Ume√•	3.5	64.15	18.8	2018-09-07	ERZ1426621	0.5	5.67	10.9
Ac. boreus sp. nov	species_cluster_21122	ERS4600561	0	Umea1p3	N√§stj√§rnen (711940-164576)	Umea1	Sweden	Ume√•	4	64.15	18.8	2018-09-07	ERZ1426548	-0.1	5.46	8.5
Ac. boreus sp. nov	species_cluster_21122	ERS4600562	0	Umea1p4	N√§stj√§rnen (711940-164576)	Umea1	Sweden	Ume√•	5	64.15	18.8	2018-09-07	ERZ1426597	-0.1	6.19	5.3
Ac. aquilonius sp. nov.	species_cluster_19747	ERS4600561	0.000658094	Umea1p3	N√§stj√§rnen (711940-164576)	Umea1	Sweden	Ume√•	4	64.15	18.8	2018-09-07	ERZ1426548	-0.1	5.46	8.5
Ac. aquilonius sp. nov.	species_cluster_19747	ERS4600560	0.000587747	Umea1p2	N√§stj√§rnen (711940-164576)	Umea1	Sweden	Ume√•	3.5	64.15	18.8	2018-09-07	ERZ1426621	0.5	5.67	10.9
Ac. aquilonius sp. nov.	species_cluster_19747	ERS4600559	0	Umea1p1	N√§stj√§rnen (711940-164576)	Umea1	Sweden	Ume√•	1.3	64.15	18.8	2018-09-07	ERZ1426546	8.6	6.32	14.4
Ac. aquilonius sp. nov.	species_cluster_19747	ERS4600562	0	Umea1p4	N√§stj√§rnen (711940-164576)	Umea1	Sweden	Ume√•	5	64.15	18.8	2018-09-07	ERZ1426597	-0.1	6.19	5.3
Ac. lapponiensis sp. nov.	species_cluster_21175	ERS4600559	0	Umea1p1	N√§stj√§rnen (711940-164576)	Umea1	Sweden	Ume√•	1.3	64.15	18.8	2018-09-07	ERZ1426546	8.6	6.32	14.4
Ac. lapponiensis sp. nov.	species_cluster_21175	ERS4600560	0	Umea1p2	N√§stj√§rnen (711940-164576)	Umea1	Sweden	Ume√•	3.5	64.15	18.8	2018-09-07	ERZ1426621	0.5	5.67	10.9
Ac. lapponiensis sp. nov.	species_cluster_21175	ERS4600561	0	Umea1p3	N√§stj√§rnen (711940-164576)	Umea1	Sweden	Ume√•	4	64.15	18.8	2018-09-07	ERZ1426548	-0.1	5.46	8.5
Ac. lapponiensis sp. nov.	species_cluster_21175	ERS4600562	0	Umea1p4	N√§stj√§rnen (711940-164576)	Umea1	Sweden	Ume√•	5	64.15	18.8	2018-09-07	ERZ1426597	-0.1	6.19	5.3
Ac. sp. Umea1p3_bin-3	species_cluster_23796	ERS4600563	4.9914e-05	Umea2p1	Bj√∂rntj√§rnan (711632-164487)	Umea2	Sweden	Ume√•	0.25	64.12	18.78	2018-09-08	ERZ1426547	8.6	5.77	13.8
Ac. sp. Umea1p3_bin-3	species_cluster_23796	ERS4600564	4.38615e-05	Umea2p2	Bj√∂rntj√§rnan (711632-164487)	Umea2	Sweden	Ume√•	3.7	64.12	18.78	2018-09-08	ERZ1426685	0.9	5.26	10.5
Ac. sp. Umea1p3_bin-3	species_cluster_23796	ERS4600565	0	Umea2p3	Bj√∂rntj√§rnan (711632-164487)	Umea2	Sweden	Ume√•	5	64.12	18.78	2018-09-08	ERZ1426650	-0.1	5.56	6.9
Ac. sp. bog_900	species_cluster_18536	ERS4600563	0	Umea2p1	Bj√∂rntj√§rnan (711632-164487)	Umea2	Sweden	Ume√•	0.25	64.12	18.78	2018-09-08	ERZ1426547	8.6	5.77	13.8
Ac. sp. bog_900	species_cluster_18536	ERS4600564	0	Umea2p2	Bj√∂rntj√§rnan (711632-164487)	Umea2	Sweden	Ume√•	3.7	64.12	18.78	2018-09-08	ERZ1426685	0.9	5.26	10.5
Ac. sp. bog_900	species_cluster_18536	ERS4600565	0	Umea2p3	Bj√∂rntj√§rnan (711632-164487)	Umea2	Sweden	Ume√•	5	64.12	18.78	2018-09-08	ERZ1426650	-0.1	5.56	6.9
Ac. sp. palsa_881	species_cluster_18537	ERS4600563	0	Umea2p1	Bj√∂rntj√§rnan (711632-164487)	Umea2	Sweden	Ume√•	0.25	64.12	18.78	2018-09-08	ERZ1426547	8.6	5.77	13.8
Ac. sp. palsa_881	species_cluster_18537	ERS4600565	0	Umea2p3	Bj√∂rntj√§rnan (711632-164487)	Umea2	Sweden	Ume√•	5	64.12	18.78	2018-09-08	ERZ1426650	-0.1	5.56	6.9
Ac. sp. palsa_881	species_cluster_18537	ERS4600564	0	Umea2p2	Bj√∂rntj√§rnan (711632-164487)	Umea2	Sweden	Ume√•	3.7	64.12	18.78	2018-09-08	ERZ1426685	0.9	5.26	10.5
Ac. sp. MGR_bin405	species_cluster_19143	ERS4600564	0	Umea2p2	Bj√∂rntj√§rnan (711632-164487)	Umea2	Sweden	Ume√•	3.7	64.12	18.78	2018-09-08	ERZ1426685	0.9	5.26	10.5
Ac. sp. MGR_bin405	species_cluster_19143	ERS4600563	0	Umea2p1	Bj√∂rntj√§rnan (711632-164487)	Umea2	Sweden	Ume√•	0.25	64.12	18.78	2018-09-08	ERZ1426547	8.6	5.77	13.8
Ac. sp. MGR_bin405	species_cluster_19143	ERS4600565	0	Umea2p3	Bj√∂rntj√§rnan (711632-164487)	Umea2	Sweden	Ume√•	5	64.12	18.78	2018-09-08	ERZ1426650	-0.1	5.56	6.9
Ac. sp. SZAS AMP-5	species_cluster_19591	ERS4600563	0	Umea2p1	Bj√∂rntj√§rnan (711632-164487)	Umea2	Sweden	Ume√•	0.25	64.12	18.78	2018-09-08	ERZ1426547	8.6	5.77	13.8
Ac. sp. SZAS AMP-5	species_cluster_19591	ERS4600564	0	Umea2p2	Bj√∂rntj√§rnan (711632-164487)	Umea2	Sweden	Ume√•	3.7	64.12	18.78	2018-09-08	ERZ1426685	0.9	5.26	10.5
Ac. sp. SZAS AMP-5	species_cluster_19591	ERS4600565	0	Umea2p3	Bj√∂rntj√§rnan (711632-164487)	Umea2	Sweden	Ume√•	5	64.12	18.78	2018-09-08	ERZ1426650	-0.1	5.56	6.9
Ac. sp. CP_BE_RX_R2_21	species_cluster_19682	ERS4600563	0	Umea2p1	Bj√∂rntj√§rnan (711632-164487)	Umea2	Sweden	Ume√•	0.25	64.12	18.78	2018-09-08	ERZ1426547	8.6	5.77	13.8
Ac. sp. CP_BE_RX_R2_21	species_cluster_19682	ERS4600564	0	Umea2p2	Bj√∂rntj√§rnan (711632-164487)	Umea2	Sweden	Ume√•	3.7	64.12	18.78	2018-09-08	ERZ1426685	0.9	5.26	10.5
Ac. sp. CP_BE_RX_R2_21	species_cluster_19682	ERS4600565	0	Umea2p3	Bj√∂rntj√§rnan (711632-164487)	Umea2	Sweden	Ume√•	5	64.12	18.78	2018-09-08	ERZ1426650	-0.1	5.56	6.9
Ac. sp. CP_BM_RX_R9_33	species_cluster_19683	ERS4600563	0	Umea2p1	Bj√∂rntj√§rnan (711632-164487)	Umea2	Sweden	Ume√•	0.25	64.12	18.78	2018-09-08	ERZ1426547	8.6	5.77	13.8
Ac. sp. CP_BM_RX_R9_33	species_cluster_19683	ERS4600565	0	Umea2p3	Bj√∂rntj√§rnan (711632-164487)	Umea2	Sweden	Ume√•	5	64.12	18.78	2018-09-08	ERZ1426650	-0.1	5.56	6.9
Ac. sp. CP_BM_RX_R9_33	species_cluster_19683	ERS4600564	0	Umea2p2	Bj√∂rntj√§rnan (711632-164487)	Umea2	Sweden	Ume√•	3.7	64.12	18.78	2018-09-08	ERZ1426685	0.9	5.26	10.5
Ac. boreus sp. nov	species_cluster_21122	ERS4600563	0	Umea2p1	Bj√∂rntj√§rnan (711632-164487)	Umea2	Sweden	Ume√•	0.25	64.12	18.78	2018-09-08	ERZ1426547	8.6	5.77	13.8
Ac. boreus sp. nov	species_cluster_21122	ERS4600564	0	Umea2p2	Bj√∂rntj√§rnan (711632-164487)	Umea2	Sweden	Ume√•	3.7	64.12	18.78	2018-09-08	ERZ1426685	0.9	5.26	10.5
Ac. boreus sp. nov	species_cluster_21122	ERS4600565	0	Umea2p3	Bj√∂rntj√§rnan (711632-164487)	Umea2	Sweden	Ume√•	5	64.12	18.78	2018-09-08	ERZ1426650	-0.1	5.56	6.9
Ac. aquilonius sp. nov.	species_cluster_19747	ERS4600563	0.00237023	Umea2p1	Bj√∂rntj√§rnan (711632-164487)	Umea2	Sweden	Ume√•	0.25	64.12	18.78	2018-09-08	ERZ1426547	8.6	5.77	13.8
Ac. aquilonius sp. nov.	species_cluster_19747	ERS4600564	0.000231283	Umea2p2	Bj√∂rntj√§rnan (711632-164487)	Umea2	Sweden	Ume√•	3.7	64.12	18.78	2018-09-08	ERZ1426685	0.9	5.26	10.5
Ac. aquilonius sp. nov.	species_cluster_19747	ERS4600565	4.5182e-06	Umea2p3	Bj√∂rntj√§rnan (711632-164487)	Umea2	Sweden	Ume√•	5	64.12	18.78	2018-09-08	ERZ1426650	-0.1	5.56	6.9
Ac. lapponiensis sp. nov.	species_cluster_21175	ERS4600565	0.00160146	Umea2p3	Bj√∂rntj√§rnan (711632-164487)	Umea2	Sweden	Ume√•	5	64.12	18.78	2018-09-08	ERZ1426650	-0.1	5.56	6.9
Ac. lapponiensis sp. nov.	species_cluster_21175	ERS4600564	2.51335e-06	Umea2p2	Bj√∂rntj√§rnan (711632-164487)	Umea2	Sweden	Ume√•	3.7	64.12	18.78	2018-09-08	ERZ1426685	0.9	5.26	10.5
Ac. lapponiensis sp. nov.	species_cluster_21175	ERS4600563	0	Umea2p1	Bj√∂rntj√§rnan (711632-164487)	Umea2	Sweden	Ume√•	0.25	64.12	18.78	2018-09-08	ERZ1426547	8.6	5.77	13.8
Ac. sp. Umea1p3_bin-3	species_cluster_23796	ERS4600567	0.000175011	Umea3p1	Bj√∂rntj√§rnan (711632-164487)	Umea3	Sweden	Ume√•	0.25	64.12	18.78	2018-09-10	ERZ1426620	8.7	5.38	13.8
Ac. sp. Umea1p3_bin-3	species_cluster_23796	ERS4600568	0.000150227	Umea3p2	Bj√∂rntj√§rnan (711632-164487)	Umea3	Sweden	Ume√•	6.5	64.12	18.78	2018-09-10	ERZ1426622	0.6	4.76	4.3
Ac. sp. Umea1p3_bin-3	species_cluster_23796	ERS4600569	9.10372e-05	Umea3p3	Bj√∂rntj√§rnan (711632-164487)	Umea3	Sweden	Ume√•	7	64.12	18.78	2018-09-10	ERZ1426713	-0.1	4.95	4.1
Ac. sp. Umea1p3_bin-3	species_cluster_23796	ERS4600570	3.70984e-05	Umea3p4	Bj√∂rntj√§rnan (711632-164487)	Umea3	Sweden	Ume√•	8	64.12	18.78	2018-09-10	ERZ1426601	-0.1	5.58	4
Ac. sp. bog_900	species_cluster_18536	ERS4600567	0	Umea3p1	Bj√∂rntj√§rnan (711632-164487)	Umea3	Sweden	Ume√•	0.25	64.12	18.78	2018-09-10	ERZ1426620	8.7	5.38	13.8
Ac. sp. bog_900	species_cluster_18536	ERS4600568	0	Umea3p2	Bj√∂rntj√§rnan (711632-164487)	Umea3	Sweden	Ume√•	6.5	64.12	18.78	2018-09-10	ERZ1426622	0.6	4.76	4.3
Ac. sp. bog_900	species_cluster_18536	ERS4600569	0	Umea3p3	Bj√∂rntj√§rnan (711632-164487)	Umea3	Sweden	Ume√•	7	64.12	18.78	2018-09-10	ERZ1426713	-0.1	4.95	4.1
Ac. sp. bog_900	species_cluster_18536	ERS4600570	0	Umea3p4	Bj√∂rntj√§rnan (711632-164487)	Umea3	Sweden	Ume√•	8	64.12	18.78	2018-09-10	ERZ1426601	-0.1	5.58	4
Ac. sp. palsa_881	species_cluster_18537	ERS4600567	0	Umea3p1	Bj√∂rntj√§rnan (711632-164487)	Umea3	Sweden	Ume√•	0.25	64.12	18.78	2018-09-10	ERZ1426620	8.7	5.38	13.8
Ac. sp. palsa_881	species_cluster_18537	ERS4600570	0	Umea3p4	Bj√∂rntj√§rnan (711632-164487)	Umea3	Sweden	Ume√•	8	64.12	18.78	2018-09-10	ERZ1426601	-0.1	5.58	4
Ac. sp. palsa_881	species_cluster_18537	ERS4600569	0	Umea3p3	Bj√∂rntj√§rnan (711632-164487)	Umea3	Sweden	Ume√•	7	64.12	18.78	2018-09-10	ERZ1426713	-0.1	4.95	4.1
Ac. sp. palsa_881	species_cluster_18537	ERS4600568	0	Umea3p2	Bj√∂rntj√§rnan (711632-164487)	Umea3	Sweden	Ume√•	6.5	64.12	18.78	2018-09-10	ERZ1426622	0.6	4.76	4.3
Ac. sp. MGR_bin405	species_cluster_19143	ERS4600567	0	Umea3p1	Bj√∂rntj√§rnan (711632-164487)	Umea3	Sweden	Ume√•	0.25	64.12	18.78	2018-09-10	ERZ1426620	8.7	5.38	13.8
Ac. sp. MGR_bin405	species_cluster_19143	ERS4600568	0	Umea3p2	Bj√∂rntj√§rnan (711632-164487)	Umea3	Sweden	Ume√•	6.5	64.12	18.78	2018-09-10	ERZ1426622	0.6	4.76	4.3
Ac. sp. MGR_bin405	species_cluster_19143	ERS4600569	0	Umea3p3	Bj√∂rntj√§rnan (711632-164487)	Umea3	Sweden	Ume√•	7	64.12	18.78	2018-09-10	ERZ1426713	-0.1	4.95	4.1
Ac. sp. MGR_bin405	species_cluster_19143	ERS4600570	0	Umea3p4	Bj√∂rntj√§rnan (711632-164487)	Umea3	Sweden	Ume√•	8	64.12	18.78	2018-09-10	ERZ1426601	-0.1	5.58	4
Ac. sp. SZAS AMP-5	species_cluster_19591	ERS4600567	0	Umea3p1	Bj√∂rntj√§rnan (711632-164487)	Umea3	Sweden	Ume√•	0.25	64.12	18.78	2018-09-10	ERZ1426620	8.7	5.38	13.8
Ac. sp. SZAS AMP-5	species_cluster_19591	ERS4600568	0	Umea3p2	Bj√∂rntj√§rnan (711632-164487)	Umea3	Sweden	Ume√•	6.5	64.12	18.78	2018-09-10	ERZ1426622	0.6	4.76	4.3
Ac. sp. SZAS AMP-5	species_cluster_19591	ERS4600569	0	Umea3p3	Bj√∂rntj√§rnan (711632-164487)	Umea3	Sweden	Ume√•	7	64.12	18.78	2018-09-10	ERZ1426713	-0.1	4.95	4.1
Ac. sp. SZAS AMP-5	species_cluster_19591	ERS4600570	0	Umea3p4	Bj√∂rntj√§rnan (711632-164487)	Umea3	Sweden	Ume√•	8	64.12	18.78	2018-09-10	ERZ1426601	-0.1	5.58	4
Ac. sp. CP_BE_RX_R2_21	species_cluster_19682	ERS4600567	0	Umea3p1	Bj√∂rntj√§rnan (711632-164487)	Umea3	Sweden	Ume√•	0.25	64.12	18.78	2018-09-10	ERZ1426620	8.7	5.38	13.8
Ac. sp. CP_BE_RX_R2_21	species_cluster_19682	ERS4600568	0	Umea3p2	Bj√∂rntj√§rnan (711632-164487)	Umea3	Sweden	Ume√•	6.5	64.12	18.78	2018-09-10	ERZ1426622	0.6	4.76	4.3
Ac. sp. CP_BE_RX_R2_21	species_cluster_19682	ERS4600569	0	Umea3p3	Bj√∂rntj√§rnan (711632-164487)	Umea3	Sweden	Ume√•	7	64.12	18.78	2018-09-10	ERZ1426713	-0.1	4.95	4.1
Ac. sp. CP_BE_RX_R2_21	species_cluster_19682	ERS4600570	0	Umea3p4	Bj√∂rntj√§rnan (711632-164487)	Umea3	Sweden	Ume√•	8	64.12	18.78	2018-09-10	ERZ1426601	-0.1	5.58	4
Ac. sp. CP_BM_RX_R9_33	species_cluster_19683	ERS4600568	0	Umea3p2	Bj√∂rntj√§rnan (711632-164487)	Umea3	Sweden	Ume√•	6.5	64.12	18.78	2018-09-10	ERZ1426622	0.6	4.76	4.3
Ac. sp. CP_BM_RX_R9_33	species_cluster_19683	ERS4600567	0	Umea3p1	Bj√∂rntj√§rnan (711632-164487)	Umea3	Sweden	Ume√•	0.25	64.12	18.78	2018-09-10	ERZ1426620	8.7	5.38	13.8
Ac. sp. CP_BM_RX_R9_33	species_cluster_19683	ERS4600570	0	Umea3p4	Bj√∂rntj√§rnan (711632-164487)	Umea3	Sweden	Ume√•	8	64.12	18.78	2018-09-10	ERZ1426601	-0.1	5.58	4
Ac. sp. CP_BM_RX_R9_33	species_cluster_19683	ERS4600569	0	Umea3p3	Bj√∂rntj√§rnan (711632-164487)	Umea3	Sweden	Ume√•	7	64.12	18.78	2018-09-10	ERZ1426713	-0.1	4.95	4.1
Ac. boreus sp. nov	species_cluster_21122	ERS4600568	0	Umea3p2	Bj√∂rntj√§rnan (711632-164487)	Umea3	Sweden	Ume√•	6.5	64.12	18.78	2018-09-10	ERZ1426622	0.6	4.76	4.3
Ac. boreus sp. nov	species_cluster_21122	ERS4600567	0	Umea3p1	Bj√∂rntj√§rnan (711632-164487)	Umea3	Sweden	Ume√•	0.25	64.12	18.78	2018-09-10	ERZ1426620	8.7	5.38	13.8
Ac. boreus sp. nov	species_cluster_21122	ERS4600569	0	Umea3p3	Bj√∂rntj√§rnan (711632-164487)	Umea3	Sweden	Ume√•	7	64.12	18.78	2018-09-10	ERZ1426713	-0.1	4.95	4.1
Ac. boreus sp. nov	species_cluster_21122	ERS4600570	0	Umea3p4	Bj√∂rntj√§rnan (711632-164487)	Umea3	Sweden	Ume√•	8	64.12	18.78	2018-09-10	ERZ1426601	-0.1	5.58	4
Ac. aquilonius sp. nov.	species_cluster_19747	ERS4600567	0.00863794	Umea3p1	Bj√∂rntj√§rnan (711632-164487)	Umea3	Sweden	Ume√•	0.25	64.12	18.78	2018-09-10	ERZ1426620	8.7	5.38	13.8
Ac. aquilonius sp. nov.	species_cluster_19747	ERS4600570	7.16698e-05	Umea3p4	Bj√∂rntj√§rnan (711632-164487)	Umea3	Sweden	Ume√•	8	64.12	18.78	2018-09-10	ERZ1426601	-0.1	5.58	4
Ac. aquilonius sp. nov.	species_cluster_19747	ERS4600569	2.61294e-05	Umea3p3	Bj√∂rntj√§rnan (711632-164487)	Umea3	Sweden	Ume√•	7	64.12	18.78	2018-09-10	ERZ1426713	-0.1	4.95	4.1
Ac. aquilonius sp. nov.	species_cluster_19747	ERS4600568	2.50691e-05	Umea3p2	Bj√∂rntj√§rnan (711632-164487)	Umea3	Sweden	Ume√•	6.5	64.12	18.78	2018-09-10	ERZ1426622	0.6	4.76	4.3
Ac. lapponiensis sp. nov.	species_cluster_21175	ERS4600570	0.000606742	Umea3p4	Bj√∂rntj√§rnan (711632-164487)	Umea3	Sweden	Ume√•	8	64.12	18.78	2018-09-10	ERZ1426601	-0.1	5.58	4
Ac. lapponiensis sp. nov.	species_cluster_21175	ERS4600569	0.000239313	Umea3p3	Bj√∂rntj√§rnan (711632-164487)	Umea3	Sweden	Ume√•	7	64.12	18.78	2018-09-10	ERZ1426713	-0.1	4.95	4.1
Ac. lapponiensis sp. nov.	species_cluster_21175	ERS4600568	9.77379e-05	Umea3p2	Bj√∂rntj√§rnan (711632-164487)	Umea3	Sweden	Ume√•	6.5	64.12	18.78	2018-09-10	ERZ1426622	0.6	4.76	4.3
Ac. lapponiensis sp. nov.	species_cluster_21175	ERS4600567	0	Umea3p1	Bj√∂rntj√§rnan (711632-164487)	Umea3	Sweden	Ume√•	0.25	64.12	18.78	2018-09-10	ERZ1426620	8.7	5.38	13.8
Ac. sp. Umea1p3_bin-3	species_cluster_23796	ERS4600430	6.67048e-05	KR2	Keskinen Rajaj√§rvi	KR	Finland	Evo	2	61.22	25.22	2015-08-12	ERZ1426702	1.5	NA	12.2
Ac. sp. Umea1p3_bin-3	species_cluster_23796	ERS4600431	3.61655e-05	KR3	Keskinen Rajaj√§rvi	KR	Finland	Evo	6.25	61.22	25.22	2015-08-12	ERZ1426579	1.75	NA	4.55
Ac. sp. Umea1p3_bin-3	species_cluster_23796	ERS4600429	0	KR1	Keskinen Rajaj√§rvi	KR	Finland	Evo	0.5	61.22	25.22	2015-08-12	ERZ1426526	6.99	NA	18.6
Ac. sp. Umea1p3_bin-3	species_cluster_23796	ERS4600432	0	KR4	Keskinen Rajaj√§rvi	KR	Finland	Evo	7.5	61.22	25.22	2015-08-12	ERZ1426612	0.54	NA	4.3
Ac. sp. Umea1p3_bin-3	species_cluster_23796	ERS4600433	0	KR5	Keskinen Rajaj√§rvi	KR	Finland	Evo	10	61.22	25.22	2015-08-12	ERZ1426638	0.56	NA	4.3
Ac. sp. bog_900	species_cluster_18536	ERS4600429	0	KR1	Keskinen Rajaj√§rvi	KR	Finland	Evo	0.5	61.22	25.22	2015-08-12	ERZ1426526	6.99	NA	18.6
Ac. sp. bog_900	species_cluster_18536	ERS4600430	0	KR2	Keskinen Rajaj√§rvi	KR	Finland	Evo	2	61.22	25.22	2015-08-12	ERZ1426702	1.5	NA	12.2
Ac. sp. bog_900	species_cluster_18536	ERS4600431	0	KR3	Keskinen Rajaj√§rvi	KR	Finland	Evo	6.25	61.22	25.22	2015-08-12	ERZ1426579	1.75	NA	4.55
Ac. sp. bog_900	species_cluster_18536	ERS4600432	0	KR4	Keskinen Rajaj√§rvi	KR	Finland	Evo	7.5	61.22	25.22	2015-08-12	ERZ1426612	0.54	NA	4.3
Ac. sp. bog_900	species_cluster_18536	ERS4600433	0	KR5	Keskinen Rajaj√§rvi	KR	Finland	Evo	10	61.22	25.22	2015-08-12	ERZ1426638	0.56	NA	4.3
Ac. sp. palsa_881	species_cluster_18537	ERS4600430	0	KR2	Keskinen Rajaj√§rvi	KR	Finland	Evo	2	61.22	25.22	2015-08-12	ERZ1426702	1.5	NA	12.2
Ac. sp. palsa_881	species_cluster_18537	ERS4600429	0	KR1	Keskinen Rajaj√§rvi	KR	Finland	Evo	0.5	61.22	25.22	2015-08-12	ERZ1426526	6.99	NA	18.6
Ac. sp. palsa_881	species_cluster_18537	ERS4600431	0	KR3	Keskinen Rajaj√§rvi	KR	Finland	Evo	6.25	61.22	25.22	2015-08-12	ERZ1426579	1.75	NA	4.55
Ac. sp. palsa_881	species_cluster_18537	ERS4600432	0	KR4	Keskinen Rajaj√§rvi	KR	Finland	Evo	7.5	61.22	25.22	2015-08-12	ERZ1426612	0.54	NA	4.3
Ac. sp. palsa_881	species_cluster_18537	ERS4600433	0	KR5	Keskinen Rajaj√§rvi	KR	Finland	Evo	10	61.22	25.22	2015-08-12	ERZ1426638	0.56	NA	4.3
Ac. sp. MGR_bin405	species_cluster_19143	ERS4600429	0	KR1	Keskinen Rajaj√§rvi	KR	Finland	Evo	0.5	61.22	25.22	2015-08-12	ERZ1426526	6.99	NA	18.6
Ac. sp. MGR_bin405	species_cluster_19143	ERS4600430	0	KR2	Keskinen Rajaj√§rvi	KR	Finland	Evo	2	61.22	25.22	2015-08-12	ERZ1426702	1.5	NA	12.2
Ac. sp. MGR_bin405	species_cluster_19143	ERS4600431	0	KR3	Keskinen Rajaj√§rvi	KR	Finland	Evo	6.25	61.22	25.22	2015-08-12	ERZ1426579	1.75	NA	4.55
Ac. sp. MGR_bin405	species_cluster_19143	ERS4600432	0	KR4	Keskinen Rajaj√§rvi	KR	Finland	Evo	7.5	61.22	25.22	2015-08-12	ERZ1426612	0.54	NA	4.3
Ac. sp. MGR_bin405	species_cluster_19143	ERS4600433	0	KR5	Keskinen Rajaj√§rvi	KR	Finland	Evo	10	61.22	25.22	2015-08-12	ERZ1426638	0.56	NA	4.3
Ac. sp. SZAS AMP-5	species_cluster_19591	ERS4600429	0	KR1	Keskinen Rajaj√§rvi	KR	Finland	Evo	0.5	61.22	25.22	2015-08-12	ERZ1426526	6.99	NA	18.6
Ac. sp. SZAS AMP-5	species_cluster_19591	ERS4600430	0	KR2	Keskinen Rajaj√§rvi	KR	Finland	Evo	2	61.22	25.22	2015-08-12	ERZ1426702	1.5	NA	12.2
Ac. sp. SZAS AMP-5	species_cluster_19591	ERS4600431	0	KR3	Keskinen Rajaj√§rvi	KR	Finland	Evo	6.25	61.22	25.22	2015-08-12	ERZ1426579	1.75	NA	4.55
Ac. sp. SZAS AMP-5	species_cluster_19591	ERS4600432	0	KR4	Keskinen Rajaj√§rvi	KR	Finland	Evo	7.5	61.22	25.22	2015-08-12	ERZ1426612	0.54	NA	4.3
Ac. sp. SZAS AMP-5	species_cluster_19591	ERS4600433	0	KR5	Keskinen Rajaj√§rvi	KR	Finland	Evo	10	61.22	25.22	2015-08-12	ERZ1426638	0.56	NA	4.3
Ac. sp. CP_BE_RX_R2_21	species_cluster_19682	ERS4600429	0	KR1	Keskinen Rajaj√§rvi	KR	Finland	Evo	0.5	61.22	25.22	2015-08-12	ERZ1426526	6.99	NA	18.6
Ac. sp. CP_BE_RX_R2_21	species_cluster_19682	ERS4600430	0	KR2	Keskinen Rajaj√§rvi	KR	Finland	Evo	2	61.22	25.22	2015-08-12	ERZ1426702	1.5	NA	12.2
Ac. sp. CP_BE_RX_R2_21	species_cluster_19682	ERS4600431	0	KR3	Keskinen Rajaj√§rvi	KR	Finland	Evo	6.25	61.22	25.22	2015-08-12	ERZ1426579	1.75	NA	4.55
Ac. sp. CP_BE_RX_R2_21	species_cluster_19682	ERS4600432	0	KR4	Keskinen Rajaj√§rvi	KR	Finland	Evo	7.5	61.22	25.22	2015-08-12	ERZ1426612	0.54	NA	4.3
Ac. sp. CP_BE_RX_R2_21	species_cluster_19682	ERS4600433	0	KR5	Keskinen Rajaj√§rvi	KR	Finland	Evo	10	61.22	25.22	2015-08-12	ERZ1426638	0.56	NA	4.3
Ac. sp. CP_BM_RX_R9_33	species_cluster_19683	ERS4600429	0	KR1	Keskinen Rajaj√§rvi	KR	Finland	Evo	0.5	61.22	25.22	2015-08-12	ERZ1426526	6.99	NA	18.6
Ac. sp. CP_BM_RX_R9_33	species_cluster_19683	ERS4600430	0	KR2	Keskinen Rajaj√§rvi	KR	Finland	Evo	2	61.22	25.22	2015-08-12	ERZ1426702	1.5	NA	12.2
Ac. sp. CP_BM_RX_R9_33	species_cluster_19683	ERS4600431	0	KR3	Keskinen Rajaj√§rvi	KR	Finland	Evo	6.25	61.22	25.22	2015-08-12	ERZ1426579	1.75	NA	4.55
Ac. sp. CP_BM_RX_R9_33	species_cluster_19683	ERS4600432	0	KR4	Keskinen Rajaj√§rvi	KR	Finland	Evo	7.5	61.22	25.22	2015-08-12	ERZ1426612	0.54	NA	4.3
Ac. sp. CP_BM_RX_R9_33	species_cluster_19683	ERS4600433	0	KR5	Keskinen Rajaj√§rvi	KR	Finland	Evo	10	61.22	25.22	2015-08-12	ERZ1426638	0.56	NA	4.3
Ac. boreus sp. nov	species_cluster_21122	ERS4600429	0	KR1	Keskinen Rajaj√§rvi	KR	Finland	Evo	0.5	61.22	25.22	2015-08-12	ERZ1426526	6.99	NA	18.6
Ac. boreus sp. nov	species_cluster_21122	ERS4600430	0	KR2	Keskinen Rajaj√§rvi	KR	Finland	Evo	2	61.22	25.22	2015-08-12	ERZ1426702	1.5	NA	12.2
Ac. boreus sp. nov	species_cluster_21122	ERS4600431	0	KR3	Keskinen Rajaj√§rvi	KR	Finland	Evo	6.25	61.22	25.22	2015-08-12	ERZ1426579	1.75	NA	4.55
Ac. boreus sp. nov	species_cluster_21122	ERS4600432	0	KR4	Keskinen Rajaj√§rvi	KR	Finland	Evo	7.5	61.22	25.22	2015-08-12	ERZ1426612	0.54	NA	4.3
Ac. boreus sp. nov	species_cluster_21122	ERS4600433	0	KR5	Keskinen Rajaj√§rvi	KR	Finland	Evo	10	61.22	25.22	2015-08-12	ERZ1426638	0.56	NA	4.3
Ac. aquilonius sp. nov.	species_cluster_19747	ERS4600430	0.00455539	KR2	Keskinen Rajaj√§rvi	KR	Finland	Evo	2	61.22	25.22	2015-08-12	ERZ1426702	1.5	NA	12.2
Ac. aquilonius sp. nov.	species_cluster_19747	ERS4600429	0.00224445	KR1	Keskinen Rajaj√§rvi	KR	Finland	Evo	0.5	61.22	25.22	2015-08-12	ERZ1426526	6.99	NA	18.6
Ac. aquilonius sp. nov.	species_cluster_19747	ERS4600431	0.000695147	KR3	Keskinen Rajaj√§rvi	KR	Finland	Evo	6.25	61.22	25.22	2015-08-12	ERZ1426579	1.75	NA	4.55
Ac. aquilonius sp. nov.	species_cluster_19747	ERS4600432	0.000103121	KR4	Keskinen Rajaj√§rvi	KR	Finland	Evo	7.5	61.22	25.22	2015-08-12	ERZ1426612	0.54	NA	4.3
Ac. aquilonius sp. nov.	species_cluster_19747	ERS4600433	2.77457e-05	KR5	Keskinen Rajaj√§rvi	KR	Finland	Evo	10	61.22	25.22	2015-08-12	ERZ1426638	0.56	NA	4.3
Ac. lapponiensis sp. nov.	species_cluster_21175	ERS4600429	0	KR1	Keskinen Rajaj√§rvi	KR	Finland	Evo	0.5	61.22	25.22	2015-08-12	ERZ1426526	6.99	NA	18.6
Ac. lapponiensis sp. nov.	species_cluster_21175	ERS4600430	0	KR2	Keskinen Rajaj√§rvi	KR	Finland	Evo	2	61.22	25.22	2015-08-12	ERZ1426702	1.5	NA	12.2
Ac. lapponiensis sp. nov.	species_cluster_21175	ERS4600432	0	KR4	Keskinen Rajaj√§rvi	KR	Finland	Evo	7.5	61.22	25.22	2015-08-12	ERZ1426612	0.54	NA	4.3
Ac. lapponiensis sp. nov.	species_cluster_21175	ERS4600431	0	KR3	Keskinen Rajaj√§rvi	KR	Finland	Evo	6.25	61.22	25.22	2015-08-12	ERZ1426579	1.75	NA	4.55
Ac. lapponiensis sp. nov.	species_cluster_21175	ERS4600433	0	KR5	Keskinen Rajaj√§rvi	KR	Finland	Evo	10	61.22	25.22	2015-08-12	ERZ1426638	0.56	NA	4.3
Ac. sp. Umea1p3_bin-3	species_cluster_23796	ERS4600578	0.00492831	VK1	Valkea Kotinen	VK	Finland	Evo	0.5	61.24	25.06	2015-08-10	ERZ1426598	8.47	NA	19.5
Ac. sp. Umea1p3_bin-3	species_cluster_23796	ERS4600579	0.00248551	VK2	Valkea Kotinen	VK	Finland	Evo	2.25	61.24	25.06	2015-08-10	ERZ1426549	0.38	NA	14
Ac. sp. Umea1p3_bin-3	species_cluster_23796	ERS4600580	0.000589614	VK3	Valkea Kotinen	VK	Finland	Evo	3.25	61.24	25.06	2015-08-10	ERZ1426600	0.46	NA	9.8
Ac. sp. Umea1p3_bin-3	species_cluster_23796	ERS4600581	0.000491994	VK4	Valkea Kotinen	VK	Finland	Evo	4.5	61.24	25.06	2015-08-10	ERZ1426671	0.49	NA	7.6
Ac. sp. bog_900	species_cluster_18536	ERS4600578	0	VK1	Valkea Kotinen	VK	Finland	Evo	0.5	61.24	25.06	2015-08-10	ERZ1426598	8.47	NA	19.5
Ac. sp. bog_900	species_cluster_18536	ERS4600579	0	VK2	Valkea Kotinen	VK	Finland	Evo	2.25	61.24	25.06	2015-08-10	ERZ1426549	0.38	NA	14
Ac. sp. bog_900	species_cluster_18536	ERS4600580	0	VK3	Valkea Kotinen	VK	Finland	Evo	3.25	61.24	25.06	2015-08-10	ERZ1426600	0.46	NA	9.8
Ac. sp. bog_900	species_cluster_18536	ERS4600581	0	VK4	Valkea Kotinen	VK	Finland	Evo	4.5	61.24	25.06	2015-08-10	ERZ1426671	0.49	NA	7.6
Ac. sp. palsa_881	species_cluster_18537	ERS4600578	0	VK1	Valkea Kotinen	VK	Finland	Evo	0.5	61.24	25.06	2015-08-10	ERZ1426598	8.47	NA	19.5
Ac. sp. palsa_881	species_cluster_18537	ERS4600579	0	VK2	Valkea Kotinen	VK	Finland	Evo	2.25	61.24	25.06	2015-08-10	ERZ1426549	0.38	NA	14
Ac. sp. palsa_881	species_cluster_18537	ERS4600580	0	VK3	Valkea Kotinen	VK	Finland	Evo	3.25	61.24	25.06	2015-08-10	ERZ1426600	0.46	NA	9.8
Ac. sp. palsa_881	species_cluster_18537	ERS4600581	0	VK4	Valkea Kotinen	VK	Finland	Evo	4.5	61.24	25.06	2015-08-10	ERZ1426671	0.49	NA	7.6
Ac. sp. MGR_bin405	species_cluster_19143	ERS4600578	0	VK1	Valkea Kotinen	VK	Finland	Evo	0.5	61.24	25.06	2015-08-10	ERZ1426598	8.47	NA	19.5
Ac. sp. MGR_bin405	species_cluster_19143	ERS4600579	0	VK2	Valkea Kotinen	VK	Finland	Evo	2.25	61.24	25.06	2015-08-10	ERZ1426549	0.38	NA	14
Ac. sp. MGR_bin405	species_cluster_19143	ERS4600580	0	VK3	Valkea Kotinen	VK	Finland	Evo	3.25	61.24	25.06	2015-08-10	ERZ1426600	0.46	NA	9.8
Ac. sp. MGR_bin405	species_cluster_19143	ERS4600581	0	VK4	Valkea Kotinen	VK	Finland	Evo	4.5	61.24	25.06	2015-08-10	ERZ1426671	0.49	NA	7.6
Ac. sp. SZAS AMP-5	species_cluster_19591	ERS4600578	0	VK1	Valkea Kotinen	VK	Finland	Evo	0.5	61.24	25.06	2015-08-10	ERZ1426598	8.47	NA	19.5
Ac. sp. SZAS AMP-5	species_cluster_19591	ERS4600579	0	VK2	Valkea Kotinen	VK	Finland	Evo	2.25	61.24	25.06	2015-08-10	ERZ1426549	0.38	NA	14
Ac. sp. SZAS AMP-5	species_cluster_19591	ERS4600580	0	VK3	Valkea Kotinen	VK	Finland	Evo	3.25	61.24	25.06	2015-08-10	ERZ1426600	0.46	NA	9.8
Ac. sp. SZAS AMP-5	species_cluster_19591	ERS4600581	0	VK4	Valkea Kotinen	VK	Finland	Evo	4.5	61.24	25.06	2015-08-10	ERZ1426671	0.49	NA	7.6
Ac. sp. CP_BE_RX_R2_21	species_cluster_19682	ERS4600578	0	VK1	Valkea Kotinen	VK	Finland	Evo	0.5	61.24	25.06	2015-08-10	ERZ1426598	8.47	NA	19.5
Ac. sp. CP_BE_RX_R2_21	species_cluster_19682	ERS4600580	0	VK3	Valkea Kotinen	VK	Finland	Evo	3.25	61.24	25.06	2015-08-10	ERZ1426600	0.46	NA	9.8
Ac. sp. CP_BE_RX_R2_21	species_cluster_19682	ERS4600579	0	VK2	Valkea Kotinen	VK	Finland	Evo	2.25	61.24	25.06	2015-08-10	ERZ1426549	0.38	NA	14
Ac. sp. CP_BE_RX_R2_21	species_cluster_19682	ERS4600581	0	VK4	Valkea Kotinen	VK	Finland	Evo	4.5	61.24	25.06	2015-08-10	ERZ1426671	0.49	NA	7.6
Ac. sp. CP_BM_RX_R9_33	species_cluster_19683	ERS4600578	0	VK1	Valkea Kotinen	VK	Finland	Evo	0.5	61.24	25.06	2015-08-10	ERZ1426598	8.47	NA	19.5
Ac. sp. CP_BM_RX_R9_33	species_cluster_19683	ERS4600579	0	VK2	Valkea Kotinen	VK	Finland	Evo	2.25	61.24	25.06	2015-08-10	ERZ1426549	0.38	NA	14
Ac. sp. CP_BM_RX_R9_33	species_cluster_19683	ERS4600580	0	VK3	Valkea Kotinen	VK	Finland	Evo	3.25	61.24	25.06	2015-08-10	ERZ1426600	0.46	NA	9.8
Ac. sp. CP_BM_RX_R9_33	species_cluster_19683	ERS4600581	0	VK4	Valkea Kotinen	VK	Finland	Evo	4.5	61.24	25.06	2015-08-10	ERZ1426671	0.49	NA	7.6
Ac. boreus sp. nov	species_cluster_21122	ERS4600578	0	VK1	Valkea Kotinen	VK	Finland	Evo	0.5	61.24	25.06	2015-08-10	ERZ1426598	8.47	NA	19.5
Ac. boreus sp. nov	species_cluster_21122	ERS4600579	0	VK2	Valkea Kotinen	VK	Finland	Evo	2.25	61.24	25.06	2015-08-10	ERZ1426549	0.38	NA	14
Ac. boreus sp. nov	species_cluster_21122	ERS4600580	0	VK3	Valkea Kotinen	VK	Finland	Evo	3.25	61.24	25.06	2015-08-10	ERZ1426600	0.46	NA	9.8
Ac. boreus sp. nov	species_cluster_21122	ERS4600581	0	VK4	Valkea Kotinen	VK	Finland	Evo	4.5	61.24	25.06	2015-08-10	ERZ1426671	0.49	NA	7.6
Ac. aquilonius sp. nov.	species_cluster_19747	ERS4600580	0.00328394	VK3	Valkea Kotinen	VK	Finland	Evo	3.25	61.24	25.06	2015-08-10	ERZ1426600	0.46	NA	9.8
Ac. aquilonius sp. nov.	species_cluster_19747	ERS4600581	0.00096301	VK4	Valkea Kotinen	VK	Finland	Evo	4.5	61.24	25.06	2015-08-10	ERZ1426671	0.49	NA	7.6
Ac. aquilonius sp. nov.	species_cluster_19747	ERS4600579	0.000415657	VK2	Valkea Kotinen	VK	Finland	Evo	2.25	61.24	25.06	2015-08-10	ERZ1426549	0.38	NA	14
Ac. aquilonius sp. nov.	species_cluster_19747	ERS4600578	0	VK1	Valkea Kotinen	VK	Finland	Evo	0.5	61.24	25.06	2015-08-10	ERZ1426598	8.47	NA	19.5
Ac. lapponiensis sp. nov.	species_cluster_21175	ERS4600578	0	VK1	Valkea Kotinen	VK	Finland	Evo	0.5	61.24	25.06	2015-08-10	ERZ1426598	8.47	NA	19.5
Ac. lapponiensis sp. nov.	species_cluster_21175	ERS4600580	0	VK3	Valkea Kotinen	VK	Finland	Evo	3.25	61.24	25.06	2015-08-10	ERZ1426600	0.46	NA	9.8
Ac. lapponiensis sp. nov.	species_cluster_21175	ERS4600579	0	VK2	Valkea Kotinen	VK	Finland	Evo	2.25	61.24	25.06	2015-08-10	ERZ1426549	0.38	NA	14
Ac. lapponiensis sp. nov.	species_cluster_21175	ERS4600581	0	VK4	Valkea Kotinen	VK	Finland	Evo	4.5	61.24	25.06	2015-08-10	ERZ1426671	0.49	NA	7.6
Ac. sp. Umea1p3_bin-3	species_cluster_23796	ERS4600584	0.000203279	YR3	Ylinen Rajaj√§rvi	YR	Finland	Evo	4	61.22	25.21	2015-08-13	ERZ1426550	1.97	NA	5
Ac. sp. Umea1p3_bin-3	species_cluster_23796	ERS4600582	0	YR1	Ylinen Rajaj√§rvi	YR	Finland	Evo	0.5	61.22	25.21	2015-08-13	ERZ1426649	6.32	NA	16.6
Ac. sp. Umea1p3_bin-3	species_cluster_23796	ERS4600583	0	YR2	Ylinen Rajaj√§rvi	YR	Finland	Evo	1.5	61.22	25.21	2015-08-13	ERZ1426697	0.42	NA	11.5
Ac. sp. Umea1p3_bin-3	species_cluster_23796	ERS4600585	0	YR4	Ylinen Rajaj√§rvi	YR	Finland	Evo	5	61.22	25.21	2015-08-13	ERZ1426670	0.62	NA	4.6
Ac. sp. bog_900	species_cluster_18536	ERS4600582	0	YR1	Ylinen Rajaj√§rvi	YR	Finland	Evo	0.5	61.22	25.21	2015-08-13	ERZ1426649	6.32	NA	16.6
Ac. sp. bog_900	species_cluster_18536	ERS4600583	0	YR2	Ylinen Rajaj√§rvi	YR	Finland	Evo	1.5	61.22	25.21	2015-08-13	ERZ1426697	0.42	NA	11.5
Ac. sp. bog_900	species_cluster_18536	ERS4600584	0	YR3	Ylinen Rajaj√§rvi	YR	Finland	Evo	4	61.22	25.21	2015-08-13	ERZ1426550	1.97	NA	5
Ac. sp. bog_900	species_cluster_18536	ERS4600585	0	YR4	Ylinen Rajaj√§rvi	YR	Finland	Evo	5	61.22	25.21	2015-08-13	ERZ1426670	0.62	NA	4.6
Ac. sp. palsa_881	species_cluster_18537	ERS4600582	0	YR1	Ylinen Rajaj√§rvi	YR	Finland	Evo	0.5	61.22	25.21	2015-08-13	ERZ1426649	6.32	NA	16.6
Ac. sp. palsa_881	species_cluster_18537	ERS4600583	0	YR2	Ylinen Rajaj√§rvi	YR	Finland	Evo	1.5	61.22	25.21	2015-08-13	ERZ1426697	0.42	NA	11.5
Ac. sp. palsa_881	species_cluster_18537	ERS4600584	0	YR3	Ylinen Rajaj√§rvi	YR	Finland	Evo	4	61.22	25.21	2015-08-13	ERZ1426550	1.97	NA	5
Ac. sp. palsa_881	species_cluster_18537	ERS4600585	0	YR4	Ylinen Rajaj√§rvi	YR	Finland	Evo	5	61.22	25.21	2015-08-13	ERZ1426670	0.62	NA	4.6
Ac. sp. MGR_bin405	species_cluster_19143	ERS4600582	0	YR1	Ylinen Rajaj√§rvi	YR	Finland	Evo	0.5	61.22	25.21	2015-08-13	ERZ1426649	6.32	NA	16.6
Ac. sp. MGR_bin405	species_cluster_19143	ERS4600583	0	YR2	Ylinen Rajaj√§rvi	YR	Finland	Evo	1.5	61.22	25.21	2015-08-13	ERZ1426697	0.42	NA	11.5
Ac. sp. MGR_bin405	species_cluster_19143	ERS4600584	0	YR3	Ylinen Rajaj√§rvi	YR	Finland	Evo	4	61.22	25.21	2015-08-13	ERZ1426550	1.97	NA	5
Ac. sp. MGR_bin405	species_cluster_19143	ERS4600585	0	YR4	Ylinen Rajaj√§rvi	YR	Finland	Evo	5	61.22	25.21	2015-08-13	ERZ1426670	0.62	NA	4.6
Ac. sp. SZAS AMP-5	species_cluster_19591	ERS4600582	0	YR1	Ylinen Rajaj√§rvi	YR	Finland	Evo	0.5	61.22	25.21	2015-08-13	ERZ1426649	6.32	NA	16.6
Ac. sp. SZAS AMP-5	species_cluster_19591	ERS4600583	0	YR2	Ylinen Rajaj√§rvi	YR	Finland	Evo	1.5	61.22	25.21	2015-08-13	ERZ1426697	0.42	NA	11.5
Ac. sp. SZAS AMP-5	species_cluster_19591	ERS4600584	0	YR3	Ylinen Rajaj√§rvi	YR	Finland	Evo	4	61.22	25.21	2015-08-13	ERZ1426550	1.97	NA	5
Ac. sp. SZAS AMP-5	species_cluster_19591	ERS4600585	0	YR4	Ylinen Rajaj√§rvi	YR	Finland	Evo	5	61.22	25.21	2015-08-13	ERZ1426670	0.62	NA	4.6
Ac. sp. CP_BE_RX_R2_21	species_cluster_19682	ERS4600582	0	YR1	Ylinen Rajaj√§rvi	YR	Finland	Evo	0.5	61.22	25.21	2015-08-13	ERZ1426649	6.32	NA	16.6
Ac. sp. CP_BE_RX_R2_21	species_cluster_19682	ERS4600583	0	YR2	Ylinen Rajaj√§rvi	YR	Finland	Evo	1.5	61.22	25.21	2015-08-13	ERZ1426697	0.42	NA	11.5
Ac. sp. CP_BE_RX_R2_21	species_cluster_19682	ERS4600584	0	YR3	Ylinen Rajaj√§rvi	YR	Finland	Evo	4	61.22	25.21	2015-08-13	ERZ1426550	1.97	NA	5
Ac. sp. CP_BE_RX_R2_21	species_cluster_19682	ERS4600585	0	YR4	Ylinen Rajaj√§rvi	YR	Finland	Evo	5	61.22	25.21	2015-08-13	ERZ1426670	0.62	NA	4.6
Ac. sp. CP_BM_RX_R9_33	species_cluster_19683	ERS4600582	0	YR1	Ylinen Rajaj√§rvi	YR	Finland	Evo	0.5	61.22	25.21	2015-08-13	ERZ1426649	6.32	NA	16.6
Ac. sp. CP_BM_RX_R9_33	species_cluster_19683	ERS4600583	0	YR2	Ylinen Rajaj√§rvi	YR	Finland	Evo	1.5	61.22	25.21	2015-08-13	ERZ1426697	0.42	NA	11.5
Ac. sp. CP_BM_RX_R9_33	species_cluster_19683	ERS4600584	0	YR3	Ylinen Rajaj√§rvi	YR	Finland	Evo	4	61.22	25.21	2015-08-13	ERZ1426550	1.97	NA	5
Ac. sp. CP_BM_RX_R9_33	species_cluster_19683	ERS4600585	0	YR4	Ylinen Rajaj√§rvi	YR	Finland	Evo	5	61.22	25.21	2015-08-13	ERZ1426670	0.62	NA	4.6
Ac. boreus sp. nov	species_cluster_21122	ERS4600582	0	YR1	Ylinen Rajaj√§rvi	YR	Finland	Evo	0.5	61.22	25.21	2015-08-13	ERZ1426649	6.32	NA	16.6
Ac. boreus sp. nov	species_cluster_21122	ERS4600583	0	YR2	Ylinen Rajaj√§rvi	YR	Finland	Evo	1.5	61.22	25.21	2015-08-13	ERZ1426697	0.42	NA	11.5
Ac. boreus sp. nov	species_cluster_21122	ERS4600584	0	YR3	Ylinen Rajaj√§rvi	YR	Finland	Evo	4	61.22	25.21	2015-08-13	ERZ1426550	1.97	NA	5
Ac. boreus sp. nov	species_cluster_21122	ERS4600585	0	YR4	Ylinen Rajaj√§rvi	YR	Finland	Evo	5	61.22	25.21	2015-08-13	ERZ1426670	0.62	NA	4.6
Ac. aquilonius sp. nov.	species_cluster_19747	ERS4600582	0.000762894	YR1	Ylinen Rajaj√§rvi	YR	Finland	Evo	0.5	61.22	25.21	2015-08-13	ERZ1426649	6.32	NA	16.6
Ac. aquilonius sp. nov.	species_cluster_19747	ERS4600583	0.000728798	YR2	Ylinen Rajaj√§rvi	YR	Finland	Evo	1.5	61.22	25.21	2015-08-13	ERZ1426697	0.42	NA	11.5
Ac. aquilonius sp. nov.	species_cluster_19747	ERS4600584	0	YR3	Ylinen Rajaj√§rvi	YR	Finland	Evo	4	61.22	25.21	2015-08-13	ERZ1426550	1.97	NA	5
Ac. aquilonius sp. nov.	species_cluster_19747	ERS4600585	0	YR4	Ylinen Rajaj√§rvi	YR	Finland	Evo	5	61.22	25.21	2015-08-13	ERZ1426670	0.62	NA	4.6
Ac. lapponiensis sp. nov.	species_cluster_21175	ERS4600582	0	YR1	Ylinen Rajaj√§rvi	YR	Finland	Evo	0.5	61.22	25.21	2015-08-13	ERZ1426649	6.32	NA	16.6
Ac. lapponiensis sp. nov.	species_cluster_21175	ERS4600583	0	YR2	Ylinen Rajaj√§rvi	YR	Finland	Evo	1.5	61.22	25.21	2015-08-13	ERZ1426697	0.42	NA	11.5
Ac. lapponiensis sp. nov.	species_cluster_21175	ERS4600584	0	YR3	Ylinen Rajaj√§rvi	YR	Finland	Evo	4	61.22	25.21	2015-08-13	ERZ1426550	1.97	NA	5
Ac. lapponiensis sp. nov.	species_cluster_21175	ERS4600585	0	YR4	Ylinen Rajaj√§rvi	YR	Finland	Evo	5	61.22	25.21	2015-08-13	ERZ1426670	0.62	NA	4.6
Ac. sp. Umea1p3_bin-3	species_cluster_23796	ERS4600355	0	AM1	Alinen Mustaj√§rvi	AM	Finland	Evo	0.5	61.21	25.11	2015-08-08	ERZ1426709	8.55	NA	19.8
Ac. sp. Umea1p3_bin-3	species_cluster_23796	ERS4600356	0	AM2	Alinen Mustaj√§rvi	AM	Finland	Evo	2	61.21	25.11	2015-08-08	ERZ1426657	0.5	NA	13.3
Ac. sp. Umea1p3_bin-3	species_cluster_23796	ERS4600357	0	AM3	Alinen Mustaj√§rvi	AM	Finland	Evo	3	61.21	25.11	2015-08-08	ERZ1426735	0.48	NA	7.2
Ac. sp. Umea1p3_bin-3	species_cluster_23796	ERS4600358	0	AM4	Alinen Mustaj√§rvi	AM	Finland	Evo	4	61.21	25.11	2015-08-08	ERZ1426557	0.5	NA	4.9
Ac. sp. Umea1p3_bin-3	species_cluster_23796	ERS4600359	0	AM5	Alinen Mustaj√§rvi	AM	Finland	Evo	5.5	61.21	25.11	2015-08-08	ERZ1426660	0.52	NA	4.4
Ac. sp. bog_900	species_cluster_18536	ERS4600355	0	AM1	Alinen Mustaj√§rvi	AM	Finland	Evo	0.5	61.21	25.11	2015-08-08	ERZ1426709	8.55	NA	19.8
Ac. sp. bog_900	species_cluster_18536	ERS4600356	0	AM2	Alinen Mustaj√§rvi	AM	Finland	Evo	2	61.21	25.11	2015-08-08	ERZ1426657	0.5	NA	13.3
Ac. sp. bog_900	species_cluster_18536	ERS4600357	0	AM3	Alinen Mustaj√§rvi	AM	Finland	Evo	3	61.21	25.11	2015-08-08	ERZ1426735	0.48	NA	7.2
Ac. sp. bog_900	species_cluster_18536	ERS4600358	0	AM4	Alinen Mustaj√§rvi	AM	Finland	Evo	4	61.21	25.11	2015-08-08	ERZ1426557	0.5	NA	4.9
Ac. sp. bog_900	species_cluster_18536	ERS4600359	0	AM5	Alinen Mustaj√§rvi	AM	Finland	Evo	5.5	61.21	25.11	2015-08-08	ERZ1426660	0.52	NA	4.4
Ac. sp. palsa_881	species_cluster_18537	ERS4600355	0	AM1	Alinen Mustaj√§rvi	AM	Finland	Evo	0.5	61.21	25.11	2015-08-08	ERZ1426709	8.55	NA	19.8
Ac. sp. palsa_881	species_cluster_18537	ERS4600356	0	AM2	Alinen Mustaj√§rvi	AM	Finland	Evo	2	61.21	25.11	2015-08-08	ERZ1426657	0.5	NA	13.3
Ac. sp. palsa_881	species_cluster_18537	ERS4600358	0	AM4	Alinen Mustaj√§rvi	AM	Finland	Evo	4	61.21	25.11	2015-08-08	ERZ1426557	0.5	NA	4.9
Ac. sp. palsa_881	species_cluster_18537	ERS4600357	0	AM3	Alinen Mustaj√§rvi	AM	Finland	Evo	3	61.21	25.11	2015-08-08	ERZ1426735	0.48	NA	7.2
Ac. sp. palsa_881	species_cluster_18537	ERS4600359	0	AM5	Alinen Mustaj√§rvi	AM	Finland	Evo	5.5	61.21	25.11	2015-08-08	ERZ1426660	0.52	NA	4.4
Ac. sp. MGR_bin405	species_cluster_19143	ERS4600355	0	AM1	Alinen Mustaj√§rvi	AM	Finland	Evo	0.5	61.21	25.11	2015-08-08	ERZ1426709	8.55	NA	19.8
Ac. sp. MGR_bin405	species_cluster_19143	ERS4600357	0	AM3	Alinen Mustaj√§rvi	AM	Finland	Evo	3	61.21	25.11	2015-08-08	ERZ1426735	0.48	NA	7.2
Ac. sp. MGR_bin405	species_cluster_19143	ERS4600356	0	AM2	Alinen Mustaj√§rvi	AM	Finland	Evo	2	61.21	25.11	2015-08-08	ERZ1426657	0.5	NA	13.3
Ac. sp. MGR_bin405	species_cluster_19143	ERS4600358	0	AM4	Alinen Mustaj√§rvi	AM	Finland	Evo	4	61.21	25.11	2015-08-08	ERZ1426557	0.5	NA	4.9
Ac. sp. MGR_bin405	species_cluster_19143	ERS4600359	0	AM5	Alinen Mustaj√§rvi	AM	Finland	Evo	5.5	61.21	25.11	2015-08-08	ERZ1426660	0.52	NA	4.4
Ac. sp. SZAS AMP-5	species_cluster_19591	ERS4600355	0	AM1	Alinen Mustaj√§rvi	AM	Finland	Evo	0.5	61.21	25.11	2015-08-08	ERZ1426709	8.55	NA	19.8
Ac. sp. SZAS AMP-5	species_cluster_19591	ERS4600356	0	AM2	Alinen Mustaj√§rvi	AM	Finland	Evo	2	61.21	25.11	2015-08-08	ERZ1426657	0.5	NA	13.3
Ac. sp. SZAS AMP-5	species_cluster_19591	ERS4600357	0	AM3	Alinen Mustaj√§rvi	AM	Finland	Evo	3	61.21	25.11	2015-08-08	ERZ1426735	0.48	NA	7.2
Ac. sp. SZAS AMP-5	species_cluster_19591	ERS4600358	0	AM4	Alinen Mustaj√§rvi	AM	Finland	Evo	4	61.21	25.11	2015-08-08	ERZ1426557	0.5	NA	4.9
Ac. sp. SZAS AMP-5	species_cluster_19591	ERS4600359	0	AM5	Alinen Mustaj√§rvi	AM	Finland	Evo	5.5	61.21	25.11	2015-08-08	ERZ1426660	0.52	NA	4.4
Ac. sp. CP_BE_RX_R2_21	species_cluster_19682	ERS4600355	0	AM1	Alinen Mustaj√§rvi	AM	Finland	Evo	0.5	61.21	25.11	2015-08-08	ERZ1426709	8.55	NA	19.8
Ac. sp. CP_BE_RX_R2_21	species_cluster_19682	ERS4600356	0	AM2	Alinen Mustaj√§rvi	AM	Finland	Evo	2	61.21	25.11	2015-08-08	ERZ1426657	0.5	NA	13.3
Ac. sp. CP_BE_RX_R2_21	species_cluster_19682	ERS4600357	0	AM3	Alinen Mustaj√§rvi	AM	Finland	Evo	3	61.21	25.11	2015-08-08	ERZ1426735	0.48	NA	7.2
Ac. sp. CP_BE_RX_R2_21	species_cluster_19682	ERS4600358	0	AM4	Alinen Mustaj√§rvi	AM	Finland	Evo	4	61.21	25.11	2015-08-08	ERZ1426557	0.5	NA	4.9
Ac. sp. CP_BE_RX_R2_21	species_cluster_19682	ERS4600359	0	AM5	Alinen Mustaj√§rvi	AM	Finland	Evo	5.5	61.21	25.11	2015-08-08	ERZ1426660	0.52	NA	4.4
Ac. sp. CP_BM_RX_R9_33	species_cluster_19683	ERS4600355	0	AM1	Alinen Mustaj√§rvi	AM	Finland	Evo	0.5	61.21	25.11	2015-08-08	ERZ1426709	8.55	NA	19.8
Ac. sp. CP_BM_RX_R9_33	species_cluster_19683	ERS4600356	0	AM2	Alinen Mustaj√§rvi	AM	Finland	Evo	2	61.21	25.11	2015-08-08	ERZ1426657	0.5	NA	13.3
Ac. sp. CP_BM_RX_R9_33	species_cluster_19683	ERS4600358	0	AM4	Alinen Mustaj√§rvi	AM	Finland	Evo	4	61.21	25.11	2015-08-08	ERZ1426557	0.5	NA	4.9
Ac. sp. CP_BM_RX_R9_33	species_cluster_19683	ERS4600357	0	AM3	Alinen Mustaj√§rvi	AM	Finland	Evo	3	61.21	25.11	2015-08-08	ERZ1426735	0.48	NA	7.2
Ac. sp. CP_BM_RX_R9_33	species_cluster_19683	ERS4600359	0	AM5	Alinen Mustaj√§rvi	AM	Finland	Evo	5.5	61.21	25.11	2015-08-08	ERZ1426660	0.52	NA	4.4
Ac. boreus sp. nov	species_cluster_21122	ERS4600357	0.00019029	AM3	Alinen Mustaj√§rvi	AM	Finland	Evo	3	61.21	25.11	2015-08-08	ERZ1426735	0.48	NA	7.2
Ac. boreus sp. nov	species_cluster_21122	ERS4600358	1.27597e-05	AM4	Alinen Mustaj√§rvi	AM	Finland	Evo	4	61.21	25.11	2015-08-08	ERZ1426557	0.5	NA	4.9
Ac. boreus sp. nov	species_cluster_21122	ERS4600355	0	AM1	Alinen Mustaj√§rvi	AM	Finland	Evo	0.5	61.21	25.11	2015-08-08	ERZ1426709	8.55	NA	19.8
Ac. boreus sp. nov	species_cluster_21122	ERS4600356	0	AM2	Alinen Mustaj√§rvi	AM	Finland	Evo	2	61.21	25.11	2015-08-08	ERZ1426657	0.5	NA	13.3
Ac. boreus sp. nov	species_cluster_21122	ERS4600359	0	AM5	Alinen Mustaj√§rvi	AM	Finland	Evo	5.5	61.21	25.11	2015-08-08	ERZ1426660	0.52	NA	4.4
Ac. aquilonius sp. nov.	species_cluster_19747	ERS4600355	0	AM1	Alinen Mustaj√§rvi	AM	Finland	Evo	0.5	61.21	25.11	2015-08-08	ERZ1426709	8.55	NA	19.8
Ac. aquilonius sp. nov.	species_cluster_19747	ERS4600356	0	AM2	Alinen Mustaj√§rvi	AM	Finland	Evo	2	61.21	25.11	2015-08-08	ERZ1426657	0.5	NA	13.3
Ac. aquilonius sp. nov.	species_cluster_19747	ERS4600357	0	AM3	Alinen Mustaj√§rvi	AM	Finland	Evo	3	61.21	25.11	2015-08-08	ERZ1426735	0.48	NA	7.2
Ac. aquilonius sp. nov.	species_cluster_19747	ERS4600358	0	AM4	Alinen Mustaj√§rvi	AM	Finland	Evo	4	61.21	25.11	2015-08-08	ERZ1426557	0.5	NA	4.9
Ac. aquilonius sp. nov.	species_cluster_19747	ERS4600359	0	AM5	Alinen Mustaj√§rvi	AM	Finland	Evo	5.5	61.21	25.11	2015-08-08	ERZ1426660	0.52	NA	4.4
Ac. lapponiensis sp. nov.	species_cluster_21175	ERS4600355	0	AM1	Alinen Mustaj√§rvi	AM	Finland	Evo	0.5	61.21	25.11	2015-08-08	ERZ1426709	8.55	NA	19.8
Ac. lapponiensis sp. nov.	species_cluster_21175	ERS4600356	0	AM2	Alinen Mustaj√§rvi	AM	Finland	Evo	2	61.21	25.11	2015-08-08	ERZ1426657	0.5	NA	13.3
Ac. lapponiensis sp. nov.	species_cluster_21175	ERS4600357	0	AM3	Alinen Mustaj√§rvi	AM	Finland	Evo	3	61.21	25.11	2015-08-08	ERZ1426735	0.48	NA	7.2
Ac. lapponiensis sp. nov.	species_cluster_21175	ERS4600358	0	AM4	Alinen Mustaj√§rvi	AM	Finland	Evo	4	61.21	25.11	2015-08-08	ERZ1426557	0.5	NA	4.9
Ac. lapponiensis sp. nov.	species_cluster_21175	ERS4600359	0	AM5	Alinen Mustaj√§rvi	AM	Finland	Evo	5.5	61.21	25.11	2015-08-08	ERZ1426660	0.52	NA	4.4
Ac. sp. Umea1p3_bin-3	species_cluster_23796	ERS4600319	0.000292975	AM-2014-D2	Alinen Mustaj√§rvi	AM	Finland	Evo	2.35	61.21	25.11	2014-09-05	ERZ1426605	1.5	4.67	12.3
Ac. sp. Umea1p3_bin-3	species_cluster_23796	ERS4600320	0.000134372	AM-2014-D3	Alinen Mustaj√§rvi	AM	Finland	Evo	3	61.21	25.11	2014-09-05	ERZ1426626	0.48	4.64	8.8
Ac. sp. Umea1p3_bin-3	species_cluster_23796	ERS4600318	0.000115703	AM-2014-D1	Alinen Mustaj√§rvi	AM	Finland	Evo	1	61.21	25.11	2014-09-05	ERZ1426677	7.71	4.84	14.1
Ac. sp. Umea1p3_bin-3	species_cluster_23796	ERS4600325	0	AM-2014-D8	Alinen Mustaj√§rvi	AM	Finland	Evo	6.3	61.21	25.11	2014-09-05	ERZ1426631	0.61	6.09	4.5
Ac. sp. Umea1p3_bin-3	species_cluster_23796	ERS4600321	0	AM-2014-D4	Alinen Mustaj√§rvi	AM	Finland	Evo	3.7	61.21	25.11	2014-09-05	ERZ1426558	0.52	4.75	6.1
Ac. sp. Umea1p3_bin-3	species_cluster_23796	ERS4600322	0	AM-2014-D5	Alinen Mustaj√§rvi	AM	Finland	Evo	4.4	61.21	25.11	2014-09-05	ERZ1426688	0.55	5.92	5
Ac. sp. Umea1p3_bin-3	species_cluster_23796	ERS4600323	0	AM-2014-D6	Alinen Mustaj√§rvi	AM	Finland	Evo	5.1	61.21	25.11	2014-09-05	ERZ1426625	0.57	6	4.8
Ac. sp. Umea1p3_bin-3	species_cluster_23796	ERS4600324	0	AM-2014-D7	Alinen Mustaj√§rvi	AM	Finland	Evo	5.8	61.21	25.11	2014-09-05	ERZ1426560	0.58	6.15	4.6
Ac. sp. bog_900	species_cluster_18536	ERS4600318	0	AM-2014-D1	Alinen Mustaj√§rvi	AM	Finland	Evo	1	61.21	25.11	2014-09-05	ERZ1426677	7.71	4.84	14.1
Ac. sp. bog_900	species_cluster_18536	ERS4600319	0	AM-2014-D2	Alinen Mustaj√§rvi	AM	Finland	Evo	2.35	61.21	25.11	2014-09-05	ERZ1426605	1.5	4.67	12.3
Ac. sp. bog_900	species_cluster_18536	ERS4600320	0	AM-2014-D3	Alinen Mustaj√§rvi	AM	Finland	Evo	3	61.21	25.11	2014-09-05	ERZ1426626	0.48	4.64	8.8
Ac. sp. bog_900	species_cluster_18536	ERS4600321	0	AM-2014-D4	Alinen Mustaj√§rvi	AM	Finland	Evo	3.7	61.21	25.11	2014-09-05	ERZ1426558	0.52	4.75	6.1
Ac. sp. bog_900	species_cluster_18536	ERS4600322	0	AM-2014-D5	Alinen Mustaj√§rvi	AM	Finland	Evo	4.4	61.21	25.11	2014-09-05	ERZ1426688	0.55	5.92	5
Ac. sp. bog_900	species_cluster_18536	ERS4600323	0	AM-2014-D6	Alinen Mustaj√§rvi	AM	Finland	Evo	5.1	61.21	25.11	2014-09-05	ERZ1426625	0.57	6	4.8
Ac. sp. bog_900	species_cluster_18536	ERS4600324	0	AM-2014-D7	Alinen Mustaj√§rvi	AM	Finland	Evo	5.8	61.21	25.11	2014-09-05	ERZ1426560	0.58	6.15	4.6
Ac. sp. bog_900	species_cluster_18536	ERS4600325	0	AM-2014-D8	Alinen Mustaj√§rvi	AM	Finland	Evo	6.3	61.21	25.11	2014-09-05	ERZ1426631	0.61	6.09	4.5
Ac. sp. palsa_881	species_cluster_18537	ERS4600319	0	AM-2014-D2	Alinen Mustaj√§rvi	AM	Finland	Evo	2.35	61.21	25.11	2014-09-05	ERZ1426605	1.5	4.67	12.3
Ac. sp. palsa_881	species_cluster_18537	ERS4600318	0	AM-2014-D1	Alinen Mustaj√§rvi	AM	Finland	Evo	1	61.21	25.11	2014-09-05	ERZ1426677	7.71	4.84	14.1
Ac. sp. palsa_881	species_cluster_18537	ERS4600320	0	AM-2014-D3	Alinen Mustaj√§rvi	AM	Finland	Evo	3	61.21	25.11	2014-09-05	ERZ1426626	0.48	4.64	8.8
Ac. sp. palsa_881	species_cluster_18537	ERS4600322	0	AM-2014-D5	Alinen Mustaj√§rvi	AM	Finland	Evo	4.4	61.21	25.11	2014-09-05	ERZ1426688	0.55	5.92	5
Ac. sp. palsa_881	species_cluster_18537	ERS4600321	0	AM-2014-D4	Alinen Mustaj√§rvi	AM	Finland	Evo	3.7	61.21	25.11	2014-09-05	ERZ1426558	0.52	4.75	6.1
Ac. sp. palsa_881	species_cluster_18537	ERS4600323	0	AM-2014-D6	Alinen Mustaj√§rvi	AM	Finland	Evo	5.1	61.21	25.11	2014-09-05	ERZ1426625	0.57	6	4.8
Ac. sp. palsa_881	species_cluster_18537	ERS4600324	0	AM-2014-D7	Alinen Mustaj√§rvi	AM	Finland	Evo	5.8	61.21	25.11	2014-09-05	ERZ1426560	0.58	6.15	4.6
Ac. sp. palsa_881	species_cluster_18537	ERS4600325	0	AM-2014-D8	Alinen Mustaj√§rvi	AM	Finland	Evo	6.3	61.21	25.11	2014-09-05	ERZ1426631	0.61	6.09	4.5
Ac. sp. MGR_bin405	species_cluster_19143	ERS4600325	0	AM-2014-D8	Alinen Mustaj√§rvi	AM	Finland	Evo	6.3	61.21	25.11	2014-09-05	ERZ1426631	0.61	6.09	4.5
Ac. sp. MGR_bin405	species_cluster_19143	ERS4600318	0	AM-2014-D1	Alinen Mustaj√§rvi	AM	Finland	Evo	1	61.21	25.11	2014-09-05	ERZ1426677	7.71	4.84	14.1
Ac. sp. MGR_bin405	species_cluster_19143	ERS4600319	0	AM-2014-D2	Alinen Mustaj√§rvi	AM	Finland	Evo	2.35	61.21	25.11	2014-09-05	ERZ1426605	1.5	4.67	12.3
Ac. sp. MGR_bin405	species_cluster_19143	ERS4600320	0	AM-2014-D3	Alinen Mustaj√§rvi	AM	Finland	Evo	3	61.21	25.11	2014-09-05	ERZ1426626	0.48	4.64	8.8
Ac. sp. MGR_bin405	species_cluster_19143	ERS4600321	0	AM-2014-D4	Alinen Mustaj√§rvi	AM	Finland	Evo	3.7	61.21	25.11	2014-09-05	ERZ1426558	0.52	4.75	6.1
Ac. sp. MGR_bin405	species_cluster_19143	ERS4600322	0	AM-2014-D5	Alinen Mustaj√§rvi	AM	Finland	Evo	4.4	61.21	25.11	2014-09-05	ERZ1426688	0.55	5.92	5
Ac. sp. MGR_bin405	species_cluster_19143	ERS4600323	0	AM-2014-D6	Alinen Mustaj√§rvi	AM	Finland	Evo	5.1	61.21	25.11	2014-09-05	ERZ1426625	0.57	6	4.8
Ac. sp. MGR_bin405	species_cluster_19143	ERS4600324	0	AM-2014-D7	Alinen Mustaj√§rvi	AM	Finland	Evo	5.8	61.21	25.11	2014-09-05	ERZ1426560	0.58	6.15	4.6
Ac. sp. SZAS AMP-5	species_cluster_19591	ERS4600325	0	AM-2014-D8	Alinen Mustaj√§rvi	AM	Finland	Evo	6.3	61.21	25.11	2014-09-05	ERZ1426631	0.61	6.09	4.5
Ac. sp. SZAS AMP-5	species_cluster_19591	ERS4600318	0	AM-2014-D1	Alinen Mustaj√§rvi	AM	Finland	Evo	1	61.21	25.11	2014-09-05	ERZ1426677	7.71	4.84	14.1
Ac. sp. SZAS AMP-5	species_cluster_19591	ERS4600319	0	AM-2014-D2	Alinen Mustaj√§rvi	AM	Finland	Evo	2.35	61.21	25.11	2014-09-05	ERZ1426605	1.5	4.67	12.3
Ac. sp. SZAS AMP-5	species_cluster_19591	ERS4600320	0	AM-2014-D3	Alinen Mustaj√§rvi	AM	Finland	Evo	3	61.21	25.11	2014-09-05	ERZ1426626	0.48	4.64	8.8
Ac. sp. SZAS AMP-5	species_cluster_19591	ERS4600321	0	AM-2014-D4	Alinen Mustaj√§rvi	AM	Finland	Evo	3.7	61.21	25.11	2014-09-05	ERZ1426558	0.52	4.75	6.1
Ac. sp. SZAS AMP-5	species_cluster_19591	ERS4600322	0	AM-2014-D5	Alinen Mustaj√§rvi	AM	Finland	Evo	4.4	61.21	25.11	2014-09-05	ERZ1426688	0.55	5.92	5
Ac. sp. SZAS AMP-5	species_cluster_19591	ERS4600323	0	AM-2014-D6	Alinen Mustaj√§rvi	AM	Finland	Evo	5.1	61.21	25.11	2014-09-05	ERZ1426625	0.57	6	4.8
Ac. sp. SZAS AMP-5	species_cluster_19591	ERS4600324	0	AM-2014-D7	Alinen Mustaj√§rvi	AM	Finland	Evo	5.8	61.21	25.11	2014-09-05	ERZ1426560	0.58	6.15	4.6
Ac. sp. CP_BE_RX_R2_21	species_cluster_19682	ERS4600325	0	AM-2014-D8	Alinen Mustaj√§rvi	AM	Finland	Evo	6.3	61.21	25.11	2014-09-05	ERZ1426631	0.61	6.09	4.5
Ac. sp. CP_BE_RX_R2_21	species_cluster_19682	ERS4600318	0	AM-2014-D1	Alinen Mustaj√§rvi	AM	Finland	Evo	1	61.21	25.11	2014-09-05	ERZ1426677	7.71	4.84	14.1
Ac. sp. CP_BE_RX_R2_21	species_cluster_19682	ERS4600319	0	AM-2014-D2	Alinen Mustaj√§rvi	AM	Finland	Evo	2.35	61.21	25.11	2014-09-05	ERZ1426605	1.5	4.67	12.3
Ac. sp. CP_BE_RX_R2_21	species_cluster_19682	ERS4600320	0	AM-2014-D3	Alinen Mustaj√§rvi	AM	Finland	Evo	3	61.21	25.11	2014-09-05	ERZ1426626	0.48	4.64	8.8
Ac. sp. CP_BE_RX_R2_21	species_cluster_19682	ERS4600321	0	AM-2014-D4	Alinen Mustaj√§rvi	AM	Finland	Evo	3.7	61.21	25.11	2014-09-05	ERZ1426558	0.52	4.75	6.1
Ac. sp. CP_BE_RX_R2_21	species_cluster_19682	ERS4600322	0	AM-2014-D5	Alinen Mustaj√§rvi	AM	Finland	Evo	4.4	61.21	25.11	2014-09-05	ERZ1426688	0.55	5.92	5
Ac. sp. CP_BE_RX_R2_21	species_cluster_19682	ERS4600323	0	AM-2014-D6	Alinen Mustaj√§rvi	AM	Finland	Evo	5.1	61.21	25.11	2014-09-05	ERZ1426625	0.57	6	4.8
Ac. sp. CP_BE_RX_R2_21	species_cluster_19682	ERS4600324	0	AM-2014-D7	Alinen Mustaj√§rvi	AM	Finland	Evo	5.8	61.21	25.11	2014-09-05	ERZ1426560	0.58	6.15	4.6
Ac. sp. CP_BM_RX_R9_33	species_cluster_19683	ERS4600325	0	AM-2014-D8	Alinen Mustaj√§rvi	AM	Finland	Evo	6.3	61.21	25.11	2014-09-05	ERZ1426631	0.61	6.09	4.5
Ac. sp. CP_BM_RX_R9_33	species_cluster_19683	ERS4600319	0	AM-2014-D2	Alinen Mustaj√§rvi	AM	Finland	Evo	2.35	61.21	25.11	2014-09-05	ERZ1426605	1.5	4.67	12.3
Ac. sp. CP_BM_RX_R9_33	species_cluster_19683	ERS4600318	0	AM-2014-D1	Alinen Mustaj√§rvi	AM	Finland	Evo	1	61.21	25.11	2014-09-05	ERZ1426677	7.71	4.84	14.1
Ac. sp. CP_BM_RX_R9_33	species_cluster_19683	ERS4600320	0	AM-2014-D3	Alinen Mustaj√§rvi	AM	Finland	Evo	3	61.21	25.11	2014-09-05	ERZ1426626	0.48	4.64	8.8
Ac. sp. CP_BM_RX_R9_33	species_cluster_19683	ERS4600321	0	AM-2014-D4	Alinen Mustaj√§rvi	AM	Finland	Evo	3.7	61.21	25.11	2014-09-05	ERZ1426558	0.52	4.75	6.1
Ac. sp. CP_BM_RX_R9_33	species_cluster_19683	ERS4600322	0	AM-2014-D5	Alinen Mustaj√§rvi	AM	Finland	Evo	4.4	61.21	25.11	2014-09-05	ERZ1426688	0.55	5.92	5
Ac. sp. CP_BM_RX_R9_33	species_cluster_19683	ERS4600323	0	AM-2014-D6	Alinen Mustaj√§rvi	AM	Finland	Evo	5.1	61.21	25.11	2014-09-05	ERZ1426625	0.57	6	4.8
Ac. sp. CP_BM_RX_R9_33	species_cluster_19683	ERS4600324	0	AM-2014-D7	Alinen Mustaj√§rvi	AM	Finland	Evo	5.8	61.21	25.11	2014-09-05	ERZ1426560	0.58	6.15	4.6
Ac. boreus sp. nov	species_cluster_21122	ERS4600321	0.000179462	AM-2014-D4	Alinen Mustaj√§rvi	AM	Finland	Evo	3.7	61.21	25.11	2014-09-05	ERZ1426558	0.52	4.75	6.1
Ac. boreus sp. nov	species_cluster_21122	ERS4600320	8.20786e-05	AM-2014-D3	Alinen Mustaj√§rvi	AM	Finland	Evo	3	61.21	25.11	2014-09-05	ERZ1426626	0.48	4.64	8.8
Ac. boreus sp. nov	species_cluster_21122	ERS4600322	4.16629e-05	AM-2014-D5	Alinen Mustaj√§rvi	AM	Finland	Evo	4.4	61.21	25.11	2014-09-05	ERZ1426688	0.55	5.92	5
Ac. boreus sp. nov	species_cluster_21122	ERS4600325	3.84137e-05	AM-2014-D8	Alinen Mustaj√§rvi	AM	Finland	Evo	6.3	61.21	25.11	2014-09-05	ERZ1426631	0.61	6.09	4.5
Ac. boreus sp. nov	species_cluster_21122	ERS4600323	2.51801e-05	AM-2014-D6	Alinen Mustaj√§rvi	AM	Finland	Evo	5.1	61.21	25.11	2014-09-05	ERZ1426625	0.57	6	4.8
Ac. boreus sp. nov	species_cluster_21122	ERS4600324	6.78557e-06	AM-2014-D7	Alinen Mustaj√§rvi	AM	Finland	Evo	5.8	61.21	25.11	2014-09-05	ERZ1426560	0.58	6.15	4.6
Ac. boreus sp. nov	species_cluster_21122	ERS4600318	0	AM-2014-D1	Alinen Mustaj√§rvi	AM	Finland	Evo	1	61.21	25.11	2014-09-05	ERZ1426677	7.71	4.84	14.1
Ac. boreus sp. nov	species_cluster_21122	ERS4600319	0	AM-2014-D2	Alinen Mustaj√§rvi	AM	Finland	Evo	2.35	61.21	25.11	2014-09-05	ERZ1426605	1.5	4.67	12.3
Ac. aquilonius sp. nov.	species_cluster_19747	ERS4600325	0	AM-2014-D8	Alinen Mustaj√§rvi	AM	Finland	Evo	6.3	61.21	25.11	2014-09-05	ERZ1426631	0.61	6.09	4.5
Ac. aquilonius sp. nov.	species_cluster_19747	ERS4600318	0	AM-2014-D1	Alinen Mustaj√§rvi	AM	Finland	Evo	1	61.21	25.11	2014-09-05	ERZ1426677	7.71	4.84	14.1
Ac. aquilonius sp. nov.	species_cluster_19747	ERS4600319	0	AM-2014-D2	Alinen Mustaj√§rvi	AM	Finland	Evo	2.35	61.21	25.11	2014-09-05	ERZ1426605	1.5	4.67	12.3
Ac. aquilonius sp. nov.	species_cluster_19747	ERS4600320	0	AM-2014-D3	Alinen Mustaj√§rvi	AM	Finland	Evo	3	61.21	25.11	2014-09-05	ERZ1426626	0.48	4.64	8.8
Ac. aquilonius sp. nov.	species_cluster_19747	ERS4600321	0	AM-2014-D4	Alinen Mustaj√§rvi	AM	Finland	Evo	3.7	61.21	25.11	2014-09-05	ERZ1426558	0.52	4.75	6.1
Ac. aquilonius sp. nov.	species_cluster_19747	ERS4600322	0	AM-2014-D5	Alinen Mustaj√§rvi	AM	Finland	Evo	4.4	61.21	25.11	2014-09-05	ERZ1426688	0.55	5.92	5
Ac. aquilonius sp. nov.	species_cluster_19747	ERS4600323	0	AM-2014-D6	Alinen Mustaj√§rvi	AM	Finland	Evo	5.1	61.21	25.11	2014-09-05	ERZ1426625	0.57	6	4.8
Ac. aquilonius sp. nov.	species_cluster_19747	ERS4600324	0	AM-2014-D7	Alinen Mustaj√§rvi	AM	Finland	Evo	5.8	61.21	25.11	2014-09-05	ERZ1426560	0.58	6.15	4.6
Ac. lapponiensis sp. nov.	species_cluster_21175	ERS4600325	0	AM-2014-D8	Alinen Mustaj√§rvi	AM	Finland	Evo	6.3	61.21	25.11	2014-09-05	ERZ1426631	0.61	6.09	4.5
Ac. lapponiensis sp. nov.	species_cluster_21175	ERS4600318	0	AM-2014-D1	Alinen Mustaj√§rvi	AM	Finland	Evo	1	61.21	25.11	2014-09-05	ERZ1426677	7.71	4.84	14.1
Ac. lapponiensis sp. nov.	species_cluster_21175	ERS4600319	0	AM-2014-D2	Alinen Mustaj√§rvi	AM	Finland	Evo	2.35	61.21	25.11	2014-09-05	ERZ1426605	1.5	4.67	12.3
Ac. lapponiensis sp. nov.	species_cluster_21175	ERS4600320	0	AM-2014-D3	Alinen Mustaj√§rvi	AM	Finland	Evo	3	61.21	25.11	2014-09-05	ERZ1426626	0.48	4.64	8.8
Ac. lapponiensis sp. nov.	species_cluster_21175	ERS4600321	0	AM-2014-D4	Alinen Mustaj√§rvi	AM	Finland	Evo	3.7	61.21	25.11	2014-09-05	ERZ1426558	0.52	4.75	6.1
Ac. lapponiensis sp. nov.	species_cluster_21175	ERS4600322	0	AM-2014-D5	Alinen Mustaj√§rvi	AM	Finland	Evo	4.4	61.21	25.11	2014-09-05	ERZ1426688	0.55	5.92	5
Ac. lapponiensis sp. nov.	species_cluster_21175	ERS4600323	0	AM-2014-D6	Alinen Mustaj√§rvi	AM	Finland	Evo	5.1	61.21	25.11	2014-09-05	ERZ1426625	0.57	6	4.8
Ac. lapponiensis sp. nov.	species_cluster_21175	ERS4600324	0	AM-2014-D7	Alinen Mustaj√§rvi	AM	Finland	Evo	5.8	61.21	25.11	2014-09-05	ERZ1426560	0.58	6.15	4.6
Ac. sp. Umea1p3_bin-3	species_cluster_23796	ERS4600317	0	A5	B1_2	B1_2	Canada	Kuujjuarapik-Whapmagoostui	0.15	55.23	-77.7	2014-08-05	ERZ1426603	5.3	4.86	11.5
Ac. sp. Umea1p3_bin-3	species_cluster_23796	ERS4600361	0	B2	B1_2	B1_2	Canada	Kuujjuarapik-Whapmagoostui	0.45	55.23	-77.7	2014-08-05	ERZ1426630	1	4.57	9.9
Ac. sp. bog_900	species_cluster_18536	ERS4600317	0	A5	B1_2	B1_2	Canada	Kuujjuarapik-Whapmagoostui	0.15	55.23	-77.7	2014-08-05	ERZ1426603	5.3	4.86	11.5
Ac. sp. bog_900	species_cluster_18536	ERS4600361	0	B2	B1_2	B1_2	Canada	Kuujjuarapik-Whapmagoostui	0.45	55.23	-77.7	2014-08-05	ERZ1426630	1	4.57	9.9
Ac. sp. palsa_881	species_cluster_18537	ERS4600317	0	A5	B1_2	B1_2	Canada	Kuujjuarapik-Whapmagoostui	0.15	55.23	-77.7	2014-08-05	ERZ1426603	5.3	4.86	11.5
Ac. sp. palsa_881	species_cluster_18537	ERS4600361	0	B2	B1_2	B1_2	Canada	Kuujjuarapik-Whapmagoostui	0.45	55.23	-77.7	2014-08-05	ERZ1426630	1	4.57	9.9
Ac. sp. MGR_bin405	species_cluster_19143	ERS4600361	0	B2	B1_2	B1_2	Canada	Kuujjuarapik-Whapmagoostui	0.45	55.23	-77.7	2014-08-05	ERZ1426630	1	4.57	9.9
Ac. sp. MGR_bin405	species_cluster_19143	ERS4600317	0	A5	B1_2	B1_2	Canada	Kuujjuarapik-Whapmagoostui	0.15	55.23	-77.7	2014-08-05	ERZ1426603	5.3	4.86	11.5
Ac. sp. SZAS AMP-5	species_cluster_19591	ERS4600317	0	A5	B1_2	B1_2	Canada	Kuujjuarapik-Whapmagoostui	0.15	55.23	-77.7	2014-08-05	ERZ1426603	5.3	4.86	11.5
Ac. sp. SZAS AMP-5	species_cluster_19591	ERS4600361	0	B2	B1_2	B1_2	Canada	Kuujjuarapik-Whapmagoostui	0.45	55.23	-77.7	2014-08-05	ERZ1426630	1	4.57	9.9
Ac. sp. CP_BE_RX_R2_21	species_cluster_19682	ERS4600317	0	A5	B1_2	B1_2	Canada	Kuujjuarapik-Whapmagoostui	0.15	55.23	-77.7	2014-08-05	ERZ1426603	5.3	4.86	11.5
Ac. sp. CP_BE_RX_R2_21	species_cluster_19682	ERS4600361	0	B2	B1_2	B1_2	Canada	Kuujjuarapik-Whapmagoostui	0.45	55.23	-77.7	2014-08-05	ERZ1426630	1	4.57	9.9
Ac. sp. CP_BM_RX_R9_33	species_cluster_19683	ERS4600317	0	A5	B1_2	B1_2	Canada	Kuujjuarapik-Whapmagoostui	0.15	55.23	-77.7	2014-08-05	ERZ1426603	5.3	4.86	11.5
Ac. sp. CP_BM_RX_R9_33	species_cluster_19683	ERS4600361	0	B2	B1_2	B1_2	Canada	Kuujjuarapik-Whapmagoostui	0.45	55.23	-77.7	2014-08-05	ERZ1426630	1	4.57	9.9
Ac. boreus sp. nov	species_cluster_21122	ERS4600361	6.44493e-05	B2	B1_2	B1_2	Canada	Kuujjuarapik-Whapmagoostui	0.45	55.23	-77.7	2014-08-05	ERZ1426630	1	4.57	9.9
Ac. boreus sp. nov	species_cluster_21122	ERS4600317	0	A5	B1_2	B1_2	Canada	Kuujjuarapik-Whapmagoostui	0.15	55.23	-77.7	2014-08-05	ERZ1426603	5.3	4.86	11.5
Ac. aquilonius sp. nov.	species_cluster_19747	ERS4600317	0	A5	B1_2	B1_2	Canada	Kuujjuarapik-Whapmagoostui	0.15	55.23	-77.7	2014-08-05	ERZ1426603	5.3	4.86	11.5
Ac. aquilonius sp. nov.	species_cluster_19747	ERS4600361	0	B2	B1_2	B1_2	Canada	Kuujjuarapik-Whapmagoostui	0.45	55.23	-77.7	2014-08-05	ERZ1426630	1	4.57	9.9
Ac. lapponiensis sp. nov.	species_cluster_21175	ERS4600317	0	A5	B1_2	B1_2	Canada	Kuujjuarapik-Whapmagoostui	0.15	55.23	-77.7	2014-08-05	ERZ1426603	5.3	4.86	11.5
Ac. lapponiensis sp. nov.	species_cluster_21175	ERS4600361	0	B2	B1_2	B1_2	Canada	Kuujjuarapik-Whapmagoostui	0.45	55.23	-77.7	2014-08-05	ERZ1426630	1	4.57	9.9

## Sheet: FigS5a
Family	Aquatic	Aquatic/Terrestrial	Terrestrial	Artificial
Caulobacteraceae	0.563725	0.00980392	0.323529	0.102941
Hyphomonadaceae	0.892857	0.0357143	0	0.0714286
Aquidulcibacteraceae	0.925926	0	0.0740741	0
Maricaulaceae	0.780488	0.097561	0.0243902	0.097561
Parvularculaceae	0.9375	0.0625	0	0

## Sheet: FigS5b
Family	Freshwater	Brackish	Marine/saline	Geothermal	Wastewater	Freshwater algae/cyanob.	Marine/saline algae/cyanob.	Unspecified
Caulobacteraceae	0.628319	0.00884956	0.0884956	0.0176991	0.20354	0.0353982	0	0.0176991
Hyphomonadaceae	0.18	0.04	0.58	0.08	0.08	0	0.04	0
Aquidulcibacteraceae	0.304348	0	0	0	0.652174	0.0434783	0	0
Maricaulaceae	0.03125	0	0.78125	0.09375	0	0	0.09375	0
Parvularculaceae	0	0	0.6	0.333333	0.0666667	0	0	0

## Sheet: FigS5c
Environment	Percent of sample with relative abundance of Caulobacteraceae > 0%	Percent of sample with relative abundance of Caulobacteraceae > 0.1%	Percent of sample with relative abundance of Caulobacteraceae > 1%
rhizosphere metagenome	49.509	43.2003	7.83469
plant metagenome	48.2605	31.0222	8.38774
freshwater metagenome	42.0476	28.8152	6.60591
aquatic metagenome	31.6211	18.3742	6.10883
soil metagenome	25.166	19.9248	4.03599
marine metagenome	17.8135	3.93451	0.750574
gut metagenome	11.956	2.76309	0.486208
bovine gut metagenome	10.8397	2.04885	0.827614
wastewater metagenome	8.47334	7.48722	2.66618
feces metagenome	8.33765	0.919213	0.258933
food metagenome	1.27419	0.330344	0
seawater metagenome	1.14729	0.620155	0
bioreactor metagenome	1.13636	0.799663	0.252525
sediment metagenome	1.08578	0.933768	0.260586

## Sheet: FigS6b
Genome	Environment	Estimated genome size (bp)
GCF_001556515.1_Caulobacter_sp._CCH9-E1.fna	artificial/other	4754943
GCF_002742635.1_Caulobacter_sp._X.fna	aquatic	4811207
GCA_003243465.1_Caulobacter_segnis_S2_003_000_R2_4.fna	artificial/other	4869897
GCF_000092285.1_Caulobacter_segnis_ATCC_21756.fna	terrestrial	4670568
GCF_002737755.1_Caulobacter_sp._BP25.fna	aquatic	4372566
GCF_000006905.1_Caulobacter_vibrioides_CB15.fna	aquatic	4029842
GCF_002858865.1_Caulobacter_vibrioides.fna	aquatic	3979169
GCF_002310375.3_Caulobacter_vibrioides.fna	aquatic	4161947
GCF_002742645.2_Caulobacter_sp._FWC26.fna	aquatic	4869030
GCF_000372645.1_Caulobacter_vibrioides_OR37.fna	aquatic	4435304
GCF_002742625.1_Caulobacter_sp._FWC2.fna	aquatic	5511152
GCF_003931565.1_Caulobacter_sp._602-1.fna	terrestrial	5454508
GCF_001425725.1_Caulobacter_sp._Root342.fna	terrestrial	5275702
GCA_017744445.1_Caulobacter_sp._BIN43.fna	terrestrial	5556202
GCA_903900155.1_uncultured_Caulobacterales_bacterium_MJ120716A_bin-1003.fna	aquatic	4959752
GCF_019931575.1_Caulobacter_segnis.fna	terrestrial	5189889
GCF_013181195.1_Caulobacter_sp._RHG1.fna	terrestrial	5633745
Erken_isolate_ps_389_001.fna	aquatic	4064099
Erken_isolate_ps_389_002.fna	aquatic	4069441
GCA_018895795.1_Alphaproteobacteria_bacterium_KR13_S3.mb.101.fna	aquatic	4134320
GCA_002280875.1_Caulobacter_sp._32-67-35_32-67-35.fna	aquatic	4247509
GCF_001414055.1_Caulobacter_henricii.fna	aquatic	3958080
GCF_003060965.1_Caulobacter_sp._HMWF025.fna	aquatic	3985694
GCF_002858925.1_Caulobacter_zeae.fna	terrestrial	5393480
GCF_003094615.1_Caulobacter_radicis.fna	terrestrial	5570445
GCF_003116815.1_Caulobacter_endophyticus.fna	terrestrial	5422883
GCF_011043625.1_Caulobacter_sp._602-2.fna	terrestrial	5168154
GCF_003722335.1_Caulobacter_flavus.fna	terrestrial	5659202
GCF_003185805.1_Caulobacter_sp._D5.fna	terrestrial	5314774
GCF_016135805.1_Caulobacter_hibisci.fna	terrestrial	5565798
GCF_000281955.1_Caulobacter_sp._AP07.fna	terrestrial	5624958
GCF_001427665.1_Caulobacter_sp._Root655.fna	terrestrial	5218014
GCF_001427165.1_Caulobacter_sp._Root487D2Y.fna	terrestrial	5093099
GCF_011045195.1_Caulobacter_soli.fna	terrestrial	5677014
GCF_004342605.1_Caulobacter_sp._BK020.fna	terrestrial	5132395
GCF_010977555.1_Caulobacter_rhizosphaerae.fna	terrestrial	5963910
GCF_900114015.1_Caulobacter_sp._UNC279MFTsu5.1.fna	terrestrial	5569790
GCF_000712075.1_Caulobacter_sp._UNC358MFTsu5.1.fna	terrestrial	5402640
GCA_017745235.1_Caulobacter_sp._BIN4.fna	terrestrial	5260755
GCA_016234625.1_Caulobacterales_bacterium_NC_groundwater_1611_Pr3_B-0.1um_68_11.fna	aquatic	4013019
GCA_903858185.1_uncultured_Caulobacterales_bacterium_ErkenSummer_bin-2366.fna	aquatic	3540042
GCF_002749615.1_Caulobacter_mirabilis.fna	aquatic	4577265
GCA_016125585.1_Caulobacter_sp._RI_161.fna	aquatic	3960499
GCF_009905535.1_Caulobacter_sp._SLTY.fna	aquatic	4082691

[truncated: 5 more sheets: FigS10a, FigS22a,b, FigS22c, FigS23a,b, FigS24]
